# Supplementary material for: YAP regulates cell mechanics by controlling focal adhesion assembly
Source: Nat Commun. 2017 May 15;8:15321. doi: 10.1038/ncomms15321 (PMC5440673; doi:10.1038/ncomms15321)
Supplement: Supplementary Data 1 — Full list of genes with the accession number analyzed by PCR arrays in AD-MSCs and CAL51 cells. [file ncomms15321-s6.xls]

## Sheet: PAHS-146Z
Supplementary data 1 - Full list of genes with the accession number analyzed by PCR arrays in AD-MSCs and CAL51 cells.
Unigene	GeneBank	Symbol	Description	Gene Name
Hs.235750	NM_001102	ACTN1	Actinin, alpha 1	BDPLT15
Hs.498178	NM_001103	ACTN2	Actinin, alpha 2	CMD1AA, CMH23
Hs.737862	NM_001104	ACTN3	Actinin, alpha 3	-
Hs.270291	NM_004924	ACTN4	Actinin, alpha 4	ACTININ-4, FSGS, FSGS1
Hs.12473	NM_018836	AJAP1	Adherens junctions associated protein 1	MOT8, SHREW-1, SHREW1
Hs.436527	NM_022662	ANAPC1	Anaphase promoting complex subunit 1	APC1, MCPR, TSG24
Hs.525330	NM_001663	ARF6	ADP-ribosylation factor 6	-
Hs.713616	NM_001670	ARVCF	Armadillo repeat gene deleted in velocardiofacial syndrome	-
Hs.128316	NM_006340	BAIAP2	BAI1-associated protein 2	BAP2, FLAF3, IRSP53
Hs.592271	NM_024814	CBLL1	Cas-Br-M (murine) ecotropic retroviral transforming sequence-like 1	HAKAI, RNF188
Hs.602766	NM_001256	CDC27	Cell division cycle 27 homolog (S. cerevisiae)	ANAPC3, APC3, CDC27Hs, D0S1430E, D17S978E, H-NUC, HNUC, NUC2
Hs.467637	NM_001791	CDC42	Cell division cycle 42 (GTP binding protein, 25kDa)	CDC42Hs, G25K
Hs.461086	NM_004360	CDH1	Cadherin 1, type 1, E-cadherin (epithelial)	Arc-1, CD324, CDHE, ECAD, LCAM, UVO
Hs.464829	NM_001792	CDH2	Cadherin 2, type 1, N-cadherin (neuronal)	CD325, CDHN, CDw325, NCAD
Hs.191842	NM_001793	CDH3	Cadherin 3, type 1, P-cadherin (placental)	CDHP, HJMD, PCAD
Hs.473231	NM_001794	CDH4	Cadherin 4, type 1, R-cadherin (retinal)	CAD4, R-CAD, RCAD
Hs.76206	NM_001795	CDH5	Cadherin 5, type 2 (vascular endothelium)	7B4, CD144
Hs.310958	NM_001264	CDSN	Corneodesmosin	HTSS, HTSS1, HYPT2, PSS, PSS1, S
Hs.644056	NM_001895	CSNK2A1	Casein kinase 2, alpha 1 polypeptide	CK2A1, CKII, CSNK2A3
Hs.82201	NM_001896	CSNK2A2	Casein kinase 2, alpha prime polypeptide	CK2A2, CSNK2A1
Hs.73527	NM_001320	CSNK2B	Casein kinase 2, beta polypeptide	CK2B, CK2N, CSK2B, G5A
Hs.656653	NM_001903	CTNNA1	Catenin (cadherin-associated protein), alpha 1, 102kDa	CAP102
Hs.167368	NM_004389	CTNNA2	Catenin (cadherin-associated protein), alpha 2	CAP-R, CAPR, CT114, CTNR
Hs.21375	NM_013266	CTNNA3	Catenin (cadherin-associated protein), alpha 3	ARVD13, VR22
Hs.712929	NM_001904	CTNNB1	Catenin (cadherin-associated protein), beta 1, 88kDa	CTNNB, MRD19, armadillo
Hs.166011	NM_001331	CTNND1	Catenin (cadherin-associated protein), delta 1	CAS, CTNND, P120CAS, P120CTN, p120, p120(CAS), p120(CTN)
Hs.652690	NM_004747	DLG5	Discs, large homolog 5 (Drosophila)	LP-DLG, P-DLG5, PDLG
Hs.379912	NM_005618	DLL1	Delta-like 1 (Drosophila)	DELTA1, DL1, Delta
Hs.522413	NM_004408	DNM1	Dynamin 1	DNM, EIEE31
Hs.211463	NM_004945	DNM2	Dynamin 2	CMT2M, CMTDI1, CMTDIB, DI-CMTB, DYN2, DYNII, LCCS5
Hs.654652	NM_014705	DOCK4	Dedicator of cytokinesis 4	-
Hs.567260	NM_004948	DSC1	Desmocollin 1	CDHF1, DG2, DG3
Hs.95612	NM_004949	DSC2	Desmocollin 2	ARVD11, CDHF2, DG2, DGII, III, DSC3
Hs.41690	NM_001941	DSC3	Desmocollin 3	CDHF3, DSC, DSC1, DSC2, DSC4, HT-CP
Hs.2633	NM_001942	DSG1	Desmoglein 1	CDHF4, DG1, DSG, EPKHE, EPKHIA, PPKS1, SPPK1
Hs.412597	NM_001943	DSG2	Desmoglein 2	ARVC10, ARVD10, CDHF5, CMD1BB, HDGC
Hs.1925	NM_001944	DSG3	Desmoglein 3	CDHF6, PVA
Hs.407618	NM_177986	DSG4	Desmoglein 4	CDGF13, CDHF13, HYPT6, LAH
Hs.519873	NM_004415	DSP	Desmoplakin	DCWHKTA, DP, DPI, DPII
Hs.484412	NM_018303	EXOC2	Exocyst complex component 2	SEC5, SEC5L1, Sec5p
Hs.726316	NM_014808	FARP2	FERM, RhoGEF and pleckstrin domain protein 2	FIR, FRG, PLEKHC3
Hs.195464	NM_001456	FLNA	Filamin A, alpha	ABP-280, ABPX, CSBS, CVD1, FLN, FLN-A, FLN1, FMD, MNS, NHBP, OPD, OPD1, OPD2, XLVD, XMVD
Hs.476448	NM_001457	FLNB	Filamin B, beta	ABP-278, ABP-280, AOI, FH1, FLN-B, FLN1L, LRS1, SCT, TABP, TAP
Hs.661056	NM_004712	HGS	Hepatocyte growth factor-regulated tyrosine kinase substrate	HRS
Hs.430551	NM_003870	IQGAP1	IQ motif containing GTPase activating protein 1	HUMORFA01, SAR1, p195
Hs.514174	NM_002230	JUP	Junction plakoglobin	ARVD12, CTNNG, DP3, DPIII, PDGB, PKGB
Hs.207631	NM_005358	LMO7	LIM domain 7	FBX20, FBXO20, LOMP
Hs.472437	NM_012325	MAPRE1	Microtubule-associated protein, RP/EB family, member 1	EB1
Hs.532824	NM_014268	MAPRE2	Microtubule-associated protein, RP/EB family, member 2	EB1, EB2, RP1
Hs.728849	NM_001040000	MLLT4	Myeloid/lymphoid or mixed-lineage leukemia (trithorax homolog, Drosophila); translocated to, 4	AF6, MLL-AF6
Hs.463456	NM_000269	NME1	Non-metastatic cells 1, protein (NM23A) expressed in	AWD, GAAD, NB, NBS, NDKA, NDPK-A, NDPKA, NM23, NM23-H1
Hs.495473	NM_017617	NOTCH1	Notch 1	AOS5, AOVD1, TAN1, hN1
Hs.487360	NM_024408	NOTCH2	Notch 2	AGS2, HJCYS, hN2
Hs.8546	NM_000435	NOTCH3	Notch 3	CADASIL, CASIL, IMF2, LMNS
Hs.436100	NM_004557	NOTCH4	Notch 4	INT3
Hs.113275	NM_005446	P2RX6	Purinergic receptor P2X, ligand-gated ion channel, 6	P2RXL1, P2X6, P2XM
Hs.131489	NM_019619	PARD3	Par-3 partitioning defective 3 homolog (C. elegans)	ASIP, Baz, PAR3, PAR3alpha, PARD-3, PARD3A, PPP1R118, SE2-5L16, SE2-5LT1, SE2-5T2
Hs.201446	NM_022121	PERP	PERP, TP53 apoptosis effector	KCP1, KRTCAP1, PIGPC1, THW, dJ496H19.1
Hs.32942	NM_002649	PIK3CG	Phosphoinositide-3-kinase, catalytic, gamma polypeptide	PI3CG, PI3K, PI3Kgamma, PIK3, p110gamma, p120-PI3K
Hs.497350	NM_000299	PKP1	Plakophilin 1 (ectodermal dysplasia/skin fragility syndrome)	B6P
Hs.164384	NM_004572	PKP2	Plakophilin 2	ARVD9
Hs.534395	NM_007183	PKP3	Plakophilin 3	-
Hs.407580	NM_003628	PKP4	Plakophilin 4	p0071
Hs.409965	NM_002687	PNN	Pinin, desmosome associated protein	DRS, DRSP, SDK3, memA
Hs.405156	NM_003713	PPAP2B	Phosphatidic acid phosphatase type 2B	Dri42, LPP3, PAP2B, VCIP
Hs.192233	NM_002705	PPL	Periplakin	-
Hs.334846	NM_002855	PVRL1	Poliovirus receptor-related 1 (herpesvirus entry mediator C)	CD111, CLPED1, ED4, HIgR, HV1S, HVEC, OFC7, PRR, PRR1, PVRR, PVRR1, SK-12, nectin-1
Hs.655455	NM_002856	PVRL2	Poliovirus receptor-related 2 (herpesvirus entry mediator B)	CD112, HVEB, PRR2, PVRR2
Hs.293917	NM_015480	PVRL3	Poliovirus receptor-related 3	CD113, CDW113, NECTIN-3, PPR3, PRR3, PVRR3
Hs.492490	NM_030916	PVRL4	Poliovirus receptor-related 4	EDSS1, LNIR, PRR4, nectin-4
Hs.413812	NM_006908	RAC1	Ras-related C3 botulinum toxin substrate 1 (rho family, small GTP binding protein Rac1)	MIG5, Rac-1, TC-25, p21-Rac1
Hs.6906	NM_005402	RALA	V-ral simian leukemia viral oncogene homolog A (ras related)	RAL
Hs.247077	NM_001664	RHOA	Ras homolog gene family, member A	ARH12, ARHA, RHO12, RHOH12
Hs.38621	NM_006434	SORBS1	Sorbin and SH3 domain containing 1	CAP, FLAF2, R85FL, SH3D5, SH3P12, SORB1
Hs.22587	NM_014021	SSX2IP	Synovial sarcoma, X breakpoint 2 interacting protein	ADIP
Hs.743990	NM_175610	TJP1	Tight junction protein 1 (zona occludens 1)	ZO-1
Hs.471014	NM_006289	TLN1	Talin 1	ILWEQ, TLN
Hs.569438	NM_015059	TLN2	Talin 2	ILWEQ
Hs.643896	NM_003373	VCL	Vinculin	CMD1W, CMH15, HEL114, MV, MVCL
Hs.24135	NM_017599	VEZT	Vezatin, adherens junctions transmembrane protein	VEZATIN
Hs.2157	NM_000377	WAS	Wiskott-Aldrich syndrome (eczema-thrombocytopenia)	IMD2, SCNX, THC, THC1, WASP, WASPA
Hs.75850	NM_003931	WASF1	WAS protein family, member 1	SCAR1, WAVE, WAVE1
Hs.143728	NM_003941	WASL	Wiskott-Aldrich syndrome-like	N-WASP, NWASP, WASPB
Hs.490415	NM_003461	ZYX	Zyxin	ESP-2, HED-2
Hs.520640	NM_001101	ACTB	Actin, beta	BRWS1, PS1TP5BP1
Hs.534255	NM_004048	B2M	Beta-2-microglobulin	-
Hs.592355	NM_002046	GAPDH	Glyceraldehyde-3-phosphate dehydrogenase	G3PD, GAPD, HEL-S-162eP
Hs.412707	NM_000194	HPRT1	Hypoxanthine phosphoribosyltransferase 1	HGPRT, HPRT
Hs.546285	NM_001002	RPLP0	Ribosomal protein, large, P0	L10E, LP0, P0, PRLP0, RPP0

## Sheet: PAHS-013Z
Unigene	GeneBank	Symbol	Description	Gene Name
Hs.643357	NM_006988	ADAMTS1	ADAM metallopeptidase with thrombospondin type 1 motif, 1	C3-C5, METH1
Hs.131433	NM_139025	ADAMTS13	ADAM metallopeptidase with thrombospondin type 1 motif, 13	ADAM-TS13, ADAMTS-13, C9orf8, VWFCP, vWF-CP
Hs.271605	NM_007037	ADAMTS8	ADAM metallopeptidase with thrombospondin type 1 motif, 8	ADAM-TS8, METH2
Hs.502328	NM_000610	CD44	CD44 molecule (Indian blood group)	CDW44, CSPG8, ECMR-III, HCELL, HUTCH-I, IN, LHR, MC56, MDU2, MDU3, MIC4, Pgp1
Hs.461086	NM_004360	CDH1	Cadherin 1, type 1, E-cadherin (epithelial)	Arc-1, CD324, CDHE, ECAD, LCAM, UVO
Hs.476092	NM_003278	CLEC3B	C-type lectin domain family 3, member B	TN, TNA
Hs.143434	NM_001843	CNTN1	Contactin 1	F3, GP135, MYPCN
Hs.523446	NM_080629	COL11A1	Collagen, type XI, alpha 1	CO11A1, COLL6, STL2
Hs.101302	NM_004370	COL12A1	Collagen, type XII, alpha 1	BA209D8.1, COL12A1L, DJ234P15.1
Hs.409662	NM_021110	COL14A1	Collagen, type XIV, alpha 1	UND
Hs.409034	NM_001855	COL15A1	Collagen, type XV, alpha 1	-
Hs.368921	NM_001856	COL16A1	Collagen, type XVI, alpha 1	447AA, FP1572
Hs.172928	NM_000088	COL1A1	Collagen, type I, alpha 1	EDSC, OI1, OI2, OI3, OI4
Hs.508716	NM_001846	COL4A2	Collagen, type IV, alpha 2	ICH, POREN2
Hs.210283	NM_000093	COL5A1	Collagen, type V, alpha 1	EDSC
Hs.474053	NM_001848	COL6A1	Collagen, type VI, alpha 1	OPLL
Hs.420269	NM_001849	COL6A2	Collagen, type VI, alpha 2	PP3610
Hs.476218	NM_000094	COL7A1	Collagen, type VII, alpha 1	EBD1, EBDCT, EBR1, NDNC8
Hs.654548	NM_001850	COL8A1	Collagen, type VIII, alpha 1	C3orf7
Hs.410037	NM_001901	CTGF	Connective tissue growth factor	CCN2, HCS24, IGFBP8, NOV2
Hs.656653	NM_001903	CTNNA1	Catenin (cadherin-associated protein), alpha 1, 102kDa	CAP102
Hs.712929	NM_001904	CTNNB1	Catenin (cadherin-associated protein), beta 1, 88kDa	CTNNB, MRD19, armadillo
Hs.166011	NM_001331	CTNND1	Catenin (cadherin-associated protein), delta 1	CAS, CTNND, P120CAS, P120CTN, p120, p120(CAS), p120(CTN)
Hs.314543	NM_001332	CTNND2	Catenin (cadherin-associated protein), delta 2 (neural plakophilin-related arm-repeat protein)	GT24, NPRAP
Hs.81071	NM_004425	ECM1	Extracellular matrix protein 1	URBWD
Hs.203717	NM_002026	FN1	Fibronectin 1	CIG, ED-B, FINC, FN, FNZ, GFND, GFND2, LETS, MSF
Hs.57697	NM_001523	HAS1	Hyaluronan synthase 1	HAS
Hs.643447	NM_000201	ICAM1	Intercellular adhesion molecule 1	BB2, CD54, P3.58
Hs.644352	NM_181501	ITGA1	Integrin, alpha 1	CD49a, VLA1
Hs.482077	NM_002203	ITGA2	Integrin, alpha 2 (CD49B, alpha 2 subunit of VLA-2 receptor)	BR, CD49B, GPIa, HPA-5, VLA-2, VLAA2
Hs.265829	NM_002204	ITGA3	Integrin, alpha 3 (antigen CD49C, alpha 3 subunit of VLA-3 receptor)	CD49C, GAP-B3, GAPB3, ILNEB, MSK18, VCA-2, VL3A, VLA3a
Hs.440955	NM_000885	ITGA4	Integrin, alpha 4 (antigen CD49D, alpha 4 subunit of VLA-4 receptor)	CD49D, IA4
Hs.505654	NM_002205	ITGA5	Integrin, alpha 5 (fibronectin receptor, alpha polypeptide)	CD49e, FNRA, VLA-5, VLA5A
Hs.133397	NM_000210	ITGA6	Integrin, alpha 6	CD49f, ITGA6B, VLA-6
Hs.524484	NM_002206	ITGA7	Integrin, alpha 7	-
Hs.592472	NM_003638	ITGA8	Integrin, alpha 8	-
Hs.174103	NM_002209	ITGAL	Integrin, alpha L (antigen CD11A (p180), lymphocyte function-associated antigen 1; alpha polypeptide)	CD11A, LFA-1, LFA1A
Hs.172631	NM_000632	ITGAM	Integrin, alpha M (complement component 3 receptor 3 subunit)	CD11B, CR3A, MAC-1, MAC1A, MO1A, SLEB6
Hs.436873	NM_002210	ITGAV	Integrin, alpha V (vitronectin receptor, alpha polypeptide, antigen CD51)	CD51, MSK8, VNRA, VTNR
Hs.643813	NM_002211	ITGB1	Integrin, beta 1 (fibronectin receptor, beta polypeptide, antigen CD29 includes MDF2, MSK12)	CD29, FNRB, GPIIA, MDF2, MSK12, VLA-BETA, VLAB
Hs.375957	NM_000211	ITGB2	Integrin, beta 2 (complement component 3 receptor 3 and 4 subunit)	CD18, LAD, LCAMB, LFA-1, MAC-1, MF17, MFI7
Hs.218040	NM_000212	ITGB3	Integrin, beta 3 (platelet glycoprotein IIIa, antigen CD61)	BDPLT16, BDPLT2, CD61, GP3A, GPIIIa, GT
Hs.632226	NM_000213	ITGB4	Integrin, beta 4	CD104
Hs.13155	NM_002213	ITGB5	Integrin, beta 5	-
Hs.521869	NM_000216	ANOS1	Kallmann syndrome 1 sequence	ADMLX, HH1, HHA, KAL, KAL1, KALIG-1, KMS, WFDC19
Hs.270364	NM_005559	LAMA1	Laminin, alpha 1	LAMA, PTBHS, S-LAM-alpha
Hs.200841	NM_000426	LAMA2	Laminin, alpha 2	LAMM
Hs.436367	NM_000227	LAMA3	Laminin, alpha 3	BM600, E170, LAMNA, LOCS
Hs.650585	NM_002291	LAMB1	Laminin, beta 1	CLM, LIS5
Hs.497636	NM_000228	LAMB3	Laminin, beta 3	AI1A, BM600-125KDA, LAM5, LAMNB1
Hs.609663	NM_002293	LAMC1	Laminin, gamma 1 (formerly LAMB2)	LAMB2
Hs.83169	NM_002421	MMP1	Matrix metallopeptidase 1 (interstitial collagenase)	CLG, CLGN
Hs.2258	NM_002425	MMP10	Matrix metallopeptidase 10 (stromelysin 2)	SL-2, STMY2
Hs.143751	NM_005940	MMP11	Matrix metallopeptidase 11 (stromelysin 3)	SL-3, ST3, STMY3
Hs.1695	NM_002426	MMP12	Matrix metallopeptidase 12 (macrophage elastase)	HME, ME, MME, MMP-12
Hs.2936	NM_002427	MMP13	Matrix metallopeptidase 13 (collagenase 3)	CLG3, MANDP1, MMP-13
Hs.2399	NM_004995	MMP14	Matrix metallopeptidase 14 (membrane-inserted)	MMP-14, MMP-X1, MT-MMP, MT-MMP 1, MT1-MMP, MT1MMP, MTMMP1, WNCHRS
Hs.80343	NM_002428	MMP15	Matrix metallopeptidase 15 (membrane-inserted)	MT2-MMP, MTMMP2, SMCP-2
Hs.546267	NM_005941	MMP16	Matrix metallopeptidase 16 (membrane-inserted)	C8orf57, MMP-X2, MT-MMP2, MT-MMP3, MT3-MMP
Hs.513617	NM_004530	MMP2	Matrix metallopeptidase 2 (gelatinase A, 72kDa gelatinase, 72kDa type IV collagenase)	CLG4, CLG4A, MMP-2, MMP-II, MONA, TBE-1
Hs.375129	NM_002422	MMP3	Matrix metallopeptidase 3 (stromelysin 1, progelatinase)	CHDS6, MMP-3, SL-1, STMY, STMY1, STR1
Hs.2256	NM_002423	MMP7	Matrix metallopeptidase 7 (matrilysin, uterine)	MMP-7, MPSL1, PUMP-1
Hs.161839	NM_002424	MMP8	Matrix metallopeptidase 8 (neutrophil collagenase)	CLG1, HNC, MMP-8, PMNL-CL
Hs.297413	NM_004994	MMP9	Matrix metallopeptidase 9 (gelatinase B, 92kDa gelatinase, 92kDa type IV collagenase)	CLG4B, GELB, MANDP2, MMP-9
Hs.503878	NM_000615	NCAM1	Neural cell adhesion molecule 1	CD56, MSK39, NCAM
Hs.514412	NM_000442	PECAM1	Platelet/endothelial cell adhesion molecule	CD31, CD31, EndoCAM, GPIIA', PECA1, PECAM-1, endoCAM
Hs.82848	NM_000450	SELE	Selectin E	CD62E, ELAM, ELAM1, ESEL, LECAM2
Hs.728756	NM_000655	SELL	Selectin L	CD62L, LAM1, LECAM1, LEU8, LNHR, LSEL, LYAM1, PLNHR, TQ1
Hs.73800	NM_003005	SELP	Selectin P (granule membrane protein 140kDa, antigen CD62)	CD62, CD62P, GMP140, GRMP, LECAM3, PADGEM, PSEL
Hs.371199	NM_003919	SGCE	Sarcoglycan, epsilon	DYT11, ESG
Hs.111779	NM_003118	SPARC	Secreted protein, acidic, cysteine-rich (osteonectin)	BM-40, ON
Hs.185597	NM_003119	SPG7	Spastic paraplegia 7 (pure and complicated autosomal recessive)	CAR, CMAR, PGN, SPG5C
Hs.313	NM_000582	SPP1	Secreted phosphoprotein 1	BNSP, BSPI, ETA-1, OPN
Hs.369397	NM_000358	TGFBI	Transforming growth factor, beta-induced, 68kDa	BIGH3, CDB1, CDG2, CDGG1, CSD, CSD1, CSD2, CSD3, EBMD, LCD1
Hs.732539	NM_003246	THBS1	Thrombospondin 1	THBS, THBS-1, TSP, TSP-1, TSP1
Hs.371147	NM_003247	THBS2	Thrombospondin 2	TSP2
Hs.169875	NM_007112	THBS3	Thrombospondin 3	TSP3
Hs.522632	NM_003254	TIMP1	TIMP metallopeptidase inhibitor 1	CLGI, EPA, EPO, HCI, TIMP
Hs.633514	NM_003255	TIMP2	TIMP metallopeptidase inhibitor 2	CSC-21K, DDC8
Hs.644633	NM_000362	TIMP3	TIMP metallopeptidase inhibitor 3	HSMRK222, K222, K222TA2, SFD
Hs.143250	NM_002160	TNC	Tenascin C	150-225, DFNA56, GMEM, GP, HXB, JI, TN, TN-C
Hs.109225	NM_001078	VCAM1	Vascular cell adhesion molecule 1	CD106, INCAM-100
Hs.643801	NM_004385	VCAN	Versican	CSPG2, ERVR, GHAP, PG-M, WGN, WGN1
Hs.2257	NM_000638	VTN	Vitronectin	V75, VN, VNT
Hs.520640	NM_001101	ACTB	Actin, beta	BRWS1, PS1TP5BP1
Hs.534255	NM_004048	B2M	Beta-2-microglobulin	-
Hs.592355	NM_002046	GAPDH	Glyceraldehyde-3-phosphate dehydrogenase	G3PD, GAPD, HEL-S-162eP
Hs.412707	NM_000194	HPRT1	Hypoxanthine phosphoribosyltransferase 1	HGPRT, HPRT
Hs.546285	NM_001002	RPLP0	Ribosomal protein, large, P0	L10E, LP0, P0, PRLP0, RPP0

## Sheet: PAHS-145Z
Unigene	GeneBank	Symbol	Description	Gene Name
Hs.235750	NM_001102	ACTN1	Actinin, alpha 1	BDPLT15
Hs.498178	NM_001103	ACTN2	Actinin, alpha 2	CMD1AA, CMH23
Hs.270291	NM_004924	ACTN4	Actinin, alpha 4	ACTININ-4, FSGS, FSGS1
Hs.525622	NM_005163	AKT1	V-akt murine thymoma viral oncogene homolog 1	AKT, CWS6, PKB, PKB-ALPHA, PRKBA, RAC, RAC-ALPHA
Hs.631535	NM_001626	AKT2	V-akt murine thymoma viral oncogene homolog 2	HIHGHH, PKBB, PKBBETA, PRKBB, RAC-BETA
Hs.498292	NM_005465	AKT3	V-akt murine thymoma viral oncogene homolog 3 (protein kinase B, gamma)	MPPH, MPPH2, PKB-GAMMA, PKBG, PRKBG, RAC-PK-gamma, RAC-gamma, STK-2
Hs.592313	NM_001173	ARHGAP5	Rho GTPase activating protein 5	GFI2, RhoGAP5, p190-B, p190BRhoGAP
Hs.479747	NM_014567	BCAR1	Breast cancer anti-estrogen resistance 1	CAS, CAS1, CASS1, CRKAS, P130Cas
Hs.350899	NM_001748	CAPN2	Calpain 2, (m/II) large subunit	CANP2, CANPL2, CANPml, mCANP
Hs.74034	NM_001753	CAV1	Caveolin 1, caveolae protein, 22kDa	BSCL3, CGL3, LCCNS, MSTP085, PPH3, VIP21
Hs.212332	NM_001233	CAV2	Caveolin 2	CAV
Hs.98303	NM_001234	CAV3	Caveolin 3	LGMD1C, LQT9, VIP-21, VIP21
Hs.467637	NM_001791	CDC42	Cell division cycle 42 (GTP binding protein, 25kDa)	CDC42Hs, G25K
Hs.461896	NM_016823	CRK	V-crk sarcoma virus CT10 oncogene homolog (avian)	CRKII, p38
Hs.5613	NM_005207	CRKL	V-crk sarcoma virus CT10 oncogene homolog (avian)-like	-
Hs.712929	NM_001904	CTNNB1	Catenin (cadherin-associated protein), beta 1, 88kDa	CTNNB, MRD19, armadillo
Hs.529451	NM_005219	DIAPH1	Diaphanous homolog 1 (Drosophila)	DFNA1, DIA1, DRF1, LFHL1, hDIA1
Hs.159195	NM_001380	DOCK1	Dedicator of cytokinesis 1	DOCK180, ced5
Hs.669931	NM_015548	DST	Dystonin	BP240, BPA, BPAG1, CATX-15, CATX15, D6S1101, DMH, DT, EBSB2, HSAN6, MACF2
Hs.195464	NM_001456	FLNA	Filamin A, alpha	ABP-280, ABPX, CSBS, CVD1, FLN, FLN-A, FLN1, FMD, MNS, NHBP, OPD, OPD1, OPD2, XLVD, XMVD
Hs.476448	NM_001457	FLNB	Filamin B, beta	ABP-278, ABP-280, AOI, FH1, FLN-B, FLN1L, LRS1, SCT, TABP, TAP
Hs.390567	NM_002037	FYN	FYN oncogene related to SRC, FGR, YES	SLK, SYN, p59-FYN
Hs.444356	NM_002086	GRB2	Growth factor receptor-bound protein 2	ASH, EGFRBP-GRB2, Grb3-3, MST084, MSTP084, NCKAP2
Hs.445733	NM_002093	GSK3B	Glycogen synthase kinase 3 beta	-
Hs.37003	NM_005343	HRAS	V-Ha-ras Harvey rat sarcoma viral oncogene homolog	C-BAS, HAS, C-H-RAS, C-HA-RAS1, CTLO, H-RASIDX, HAMSV, HRAS1, RASH1, p21ras
Hs.706355	NM_004517	ILK	Integrin-linked kinase	HEL-S-28, ILK-1, ILK-2, P59, p59ILK
Hs.644352	NM_181501	ITGA1	Integrin, alpha 1	CD49a, VLA1
Hs.436416	NM_001004439	ITGA11	Integrin, alpha 11	HsT18964
Hs.482077	NM_002203	ITGA2	Integrin, alpha 2 (CD49B, alpha 2 subunit of VLA-2 receptor)	BR, CD49B, GPIa, HPA-5, VLA-2, VLAA2
Hs.411312	NM_000419	ITGA2B	Integrin, alpha 2b (platelet glycoprotein IIb of IIb/IIIa complex, antigen CD41)	BDPLT16, BDPLT2, CD41, CD41B, GP2B, GPIIb, GT, GTA, HPA3, PPP1R93
Hs.265829	NM_002204	ITGA3	Integrin, alpha 3 (antigen CD49C, alpha 3 subunit of VLA-3 receptor)	CD49C, GAP-B3, GAPB3, ILNEB, MSK18, VCA-2, VL3A, VLA3a
Hs.440955	NM_000885	ITGA4	Integrin, alpha 4 (antigen CD49D, alpha 4 subunit of VLA-4 receptor)	CD49D, IA4
Hs.505654	NM_002205	ITGA5	Integrin, alpha 5 (fibronectin receptor, alpha polypeptide)	CD49e, FNRA, VLA-5, VLA5A
Hs.133397	NM_000210	ITGA6	Integrin, alpha 6	CD49f, ITGA6B, VLA-6
Hs.524484	NM_002206	ITGA7	Integrin, alpha 7	-
Hs.592472	NM_003638	ITGA8	Integrin, alpha 8	-
Hs.113157	NM_002207	ITGA9	Integrin, alpha 9	ALPHA-RLC, ITGA4L, RLC
Hs.174103	NM_002209	ITGAL	Integrin, alpha L (antigen CD11A (p180), lymphocyte function-associated antigen 1; alpha polypeptide)	CD11A, LFA-1, LFA1A
Hs.172631	NM_000632	ITGAM	Integrin, alpha M (complement component 3 receptor 3 subunit)	CD11B, CR3A, MAC-1, MAC1A, MO1A, SLEB6
Hs.436873	NM_002210	ITGAV	Integrin, alpha V (vitronectin receptor, alpha polypeptide, antigen CD51)	CD51, MSK8, VNRA, VTNR
Hs.248472	NM_000887	ITGAX	Integrin, alpha X (complement component 3 receptor 4 subunit)	CD11C, SLEB6
Hs.643813	NM_002211	ITGB1	Integrin, beta 1 (fibronectin receptor, beta polypeptide, antigen CD29 includes MDF2, MSK12)	CD29, FNRB, GPIIA, MDF2, MSK12, VLA-BETA, VLAB
Hs.375957	NM_000211	ITGB2	Integrin, beta 2 (complement component 3 receptor 3 and 4 subunit)	CD18, LAD, LCAMB, LFA-1, MAC-1, MF17, MFI7
Hs.218040	NM_000212	ITGB3	Integrin, beta 3 (platelet glycoprotein IIIa, antigen CD61)	BDPLT16, BDPLT2, CD61, GP3A, GPIIIa, GT
Hs.632226	NM_000213	ITGB4	Integrin, beta 4	CD104
Hs.13155	NM_002213	ITGB5	Integrin, beta 5	-
Hs.470399	NM_000888	ITGB6	Integrin, beta 6	AI1H
Hs.435714	NM_002576	PAK1	P21 protein (Cdc42/Rac)-activated kinase 1	PAKalpha
Hs.518530	NM_002577	PAK2	P21 protein (Cdc42/Rac)-activated kinase 2	PAK65, PAKgamma
Hs.656789	NM_002578	PAK3	P21 protein (Cdc42/Rac)-activated kinase 3	MRX30, MRX47, OPHN3, PAK-3, PAK3beta, bPAK, beta-PAK
Hs.20447	NM_005884	PAK4	P21 protein (Cdc42/Rac)-activated kinase 4	-
Hs.432914	NM_018222	PARVA	Parvin, alpha	CH-ILKBP, MXRA2
Hs.475074	NM_013327	PARVB	Parvin, beta	CGI-56
Hs.658995	NM_022141	PARVG	Parvin, gamma	-
Hs.459691	NM_002613	PDPK1	3-phosphoinositide dependent protein kinase-1	PDK1, PDPK2, PDPK2P, PRO0461
Hs.282177	NM_012398	PIP5K1C	Phosphatidylinositol-4-phosphate 5-kinase, type I, gamma	LCCS3, PIP5K-GAMMA, PIP5K1-gamma, PIP5Kgamma
Hs.434248	NM_000445	PLEC	Plectin	EBS1, EBSMD, EBSND, EBSO, EBSOG, EBSPA, HD1, LGMD2Q, PCN, PLEC1, PLEC1b, PLTN
Hs.531704	NM_002737	PRKCA	Protein kinase C, alpha	AAG6, PKC-alpha, PKCA, PRKACA
Hs.460355	NM_002738	PRKCB	Protein kinase C, beta	PKC-beta, PKCB, PRKCB1, PRKCB2
Hs.631564	NM_002739	PRKCG	Protein kinase C, gamma	PKC-gamma, PKCC, PKCG, SCA14
Hs.729457	NM_000314	PTEN	Phosphatase and tensin homolog	10q23del, BZS, CWS1, DEC, GLM2, MHAM, MMAC1, PTEN1, TEP1
Hs.395482	NM_005607	PTK2	PTK2 protein tyrosine kinase 2	FADK, FAK, FAK1, FRNK, PPP1R71, p125FAK, pp125FAK
Hs.446336	NM_002859	PXN	Paxillin	-
Hs.413812	NM_006908	RAC1	Ras-related C3 botulinum toxin substrate 1 (rho family, small GTP binding protein Rac1)	MIG5, Rac-1, TC-25, p21-Rac1
Hs.517601	NM_002872	RAC2	Ras-related C3 botulinum toxin substrate 2 (rho family, small GTP binding protein Rac2)	EN-7, Gx, HSPC022, p21-Rac2
Hs.159130	NM_002880	RAF1	V-raf-1 murine leukemia viral oncogene homolog 1	CMD1NN, CRAF, NS5, Raf-1, c-Raf
Hs.586618	NM_002884	RAP1A	RAP1A, member of RAS oncogene family	C21KG, G-22K, KREV-1, KREV1, RAP1, SMGP21
Hs.369920	NM_015646	RAP1B	RAP1B, member of RAS oncogene family	K-REV, RAL1B
Hs.127897	NM_005312	RAPGEF1	Rap guanine nucleotide exchange factor (GEF) 1	C3G, GRF2
Hs.459035	NM_153815	RASGRF1	Ras protein-specific guanine nucleotide-releasing factor 1	CDC25, CDC25L, GNRP, GRF1, GRF55, H-GRF55, PP13187, ras-GRF1
Hs.247077	NM_001664	RHOA	Ras homolog gene family, member A	ARH12, ARHA, RHO12, RHOH12
Hs.306307	NM_005406	ROCK1	Rho-associated, coiled-coil containing protein kinase 1	P160ROCK, ROCK-I
Hs.681743	NM_004850	ROCK2	Rho-associated, coiled-coil containing protein kinase 2	ROCK-II
Hs.433795	NM_003029	SHC1	SHC (Src homology 2 domain containing) transforming protein 1	SHC, SHCA
Hs.709893	NM_005633	SOS1	Son of sevenless homolog 1 (Drosophila)	GF1, GGF1, GINGF, HGF, NS4
Hs.291533	NM_006939	SOS2	Son of sevenless homolog 2 (Drosophila)	-
Hs.195659	NM_005417	SRC	V-src sarcoma (Schmidt-Ruppin A-2) viral oncogene homolog (avian)	ASV, SRC1, c-SRC, p60-Src
Hs.471014	NM_006289	TLN1	Talin 1	ILWEQ, TLN
Hs.471381	NM_022648	TNS1	Tensin 1	MST091, MST122, MST127, MSTP091, MSTP122, MSTP127, MXRA6, PPP1R155, TNS
Hs.515469	NM_003370	VASP	Vasodilator-stimulated phosphoprotein	-
Hs.116237	NM_005428	VAV1	Vav 1 guanine nucleotide exchange factor	VAV
Hs.369921	NM_003371	VAV2	Vav 2 guanine nucleotide exchange factor	VAV-2
Hs.643896	NM_003373	VCL	Vinculin	CMD1W, CMH15, HEL114, MV, MVCL
Hs.490415	NM_003461	ZYX	Zyxin	ESP-2, HED-2
Hs.520640	NM_001101	ACTB	Actin, beta	BRWS1, PS1TP5BP1
Hs.534255	NM_004048	B2M	Beta-2-microglobulin	-
Hs.592355	NM_002046	GAPDH	Glyceraldehyde-3-phosphate dehydrogenase	G3PD, GAPD, HEL-S-162eP
Hs.412707	NM_000194	HPRT1	Hypoxanthine phosphoribosyltransferase 1	HGPRT, HPRT
Hs.546285	NM_001002	RPLP0	Ribosomal protein, large, P0	L10E, LP0, P0, PRLP0, RPP0

## Sheet: PAHS-172Z
Unigene	GeneBank	Symbol	Description	Gene Name
Hs.514581	NM_001614	ACTG1	Actin, gamma 1	ACT, ACTG, BRWS2, DFNA20, DFNA26, HEL-176
Hs.528051	NM_133265	AMOT	Angiomotin	-
Hs.503594	NM_130847	AMOTL1	Angiomotin like 1	JEAP
Hs.426312	NM_016201	AMOTL2	Angiomotin like 2	LCCP
Hs.141125	NM_004346	CASP3	Caspase 3, apoptosis-related cysteine peptidase	CPP32, CPP32B, SCA-1
Hs.244723	NM_001238	CCNE1	Cyclin E1	CCNE, pCCNE1
Hs.727669	NM_057749	CCNE2	Cyclin E2	CYCE2
Hs.126135	NM_201253	CRB1	Crumbs homolog 1 (Drosophila)	LCA8, RP12
Hs.710092	NM_173689	CRB2	Crumbs homolog 2 (Drosophila)	FSGS9, VMCKD
Hs.150319	NM_139161	CRB3	Crumbs homolog 3 (Drosophila)	-
Hs.631725	NM_001893	CSNK1D	Casein kinase 1, delta	ASPS, CKIdelta, FASPS2, HCKID
Hs.474833	NM_001894	CSNK1E	Casein kinase 1, epsilon	CKIepsilon, HCKIE
Hs.199850	NM_003737	DCHS1	Dachsous 1 (Drosophila)	CDH19, CDH25, CDHR6, FIB1, PCDH16, VMLDS1
Hs.655664	NM_017639	DCHS2	Dachsous 2 (Drosophila)	CDH27, CDHJ, CDHR7, PCDH23, PCDHJ
Hs.226483	NM_006729	DIAPH2	Diaphanous homolog 2 (Drosophila)	DIA, DIA2, DRF2, POF, POF2
Hs.292549	NM_004087	DLG1	Discs, large homolog 1 (Drosophila)	DLGH1, SAP-97, SAP97, dJ1061C18.1.1, hdlg
Hs.118640	NM_004422	DVL2	Dishevelled, dsh homolog 2 (Drosophila)	-
Hs.481371	NM_005245	FAT1	FAT tumor suppressor homolog 1 (Drosophila)	CDHF7, CDHR8, FAT, ME5, hFat1
Hs.591255	NM_001447	FAT2	FAT tumor suppressor homolog 2 (Drosophila)	CDHF8, CDHR9, HFAT2, MEGF1
Hs.98523	NM_001008781	FAT3	FAT tumor suppressor homolog 3 (Drosophila)	CDHF15, CDHR10
Hs.563205	NM_024582	FAT4	FAT tumor suppressor homolog 4 (Drosophila)	CDHF14, CDHR11, FAT-J, FATJ, HKLLS2, NBLA00548, VMLDS2
Hs.39384	NM_014344	FJX1	Four jointed box 1 (Drosophila)	-
Hs.655675	NM_004466	GPC5	Glypican 5	-
Hs.731417	NM_022740	HIPK2	Homeodomain interacting protein kinase 2	PRO0593
Hs.58877	NM_031935	HMCN1	Hemicentin 1	ARMD1, FBLN6, FIBL-6, FIBL6
Hs.655832	NM_198086	AJUBA	Jub, ajuba homolog (Xenopus laevis)	JUB
Hs.549084	NM_004690	LATS1	LATS, large tumor suppressor, homolog 1 (Drosophila)	WARTS, wts
Hs.78960	NM_014572	LATS2	LATS, large tumor suppressor, homolog 2 (Drosophila)	KPM
Hs.621057	NM_014240	LIMD1	LIM domains containing 1	-
Hs.740619	NM_153713	LIX1L	Lix1 homolog (mouse)-like	-
Hs.513983	NM_004140	LLGL1	Lethal giant larvae homolog 1 (Drosophila)	DLG4, HUGL, HUGL-1, HUGL1, LLGL
Hs.514477	NM_004524	LLGL2	Lethal giant larvae homolog 2 (Drosophila)	HGL, Hugl-2, LGL2
Hs.720220	NM_005578	LPP	LIM domain containing preferred translocation partner in lipoma	-
Hs.125503	NM_002753	MAPK10	Mitogen-activated protein kinase 10	JNK3, JNK3A, PRKM10, SAPK1b, p493F12, p54bSAPK
Hs.526754	NM_002398	MEIS1	Meis homeobox 1	-
Hs.691454	NM_173468	MOB1B	MOB1, Mps One Binder kinase activator-like 1A (yeast)	MATS2, MOB4A, MOBKL1A
Hs.602092	NM_018221	MOB1A	MOB1, Mps One Binder kinase activator-like 1B (yeast)	C2orf6, MATS1, MOB1, MOBK1B, MOBKL1B, Mob4B
Hs.169378	NM_003829	MPDZ	Multiple PDZ domain protein	HYC2, MUPP1
Hs.652312	NM_022474	MPP5	Membrane protein, palmitoylated 5 (MAGUK p55 subfamily member 5)	PALS1
Hs.655432	NM_020998	MST1	Macrophage stimulating 1 (hepatocyte growth factor-like)	D3F15S2, DNF15S2, HGFL, MSP, NF15S2
Hs.202453	NM_002467	MYC	V-myc myelocytomatosis viral oncogene homolog (avian)	MRTL, MYCC, bHLHe39, c-Myc
Hs.187898	NM_000268	NF2	Neurofibromin 2 (merlin)	ACN, BANF, SCH
Hs.462348	NM_015102	NPHP4	Nephronophthisis 4	POC10, SLSN4
Hs.131489	NM_019619	PARD3	Par-3 partitioning defective 3 homolog (C. elegans)	ASIP, Baz, PAR3, PAR3alpha, PARD-3, PARD3A, PPP1R118, SE2-5L16, SE2-5LT1, SE2-5T2
Hs.654920	NM_032510	PARD6G	Par-6 partitioning defective 6 homolog gamma (C. elegans)	PAR-6G, PAR6gamma
Hs.580547	NM_001099771	POTEF	POTE ankyrin domain family, member F	A26C1B, ACTB, POTE2alpha, POTEACTIN
Hs.491440	NM_001009552	PPP2CB	Protein phosphatase 2, catalytic subunit, beta isozyme	PP2Abeta, PP2CB
Hs.467192	NM_014225	PPP2R1A	Protein phosphatase 2, regulatory subunit A, alpha	MRD36, PP2A-Aalpha, PP2AAALPHA, PR65A
Hs.380372	NM_018461	PPP2R2D	Protein phosphatase 2, regulatory subunit B, delta	MDS026
Hs.478199	NM_002740	PRKCI	Protein kinase C, iota	DXS1179E, PKCI, nPKC-iota
Hs.496255	NM_002744	PRKCZ	Protein kinase C, zeta	PKC-ZETA, PKC2
Hs.688910	NM_005401	PTPN14	Protein tyrosine phosphatase, non-receptor type 14	PEZ, PTP36
Hs.631504	NM_014737	RASSF2	Ras association (RalGDS/AF-6) domain family member 2	CENP-34, RASFADIN
Hs.522895	NM_032023	RASSF4	Ras association (RalGDS/AF-6) domain family member 4	AD037
Hs.463041	NM_012102	RERE	Arginine-glutamic acid dipeptide (RE) repeats	ARG, ARP, ATN1L, DNB1
Hs.642842	NM_021818	SAV1	Salvador homolog 1 (Drosophila)	SAV, WW45, WWP4
Hs.436329	NM_182706	SCRIB	Scribbled homolog (Drosophila)	CRIB1, SCRB1, SCRIB1, Vartul
Hs.604588	NM_005900	SMAD1	SMAD family member 1	BSP-1, BSP1, JV4-1, JV41, MADH1, MADR1
Hs.738869	NM_006281	STK3	Serine/threonine kinase 3	KRS1, MST2
Hs.472838	NM_006282	STK4	Serine/threonine kinase 4	KRS2, MST1, TIIAC, YSK3
Hs.597434	NM_020791	TAOK1	TAO kinase 1	KFC-B, MAP3K16, MARKK, PSK-2, PSK2, TAO1, hKFC-B, hTAOK1
Hs.291623	NM_004783	TAOK2	TAO kinase 2	MAP3K17, PSK, PSK1, PSK1-BETA, TAO1, TAO2
Hs.644420	NM_016281	TAOK3	TAO kinase 3	DPK, JIK, MAP3K18
Hs.409911	NM_000116	TAZ	Tafazzin	BTHS, CMD3A, EFE, EFE2, G4.5, LVNCX, Taz1
Hs.655331	NM_021961	TEAD1	TEA domain family member 1 (SV40 transcriptional enhancer factor)	AA, NTEF-1, REF1, TCF-13, TCF13, TEAD-1, TEF-1
Hs.515534	NM_003598	TEAD2	TEA domain family member 2	ETF, TEAD-2, TEF-4, TEF4
Hs.485205	NM_003214	TEAD3	TEA domain family member 3	DTEF-1, ETFR-1, TEAD-3, TEAD5, TEF-5, TEF5
Hs.94865	NM_003213	TEAD4	TEA domain family member 4	EFTR-2, RTEF1, TCF13L1, TEF-3, TEF3, TEFR-1, hRTEF-1B
Hs.743990	NM_175610	TJP1	Tight junction protein 1 (zona occludens 1)	ZO-1
Hs.50382	NM_004817	TJP2	Tight junction protein 2 (zona occludens 2)	C9DUPq21.11, DFNA51, DUP9q21.11, PFIC4, X104, ZO2
Hs.137569	NM_003722	TP63	Tumor protein p63	AIS, B(p51A), B(p51B), EEC3, KET, LMS, NBP, OFC8, RHS, SHFM4, TP53CP, TP53L, TP73L, p40, p51, p53CP, p63, p73H, p73L
Hs.284217	NM_005786	TSHZ1	Teashirt zinc finger homeobox 1	CAA, NY-CO-33, SDCCAG33, TSH1
Hs.473117	NM_173485	TSHZ2	Teashirt zinc finger homeobox 2	C20orf17, OVC10-2, TSH2, ZABC2, ZNF218
Hs.278436	NM_020856	TSHZ3	Teashirt zinc finger homeobox 3	TSH3, ZNF537
Hs.248164	NM_005430	WNT1	Wingless-type MMTV integration site family, member 1	BMND16, INT1, OI15
Hs.585010	NM_001080436	WTIP	Wilms tumor 1 interacting protein	-
Hs.484047	NM_015238	WWC1	WW and C2 domain containing 1	HBEBP3, HBEBP36, KIBRA, MEMRYQTL, PPP1R168
Hs.477921	NM_015472	WWTR1	WW domain containing transcription regulator 1	TAZ
Hs.503692	NM_006106	YAP1	Yes-associated protein 1	COB1, YAP, YAP2, YAP65, YKI
Hs.643544	NM_003404	YWHAB	Tyrosine 3-monooxygenase/tryptophan 5-monooxygenase activation protein, beta polypeptide	GW128, HEL-S-1, HS1, KCIP-1, YWHAA
Hs.513851	NM_006761	YWHAE	Tyrosine 3-monooxygenase/tryptophan 5-monooxygenase activation protein, epsilon polypeptide	14-3-3E, HEL2, KCIP-1, MDCR, MDS
Hs.74405	NM_006826	YWHAQ	Tyrosine 3-monooxygenase/tryptophan 5-monooxygenase activation protein, theta polypeptide	14-3-3, 1C5, HS1
Hs.492407	NM_003406	YWHAZ	Tyrosine 3-monooxygenase/tryptophan 5-monooxygenase activation protein, zeta polypeptide	14-3-3-zeta, HEL-S-3, HEL4, KCIP-1, YWHAD
Hs.523710	NM_032283	ZDHHC18	Zinc finger, DHHC-type containing 18	DHHC-18, DHHC18
Hs.520640	NM_001101	ACTB	Actin, beta	BRWS1, PS1TP5BP1
Hs.534255	NM_004048	B2M	Beta-2-microglobulin	-
Hs.592355	NM_002046	GAPDH	Glyceraldehyde-3-phosphate dehydrogenase	G3PD, GAPD, HEL-S-162eP
Hs.412707	NM_000194	HPRT1	Hypoxanthine phosphoribosyltransferase 1	HGPRT, HPRT
Hs.546285	NM_001002	RPLP0	Ribosomal protein, large, P0	L10E, LP0, P0, PRLP0, RPP0

## Sheet: PAHS-082Z
Unigene	GeneBank	Symbol	Description	Gene Name
Hs.489033	NM_000927	ABCB1	ATP-binding cassette, sub-family B (MDR/TAP), member 1	ABC20, CD243, CLCS, GP170, MDR1, P-GP, PGY1
Hs.500483	NM_001613	ACTA2	Actin, alpha 2, smooth muscle, aorta	AAT6, ACTSA, MYMY5
Hs.591293	NM_001627	ALCAM	Activated leukocyte cell adhesion molecule	CD166, MEMD
Hs.1239	NM_001150	ANPEP	Alanyl (membrane) aminopeptidase	APN, CD13, GP150, LAP1, P150, PEPN
Hs.480653	NM_001154	ANXA5	Annexin A5	ANX5, ENX2, HEL-S-7, PP4, RPRGL3
Hs.502182	NM_001709	BDNF	Brain-derived neurotrophic factor	ANON2, BULN2
Hs.654541	NM_199173	BGLAP	Bone gamma-carboxyglutamate (gla) protein	BGP, OC, OCN
Hs.73853	NM_001200	BMP2	Bone morphogenetic protein 2	BDA2, BMP2A
Hs.68879	NM_130851	BMP4	Bone morphogenetic protein 4	BMP2B, BMP2B1, MCOPS6, OFC11, ZYME
Hs.285671	NM_001718	BMP6	Bone morphogenetic protein 6	VGR, VGR1
Hs.473163	NM_001719	BMP7	Bone morphogenetic protein 7	OP-1
Hs.141125	NM_004346	CASP3	Caspase 3, apoptosis-related cysteine peptidase	CPP32, CPP32B, SCA-1
Hs.502328	NM_000610	CD44	CD44 molecule (Indian blood group)	CDW44, CSPG8, ECMR-III, HCELL, HUTCH-I, IN, LHR, MC56, MDU2, MDU3, MIC4, Pgp1
Hs.172928	NM_000088	COL1A1	Collagen, type I, alpha 1	EDSC, OI1, OI2, OI3, OI4
Hs.1349	NM_000758	CSF2	Colony stimulating factor 2 (granulocyte-macrophage)	GMCSF
Hs.2233	NM_000759	CSF3	Colony stimulating factor 3 (granulocyte)	C17orf33, CSF3OS, GCSF
Hs.712929	NM_001904	CTNNB1	Catenin (cadherin-associated protein), beta 1, 88kDa	CTNNB, MRD19, armadillo
Hs.419815	NM_001963	EGF	Epidermal growth factor	HOMG4, URG
Hs.76753	NM_000118	ENG	Endoglin	END, HHT1, ORW1
Hs.446352	NM_004448	ERBB2	V-erb-b2 erythroblastic leukemia viral oncogene homolog 2, neuro/glioblastoma derived oncogene homolog (avian)	CD340, HER-2, HER-2, neu, HER2, MLN 19, NEU, NGL, TKR1
Hs.664499	NM_004465	FGF10	Fibroblast growth factor 10	-
Hs.284244	NM_002006	FGF2	Fibroblast growth factor 2 (basic)	BFGF, FGF-2, FGFB, HBGF-2
Hs.69747	NM_000148	FUT1	Fucosyltransferase 1 (galactoside 2-alpha-L-fucosyltransferase, H blood group)	H, HH, HSC
Hs.390420	NM_002033	FUT4	Fucosyltransferase 4 (alpha (1,3) fucosyltransferase, myeloid-specific)	CD15, ELFT, FCT3A, FUC-TIV, FUTIV, LeX, SSEA-1
Hs.647029	NM_003508	FZD9	Frizzled family receptor 9	CD349, FZD3
Hs.616962	NM_004864	GDF15	Growth differentiation factor 15	GDF-15, MIC-1, MIC1, NAG-1, PDF, PLAB, PTGFB
Hs.1573	NM_000557	GDF5	Growth differentiation factor 5	BDA1C, BMP-14, BMP14, CDMP1, LAP-4, LAP4, OS5, SYM1B, SYNS2
Hs.492277	NM_001001557	GDF6	Growth differentiation factor 6	BMP-13, BMP13, CDMP2, KFM, KFS, KFS1, KFSL, LCA17, MCOP4, MCOPCB6, SCDO4, SGM1
Hs.447688	NM_182828	GDF7	Growth differentiation factor 7	BMP12
Hs.445977	NM_002097	GTF3A	General transcription factor IIIA	AP2, TFIIIA
Hs.632532	NM_003642	HAT1	Histone acetyltransferase 1	KAT1
Hs.88556	NM_004964	HDAC1	Histone deacetylase 1	GON-10, HD1, RPD3, RPD3L1
Hs.396530	NM_000601	HGF	Hepatocyte growth factor (hepapoietin A; scatter factor)	DFNB39, F-TCF, HGFB, HPTA, SF
Hs.654455	NM_000545	HNF1A	HNF1 homeobox A	HNF-1A, HNF1, IDDM20, LFB1, MODY3, TCF-1, TCF1
Hs.643447	NM_000201	ICAM1	Intercellular adhesion molecule 1	BB2, CD54, P3.58
Hs.856	NM_000619	IFNG	Interferon, gamma	IFG, IFI
Hs.160562	NM_000618	IGF1	Insulin-like growth factor 1 (somatomedin C)	IGF-I, IGFI, MGF
Hs.193717	NM_000572	IL10	Interleukin 10	CSIF, GVHDS, IL-10, IL10A, TGIF
Hs.126256	NM_000576	IL1B	Interleukin 1, beta	IL-1, IL1-BETA, IL1F2
Hs.654458	NM_000600	IL6	Interleukin 6 (interferon, beta 2)	BSF2, HGF, HSF, IFNB2, IL-6
Hs.700350	NM_000207	INS	Insulin	IDDM, IDDM1, IDDM2, ILPR, IRDN, MODY10
Hs.133397	NM_000210	ITGA6	Integrin, alpha 6	CD49f, ITGA6B, VLA-6
Hs.436873	NM_002210	ITGAV	Integrin, alpha V (vitronectin receptor, alpha polypeptide, antigen CD51)	CD51, MSK8, VNRA, VTNR
Hs.248472	NM_000887	ITGAX	Integrin, alpha X (complement component 3 receptor 4 subunit)	CD11C, SLEB6
Hs.643813	NM_002211	ITGB1	Integrin, beta 1 (fibronectin receptor, beta polypeptide, antigen CD29 includes MDF2, MSK12)	CD29, FNRB, GPIIA, MDF2, MSK12, VLA-BETA, VLAB
Hs.224012	NM_000214	JAG1	Jagged 1	AGS, AHD, AWS, CD339, HJ1, JAGL1
Hs.533055	NM_003884	KAT2B	K(lysine) acetyltransferase 2B	CAF, P, CAF, PCAF
Hs.479756	NM_002253	KDR	Kinase insert domain receptor (a type III receptor tyrosine kinase)	CD309, FLK1, VEGFR, VEGFR2
Hs.661108	NM_003994	KITLG	KIT ligand	FPH2, FPHH, KL-1, Kitl, MGF, SCF, SF, SHEP7
Hs.2250	NM_002309	LIF	Leukemia inhibitory factor (cholinergic differentiation factor)	CDF, DIA, HILDA, MLPLI
Hs.599039	NM_006500	MCAM	Melanoma cell adhesion molecule	CD146, MUC18
Hs.513617	NM_004530	MMP2	Matrix metallopeptidase 2 (gelatinase A, 72kDa gelatinase, 72kDa type IV collagenase)	CLG4, CLG4A, MMP-2, MMP-II, MONA, TBE-1
Hs.527971	NM_006617	NES	Nestin	Nbla00170
Hs.415768	NM_002507	NGFR	Nerve growth factor receptor	CD271, Gp80-LNGFR, TNFRSF16, p75(NTR), p75NTR
Hs.495473	NM_017617	NOTCH1	Notch 1	AOS5, AOVD1, TAN1, hN1
Hs.153952	NM_002526	NT5E	5'-nucleotidase, ecto (CD73)	CALJA, CD73, E5NT, NT, NT5, NTE, eN, eNT
Hs.558459	NM_007083	NUDT6	Nudix (nucleoside diphosphate linked moiety X)-type motif 6	ASFGF2, FGF-AS, FGF2AS, GFG-1, GFG1
Hs.509067	NM_002609	PDGFRB	Platelet-derived growth factor receptor, beta polypeptide	CD140B, IBGC4, IMF1, JTK12, PDGFR, PDGFR-1, PDGFR1
Hs.462550	NM_033198	PIGS	Phosphatidylinositol glycan anchor biosynthesis, class S	-
Hs.249184	NM_002701	POU5F1	POU class 5 homeobox 1	OCT3, OCT4, OTF-3, OTF3, OTF4, Oct-3, Oct-4
Hs.162646	NM_015869	PPARG	Peroxisome proliferator-activated receptor gamma	CIMT1, GLM1, NR1C3, PPARG1, PPARG2, PPARgamma
Hs.614734	NM_006017	PROM1	Prominin 1	AC133, CD133, CORD12, MCDR2, MSTP061, PROML1, RP41, STGD4
Hs.395482	NM_005607	PTK2	PTK2 protein tyrosine kinase 2	FADK, FAK, FAK1, FRNK, PPP1R71, p125FAK, pp125FAK
Hs.654514	NM_002838	PTPRC	Protein tyrosine phosphatase, receptor type, C	B220, CD45, CD45R, GP180, L-CA, LCA, LY5, T200
Hs.247077	NM_001664	RHOA	Ras homolog gene family, member A	ARH12, ARHA, RHO12, RHOH12
Hs.535845	NM_004348	RUNX2	Runt-related transcription factor 2	AML3, CBF-alpha-1, CBFA1, CCD, CCD1, CLCD, OSF-2, OSF2, PEA2aA, PEBP2aA
Hs.597422	NM_012434	SLC17A5	Solute carrier family 17 (anion/sugar transporter), member 5	AST, ISSD, NSD, SD, SIALIN, SIASD, SLD
Hs.75862	NM_005359	SMAD4	SMAD family member 4	DPC4, JIP, MADH4, MYHRS
Hs.189329	NM_020429	SMURF1	SMAD specific E3 ubiquitin protein ligase 1	-
Hs.515011	NM_022739	SMURF2	SMAD specific E3 ubiquitin protein ligase 2	-
Hs.518438	NM_003106	SOX2	SRY (sex determining region Y)-box 2	ANOP3, MCOPS3
Hs.647409	NM_000346	SOX9	SRY (sex determining region Y)-box 9	CMD1, CMPD1, SRA1, SRXX2, SRXY10
Hs.381715	NM_181486	TBX5	T-box 5	HOS
Hs.492203	NM_198253	TERT	Telomerase reverse transcriptase	CMM9, DKCA2, DKCB4, EST2, PFBMFT1, TCS1, TP2, TRT, hEST2, hTRT
Hs.645227	NM_000660	TGFB1	Transforming growth factor, beta 1	CED, DPD1, LAP, TGFB, TGFbeta
Hs.713281	NM_003239	TGFB3	Transforming growth factor, beta 3	ARVD, ARVD1, RNHF, TGF-beta3
Hs.644697	NM_006288	THY1	Thy-1 cell surface antigen	CD90, CDw90
Hs.241570	NM_000594	TNF	Tumor necrosis factor	DIF, TNF-alpha, TNFA, TNFSF2
Hs.109225	NM_001078	VCAM1	Vascular cell adhesion molecule 1	CD106, INCAM-100
Hs.73793	NM_003376	VEGFA	Vascular endothelial growth factor A	MVCD1, VEGF, VPF
Hs.455493	NM_003380	VIM	Vimentin	CTRCT30, HEL113
Hs.440848	NM_000552	VWF	Von Willebrand factor	F8VWF, VWD
Hs.336930	NM_033131	WNT3A	Wingless-type MMTV integration site family, member 3A	-
Hs.335787	NM_174900	ZFP42	Zinc finger protein 42 homolog (mouse)	REX-1, REX1, ZNF754, zfp-42
Hs.520640	NM_001101	ACTB	Actin, beta	BRWS1, PS1TP5BP1
Hs.534255	NM_004048	B2M	Beta-2-microglobulin	-
Hs.592355	NM_002046	GAPDH	Glyceraldehyde-3-phosphate dehydrogenase	G3PD, GAPD, HEL-S-162eP
Hs.412707	NM_000194	HPRT1	Hypoxanthine phosphoribosyltransferase 1	HGPRT, HPRT
Hs.546285	NM_001002	RPLP0	Ribosomal protein, large, P0	L10E, LP0, P0, PRLP0, RPP0
