# Supplementary material for: YAP regulates cell mechanics by controlling focal adhesion assembly
Source: Nat Commun. 2017 May 15;8:15321. doi: 10.1038/ncomms15321 (PMC5440673; doi:10.1038/ncomms15321)
Supplement: Supplementary Data 2 — List of YAP targets as identified by ChIP-seq analysis in CAL51 WT cells. [file ncomms15321-s7.xls]

## Sheet: Annotazione_7278_bs
Supplementary Data 2  List of YAP targets as identified by ChIP-seq analysis in CAL51 WT cells.
PeakID	Chr	Start	End	Annotation	Detailed Annotation	Distance to TSS	Nearest PromoterID	Entrez ID	Nearest Unigene	Nearest Refseq	Nearest Ensembl	Gene Name	Gene Alias	Gene Description	Gene Type
chr1-6430	chr1	5989462	5989622	intron (NM_001291593, intron 9 of 26)	L1MD2|LINE|L1	-62816	NM_001199861	8514	Hs.440497	NM_003636	ENSG00000069424	KCNAB2	AKR6A5|HKvbeta2|HKvbeta2.1|HKvbeta2.2|KCNA2B|KV-BETA-2	potassium channel, voltage gated subfamily A regulatory beta subunit 2	protein-coding
chr1-882	chr1	6716269	6716429	intron (NM_018198, intron 4 of 15)	BLACKJACK|DNA|hAT-Blackjack	31139	NM_001195752	90326	Hs.689006	NM_138350	ENSG00000041988	THAP3	-	THAP domain containing, apoptosis associated protein 3	protein-coding
chr1-2603	chr1	8692702	8692862	intron (NM_012102, intron 3 of 23)	intron (NM_012102, intron 3 of 23)	-137809	NR_132752	106632271		NR_132752		SNORD128	ZL43	small nucleolar RNA, C/D box 128	snoRNA
chr1-8699	chr1	10232536	10232696	intron (NM_006048, intron 24 of 26)	intron (NM_006048, intron 24 of 26)	-38148	NM_183416	23095	Hs.97858	NM_015074	ENSG00000054523	KIF1B	CMT2|CMT2A|CMT2A1|HMSNII|KLP|NBLST1	kinesin family member 1B	protein-coding
chr1-3552	chr1	10323856	10324016	intron (NM_183416, intron 5 of 20)	L2a|LINE|L2	-35088	NR_125730	103625684		NR_125730	ENSG00000207357	RNU6-2	U6-2	RNA, U6 small nuclear 2	snRNA
chr1-6450	chr1	10415708	10415868	intron (NM_015074, intron 36 of 46)	intron (NM_015074, intron 36 of 46)	-43261	NM_002631	5226	Hs.464071	NM_002631	ENSG00000142657	PGD	6PGD	phosphogluconate dehydrogenase	protein-coding
chr1-6460	chr1	14415150	14415310	Intergenic	L1ME1|LINE|L1	339354	NM_001007257	7799	Hs.371823	NM_012231	ENSG00000116731	PRDM2	HUMHOXY1|KMT8|MTB-ZF|RIZ|RIZ1|RIZ2	PR domain containing 2, with ZNF domain	protein-coding
chr1-413	chr1	17505936	17506096	Intergenic	L1MDa|LINE|L1	-25605	NM_013358	29943	Hs.412941	NM_013358	ENSG00000142623	PADI1	HPAD10|PAD1|PDI|PDI1	peptidyl arginine deiminase, type I	protein-coding
chr1-6470	chr1	20161765	20161925	Intergenic	L1MB7|LINE|L1	-20074	NM_019062	54546	Hs.124835	NM_019062	ENSG00000178828	RNF186	-	ring finger protein 186	protein-coding
chr1-3562	chr1	21261901	21262061	intron (NM_003760, intron 9 of 31)	intron (NM_003760, intron 9 of 31)	52944	NR_031657	100302155		NR_031657	ENSG00000221808	MIR1256	MIRN1256|hsa-mir-1256	microRNA 1256	ncRNA
chr1-8741	chr1	21501370	21501530	promoter-TSS (NM_001198803)	promoter-TSS (NM_001198803)	-199	NM_001198803	8672	Hs.467084	NM_003760	ENSG00000075151	EIF4G3	eIF-4G 3|eIF4G 3|eIF4GII	eukaryotic translation initiation factor 4 gamma, 3	protein-coding
chr1-8762	chr1	24170492	24170652	TTS (NM_000147)	TTS (NM_000147)	-18623	NM_001166059	3155	Hs.533444	NM_000191	ENSG00000117305	HMGCL	HL	3-hydroxymethyl-3-methylglutaryl-CoA lyase	protein-coding
chr1-6493	chr1	25105405	25105565	intron (NM_013943, intron 1 of 5)	intron (NM_013943, intron 1 of 5)	33725	NM_013943	25932	Hs.440544	NM_013943	ENSG00000169504	CLIC4	CLIC4L|H1|MTCLIC|huH1|p64H1	chloride intracellular channel 4	protein-coding
chr1-1930	chr1	25143684	25143844	intron (NM_013943, intron 3 of 5)	intron (NM_013943, intron 3 of 5)	72004	NM_013943	25932	Hs.440544	NM_013943	ENSG00000169504	CLIC4	CLIC4L|H1|MTCLIC|huH1|p64H1	chloride intracellular channel 4	protein-coding
chr1-1932	chr1	26564334	26564494	intron (NM_001281517, intron 1 of 12)	intron (NM_001281517, intron 1 of 12)	3770	NM_001281517	64793	Hs.63795	NM_022778	ENSG00000130695	CEP85	CCDC21	centrosomal protein 85kDa	protein-coding
chr1-6499	chr1	26924318	26924478	Intergenic	Intergenic	43365	NR_031740	100302190		NR_031740	ENSG00000238705	MIR1976	hsa-mir-1976	microRNA 1976	ncRNA
chr1-2624	chr1	28102475	28102635	intron (NM_177424, intron 1 of 8)	intron (NM_177424, intron 1 of 8)	2861	NM_177424	23673	Hs.523855	NM_177424	ENSG00000117758	STX12	STX13|STX14	syntaxin 12	protein-coding
chr1-6502	chr1	28113353	28113513	intron (NM_177424, intron 1 of 8)	intron (NM_177424, intron 1 of 8)	13739	NM_177424	23673	Hs.523855	NM_177424	ENSG00000117758	STX12	STX13|STX14	syntaxin 12	protein-coding
chr1-1459	chr1	30754095	30754255	Intergenic	L1MDb|LINE|L1	-243716	NR_110790	101929406	Hs.639413	NR_110790	ENSG00000233399	LOC101929406	-	uncharacterized LOC101929406	ncRNA
chr1-3588	chr1	32390067	32390227	intron (NM_080391, intron 1 of 5)	intron (NM_080391, intron 1 of 5)	-4888	NM_001195101	8073	Hs.470477	NM_003479	ENSG00000184007	PTP4A2	HH13|HH7-2|HU-PP-1|OV-1|PRL-2|PRL2|PTP4A|PTPCAAX2|ptp-IV1a|ptp-IV1b	protein tyrosine phosphatase type IVA, member 2	protein-coding
chr1-6527	chr1	33291172	33291332	intron (NM_001256121, intron 2 of 6)	L1MC4a|LINE|L1	-7619	NM_003680	8565	Hs.213264	NM_003680	ENSG00000134684	YARS	CMTDIC|TYRRS|YRS|YTS	tyrosyl-tRNA synthetase	protein-coding
chr1-2637	chr1	33690596	33690756	Intergenic	L2a|LINE|L2	-31498	NM_152493	149076	Hs.743358	NM_152493	ENSG00000160094	ZNF362	RN|lin-29	zinc finger protein 362	protein-coding
chr1-3592	chr1	35466958	35467118	intron (NM_007167, intron 14 of 15)	intron (NM_007167, intron 14 of 15)	-16090	NM_001195156	100506144	Hs.533986	NM_001195156	ENSG00000243749	ZMYM6NB	-	ZMYM6 neighbor	protein-coding
chr1-8835	chr1	35528026	35528186	intron (NM_001289088, intron 1 of 10)	LTR79|LTR|ERVL	2719	NM_001289088	79830	Hs.471243	NM_024772	ENSG00000197056	ZMYM1	MYM	zinc finger, MYM-type 1	protein-coding
chr1-3593	chr1	35579303	35579463	exon (NM_024772, exon 10 of 10)	exon (NM_024772, exon 10 of 10)	34419	NM_001289090	79830	Hs.471243	NM_024772	ENSG00000197056	ZMYM1	MYM	zinc finger, MYM-type 1	protein-coding
chr1-3596	chr1	35824851	35825011	exon (NM_005095, exon 3 of 30)	exon (NM_005095, exon 3 of 30)	90363	NM_005095	9202	Hs.269211	NM_005095	ENSG00000146463	ZMYM4	CDIR|MYM|ZNF198L3|ZNF262	zinc finger, MYM-type 4	protein-coding
chr1-8840	chr1	35862380	35862540	intron (NM_005095, intron 19 of 29)	L4|LINE|RTE	127892	NM_005095	9202	Hs.269211	NM_005095	ENSG00000146463	ZMYM4	CDIR|MYM|ZNF198L3|ZNF262	zinc finger, MYM-type 4	protein-coding
chr1-8841	chr1	35957282	35957442	intron (NM_024874, intron 3 of 20)	L1MEc|LINE|L1	65675	NM_024874	79932	Hs.456507	NM_024874	ENSG00000142687	KIAA0319L	-	KIAA0319-like	protein-coding
chr1-4794	chr1	36344074	36344234	Intergenic	Intergenic	-4656	NM_012199	26523	Hs.22867	NM_012199		AGO1	EIF2C|EIF2C1|GERP95|Q99|hAgo1	argonaute RISC catalytic component 1	protein-coding
chr1-3599	chr1	36472410	36472570	intron (NM_177422, intron 4 of 16)	intron (NM_177422, intron 4 of 16)	75807	NM_177422	192669	Hs.657659	NM_024852	ENSG00000126070	AGO3	EIF2C3	argonaute RISC catalytic component 3	protein-coding
chr1-6548	chr1	37147961	37148121	Intergenic	MLT1I|LTR|ERVL-MaLR	-199126	NM_156039	1441	Hs.524517	NM_000760	ENSG00000119535	CSF3R	CD114|GCSFR	colony stimulating factor 3 receptor	protein-coding
chr1-8858	chr1	39640931	39641091	intron (NM_012090, intron 1 of 92)	MamRep137|DNA|TcMar?	91172	NM_012090	23499	Hs.472475	NM_012090	ENSG00000127603	MACF1	ABP620|ACF7|MACF|OFC4	microtubule-actin crosslinking factor 1	protein-coding
chr1-2656	chr1	41658427	41658587	intron (NM_012236, intron 1 of 14)	intron (NM_012236, intron 1 of 14)	-29818	NM_001172221	22955	Hs.571874	NM_012236	ENSG00000010803	SCMH1	Scml3	sex comb on midleg homolog 1 (Drosophila)	protein-coding
chr1-1148	chr1	42689465	42689625	intron (NM_001198850, intron 5 of 12)	MIR|SINE|MIR	-59150	NM_033553	2980	Hs.778	NM_033553	ENSG00000197273	GUCA2A	GCAP-I|GUCA2|STARA	guanylate cyclase activator 2A (guanylin)	protein-coding
chr1-1953	chr1	42754619	42754779	intron (NM_001198852, intron 2 of 11)	Charlie1b|DNA|hAT-Charlie	45937	NM_001198851	22887	Hs.26023	NM_014947	ENSG00000198815	FOXJ3	-	forkhead box J3	protein-coding
chr1-4829	chr1	42917324	42917484	intron (NM_001146192, intron 1 of 6)	intron (NM_001146192, intron 1 of 6)	4534	NM_001146192	84217	Hs.294009	NM_032257	ENSG00000066185	ZMYND12	-	zinc finger, MYND-type containing 12	protein-coding
chr1-6575	chr1	42963403	42963563	Intergenic	L1MB3|LINE|L1	-37077	NM_001080850	728621	Hs.729640	NM_001080850	ENSG00000186409	CCDC30	PFD6L|PFDN6L	coiled-coil domain containing 30	protein-coding
chr1-6580	chr1	43928948	43929108	Intergenic	Intergenic	-9368	NM_001243526	81888	Hs.709864	NM_031207	ENSG00000178922	HYI	HT036	hydroxypyruvate isomerase (putative)	protein-coding
chr1-8929	chr1	44904591	44904751	intron (NM_018150, intron 2 of 14)	L1ME4a|LINE|L1	33711	NM_018150	55182	Hs.456557	NM_018150	ENSG00000187147	RNF220	C1orf164	ring finger protein 220	protein-coding
chr1-8931	chr1	45238379	45238539	Intergenic	L1MA1|LINE|L1	-2787	NM_001012	6202	Hs.512675	NM_001012	ENSG00000142937	RPS8	S8	ribosomal protein S8	protein-coding
chr1-2667	chr1	45435006	45435166	intron (NM_001261418, intron 3 of 10)	L1MC5|LINE|L1	17308	NM_020365	8891	Hs.533549	NM_020365	ENSG00000070785	EIF2B3	EIF-2B|EIF2Bgamma	eukaryotic translation initiation factor 2B, subunit 3 gamma, 58kDa	protein-coding
chr1-2668	chr1	45568993	45569153	intron (NM_020883, intron 1 of 13)	MIR|SINE|MIR	91268	NR_036510	7389	Hs.78601	NM_000374	ENSG00000126088	UROD	PCT|UPD	uroporphyrinogen decarboxylase	protein-coding
chr1-2671	chr1	46308268	46308428	intron (NM_015112, intron 3 of 28)	L1MB5|LINE|L1	39063	NM_015112	23139	Hs.319481	NM_015112	ENSG00000086015	MAST2	MAST205|MTSSK	microtubule associated serine/threonine kinase 2	protein-coding
chr1-3634	chr1	46343075	46343235	intron (NM_015112, intron 3 of 28)	MLT1A0|LTR|ERVL-MaLR	73870	NM_015112	23139	Hs.319481	NM_015112	ENSG00000086015	MAST2	MAST205|MTSSK	microtubule associated serine/threonine kinase 2	protein-coding
chr1-3635	chr1	46376171	46376331	intron (NM_015112, intron 4 of 28)	Zaphod|DNA|hAT-Tip100	106966	NM_015112	23139	Hs.319481	NM_015112	ENSG00000086015	MAST2	MAST205|MTSSK	microtubule associated serine/threonine kinase 2	protein-coding
chr1-4845	chr1	46576263	46576423	intron (NM_001303427, intron 1 of 9)	L2c|LINE|L2	22037	NM_003629	8503	Hs.655387	NM_003629	ENSG00000117461	PIK3R3	p55|p55-GAMMA|p55PIK	phosphoinositide-3-kinase, regulatory subunit 3 (gamma)	protein-coding
chr1-4849	chr1	47669096	47669256	Intergenic	L1MA4A|LINE|L1	-13405	NM_005764	10158	Hs.431099	NM_005764	ENSG00000162366	PDZK1IP1	DD96|MAP17|SPAP	PDZK1 interacting protein 1	protein-coding
chr1-1960	chr1	48136173	48136333	Intergenic	L1ME3A|LINE|L1	-233264	NR_126355	102724077	Hs.159718	NR_126355		LINC01389	-	long intergenic non-protein coding RNA 1389	ncRNA
chr1-417	chr1	48776768	48776928	intron (NM_001286238, intron 11 of 12)	L1M4|LINE|L1	88491	NM_001011547	200010	Hs.37890	NM_001011547	ENSG00000117834	SLC5A9	SGLT4	solute carrier family 5 (sodium/sugar cotransporter), member 9	protein-coding
chr1-6612	chr1	50261683	50261843	intron (NM_032785, intron 2 of 13)	L1M5|LINE|L1	227863	NM_032785	84871	Hs.551844	NM_032785	ENSG00000186094	AGBL4	CCP6	ATP/GTP binding protein-like 4	protein-coding
chr1-6613	chr1	50874175	50874335	Intergenic	L1MB8|LINE|L1	14864	NM_032110	63950	Hs.334481	NM_032110	ENSG00000142700	DMRTA2	-	DMRT-like family A2	protein-coding
chr1-708	chr1	51241468	51241628	intron (NM_007051, intron 4 of 18)	intron (NM_007051, intron 4 of 18)	184388	NM_007051	11124	Hs.530402	NM_007051		FAF1	CGI-03|HFAF1s|UBXD12|UBXN3A|hFAF1	Fas (TNFRSF6) associated factor 1	protein-coding
chr1-578	chr1	51271415	51271575	intron (NM_007051, intron 2 of 18)	intron (NM_007051, intron 2 of 18)	154441	NM_007051	11124	Hs.530402	NM_007051		FAF1	CGI-03|HFAF1s|UBXD12|UBXN3A|hFAF1	Fas (TNFRSF6) associated factor 1	protein-coding
chr1-1473	chr1	51351602	51351762	intron (NM_007051, intron 1 of 18)	L1M1|LINE|L1	74254	NM_007051	11124	Hs.530402	NM_007051		FAF1	CGI-03|HFAF1s|UBXD12|UBXN3A|hFAF1	Fas (TNFRSF6) associated factor 1	protein-coding
chr1-1968	chr1	51367885	51368045	intron (NM_007051, intron 1 of 18)	MER33|DNA|hAT-Charlie	57971	NM_007051	11124	Hs.530402	NM_007051		FAF1	CGI-03|HFAF1s|UBXD12|UBXN3A|hFAF1	Fas (TNFRSF6) associated factor 1	protein-coding
chr1-4870	chr1	51483117	51483277	Intergenic	L1ME3|LINE|L1	-42312	NR_039617	100616189		NR_039617	ENSG00000265538	MIR4421	-	microRNA 4421	ncRNA
chr1-9005	chr1	51636076	51636236	Intergenic	Tigger3a|DNA|TcMar-Tigger	-65789	NM_014372	26994	Hs.309641	NM_014372	ENSG00000123091	RNF11	CGI-123|SID1669	ring finger protein 11	protein-coding
chr1-9007	chr1	51728923	51729083	intron (NM_014372, intron 1 of 2)	L1MB8|LINE|L1	27058	NM_014372	26994	Hs.309641	NM_014372	ENSG00000123091	RNF11	CGI-123|SID1669	ring finger protein 11	protein-coding
chr1-9008	chr1	51739561	51739721	TTS (NM_014372)	TTS (NM_014372)	23992	NM_001297667	22996	Hs.112949	NM_001080494	ENSG00000085831	TTC39A	C1orf34|DEME-6	tetratricopeptide repeat domain 39A	protein-coding
chr1-366	chr1	52204203	52204363	intron (NM_148905, intron 1 of 18)	intron (NM_148905, intron 1 of 18)	8797	NM_148905	114883	Hs.21938	NM_024586	ENSG00000117859	OSBPL9	ORP-9|ORP9	oxysterol binding protein-like 9	protein-coding
chr1-899	chr1	52317434	52317594	intron (NM_001101662, intron 1 of 30)	LTR39-int|LTR|ERV1	-15440	NR_031580	100313892		NR_031580	ENSG00000212076	MIR761	hsa-mir-761	microRNA 761	ncRNA
chr1-2702	chr1	52715821	52715981	intron (NM_004799, intron 4 of 18)	L1MB3|LINE|L1	108135	NM_007324	9372	Hs.532345	NM_004799	ENSG00000157077	ZFYVE9	MADHIP|NSP|PPP1R173|SARA|SMADIP	zinc finger, FYVE domain containing 9	protein-coding
chr1-900	chr1	52947085	52947245	exon (NM_001009881, exon 11 of 30)	exon (NM_001009881, exon 11 of 30)	71597	NM_001009881	23318	Hs.655407	NM_015269	ENSG00000134744	ZCCHC11	PAPD3|TUT4	zinc finger, CCHC domain containing 11	protein-coding
chr1-3677	chr1	53015834	53015994	intron (NM_015269, intron 1 of 29)	intron (NM_015269, intron 1 of 29)	2848	NM_001009881	23318	Hs.655407	NM_015269	ENSG00000134744	ZCCHC11	PAPD3|TUT4	zinc finger, CCHC domain containing 11	protein-coding
chr1-6663	chr1	53429084	53429244	intron (NM_001007098, intron 5 of 10)	MIRb|SINE|MIR	23178	NR_039972	100616145		NR_039972	ENSG00000265815	MIR1273G	-	microRNA 1273g	ncRNA
chr1-3686	chr1	55919406	55919566	Intergenic	L1ME1|LINE|L1	228172	NR_039618	100616272		NR_039618	ENSG00000265822	MIR4422	mir-4422	microRNA 4422	ncRNA
chr1-9074	chr1	57899085	57899245	intron (NM_021080, intron 3 of 16)	L1ME2|LINE|L1	-427050	NR_104363	101926890	Hs.662207	NR_104362	ENSG00000226759	DAB1-AS1	-	DAB1 antisense RNA 1	ncRNA
chr1-4915	chr1	58238993	58239153	intron (NM_021080, intron 2 of 16)	L1ME1|LINE|L1	-87142	NR_104363	101926890	Hs.662207	NR_104362	ENSG00000226759	DAB1-AS1	-	DAB1 antisense RNA 1	ncRNA
chr1-4916	chr1	58646940	58647100	intron (NM_021080, intron 1 of 16)	L1MB7|LINE|L1	69191	NM_021080	1600	Hs.477370	NM_021080		DAB1	-	Dab, reelin signal transducer, homolog 1 (Drosophila)	protein-coding
chr1-2714	chr1	58944377	58944537	Intergenic	MamSINE1|SINE|tRNA	68014	NM_145243	115209	Hs.425769	NM_145243	ENSG00000162600	OMA1	2010001O09Rik|DAB1|MPRP-1|YKR087C|ZMPOMA1|peptidase	OMA1 zinc metallopeptidase	protein-coding
chr1-2722	chr1	59402393	59402553	Intergenic	Intergenic	-83675	NR_110626	101926925		NR_110626		LINC01358	-	long intergenic non-protein coding RNA 1358	ncRNA
chr1-9106	chr1	59924919	59925079	intron (NM_001244714, intron 4 of 13)	intron (NM_001244714, intron 4 of 13)	-56302	NM_001278224	55277	Hs.444301	NM_018291	ENSG00000172456	FGGY	-	FGGY carbohydrate kinase domain containing	protein-coding
chr1-2734	chr1	60254332	60254492	TTS (NR_110627)	TTS (NR_110627)	15945	NR_110627	101926944	Hs.720353	NR_110627	ENSG00000231816	LOC101926944	-	uncharacterized LOC101926944	ncRNA
chr1-1992	chr1	60270899	60271059	Intergenic	L1MC4|LINE|L1	-9554	NM_015888	51361	Hs.378836	NM_015888	ENSG00000134709	HOOK1	HK1	hook microtubule-tethering protein 1	protein-coding
chr1-3708	chr1	60428917	60429077	Intergenic	L1MB4|LINE|L1	-36574	NM_000775	1573	Hs.152096	NM_000775	ENSG00000134716	CYP2J2	CPJ2	cytochrome P450, family 2, subfamily J, polypeptide 2	protein-coding
chr1-4942	chr1	60646467	60646627	Intergenic	L1MEc|LINE|L1	-107105	NM_152377	127795	Hs.47385	NM_152377	ENSG00000162598	C1orf87	CREF	chromosome 1 open reading frame 87	protein-coding
chr1-3709	chr1	61648238	61648398	intron (NM_001145512, intron 3 of 11)	intron (NM_001145512, intron 3 of 11)	70872	NR_104180	645030	Hs.632410	NR_104180	ENSG00000237853	NFIA-AS1	-	NFIA antisense RNA 1	ncRNA
chr1-9133	chr1	61687495	61687655	intron (NM_001145512, intron 3 of 11)	intron (NM_001145512, intron 3 of 11)	31615	NR_104180	645030	Hs.632410	NR_104180	ENSG00000237853	NFIA-AS1	-	NFIA antisense RNA 1	ncRNA
chr1-4947	chr1	61987559	61987719	Intergenic	L1M5|LINE|L1	-132275	NR_073400	414927	Hs.123471	NR_073400		MGC34796	-	sepiapterin reductase (7,8-dihydrobiopterin:NADP+ oxidoreductase) pseudogene	pseudo
chr1-9142	chr1	62482200	62482360	intron (NM_176877, intron 28 of 42)	intron (NM_176877, intron 28 of 42)	-62178	NR_036058	100422902		NR_036058	ENSG00000263908	MIR3116-1	-	microRNA 3116-1	ncRNA
chr1-2750	chr1	62981972	62982132	intron (NM_001272001, intron 30 of 47)	MER105|DNA|DNA	79669	NM_003368	7398	Hs.35086	NM_003368	ENSG00000162607	USP1	UBP	ubiquitin specific peptidase 1	protein-coding
chr1-3718	chr1	62990062	62990222	intron (NM_001272001, intron 30 of 47)	L1ME3B|LINE|L1	-73016	NM_014495	27329	Hs.209153	NM_014495	ENSG00000132855	ANGPTL3	ANG-5|ANGPT5|ANL3|FHBL2	angiopoietin like 3	protein-coding
chr1-420	chr1	63012585	63012745	intron (NM_001271999, intron 22 of 48)	intron (NM_001271999, intron 22 of 48)	-50493	NM_014495	27329	Hs.209153	NM_014495	ENSG00000132855	ANGPTL3	ANG-5|ANGPT5|ANL3|FHBL2	angiopoietin like 3	protein-coding
chr1-587	chr1	63138158	63138318	intron (NM_001272001, intron 1 of 47)	L1MC|LINE|L1	15801	NM_001272000	85440	Hs.744927	NM_033407	ENSG00000116641	DOCK7	EIEE23|ZIR2	dedicator of cytokinesis 7	protein-coding
chr1-213	chr1	63138622	63138782	intron (NM_001272001, intron 1 of 47)	intron (NM_001272001, intron 1 of 47)	15337	NM_001272000	85440	Hs.744927	NM_033407	ENSG00000116641	DOCK7	EIEE23|ZIR2	dedicator of cytokinesis 7	protein-coding
chr1-4974	chr1	63651473	63651633	intron (NR_038252, intron 6 of 11)	L1MC5|LINE|L1	131375	NR_038252	199899	Hs.116210	NR_038252		LINC00466	-	long intergenic non-protein coding RNA 466	ncRNA
chr1-4976	chr1	63871002	63871162	intron (NM_013339, intron 5 of 14)	L3|LINE|CR1	37821	NM_013339	29929	Hs.258501	NM_013339	ENSG00000088035	ALG6	CDG1C	ALG6, alpha-1,3-glucosyltransferase	protein-coding
chr1-278	chr1	63996377	63996537	intron (NM_032437, intron 2 of 13)	intron (NM_032437, intron 2 of 13)	7485	NM_032437	84455	Hs.652324	NM_032437	ENSG00000203965	EFCAB7	-	EF-hand calcium binding domain 7	protein-coding
chr1-4987	chr1	64006745	64006905	intron (NM_032437, intron 6 of 13)	L1M5|LINE|L1	-7826	NR_002771	79469	Hs.659291	NR_002771		DLEU2L	BCMSUNL	deleted in lymphocytic leukemia 2-like	pseudo
chr1-9187	chr1	64509064	64509224	intron (NM_005012, intron 2 of 8)	intron (NM_005012, intron 2 of 8)	68744	NR_110666	101927034	Hs.680824	NR_110665	ENSG00000223949	ROR1-AS1	-	ROR1 antisense RNA 1	ncRNA
chr1-422	chr1	64646739	64646899	3' UTR (NM_005012, exon 9 of 9)	3' UTR (NM_005012, exon 9 of 9)	-22671	NM_152489	148581	Hs.388746	NM_152489	ENSG00000177414	UBE2U	-	ubiquitin-conjugating enzyme E2U (putative)	protein-coding
chr1-3736	chr1	64647237	64647397	TTS (NM_005012)	TTS (NM_005012)	-22173	NM_152489	148581	Hs.388746	NM_152489	ENSG00000177414	UBE2U	-	ubiquitin-conjugating enzyme E2U (putative)	protein-coding
chr1-5006	chr1	65877949	65878109	intron (NM_001256865, intron 19 of 19)	intron (NM_001256865, intron 19 of 19)	-8102	NM_001198683	54741	Hs.23581	NM_017526	ENSG00000213625	LEPROT	LEPR|OB-RGRP|OBRGRP|VPS55	leptin receptor overlapping transcript	protein-coding
chr1-9207	chr1	65975053	65975213	intron (NM_001003680, intron 2 of 19)	L1MA7|LINE|L1	-16239	NM_001198687	3953	Hs.23581	NM_002303	ENSG00000116678	LEPR	CD295|LEP-R|LEPRD|OB-R|OBR	leptin receptor	protein-coding
chr1-9215	chr1	66701153	66701313	intron (NM_001037340, intron 1 of 14)	L1ME1|LINE|L1	-96558	NM_001037339	5142	Hs.198072	NM_002600	ENSG00000184588	PDE4B	DPDE4|PDEIVB	phosphodiesterase 4B, cAMP-specific	protein-coding
chr1-726	chr1	67293332	67293492	intron (NM_024763, intron 14 of 16)	intron (NM_024763, intron 14 of 16)	-26470	NM_005478	10022	Hs.251380	NM_005478	ENSG00000172410	INSL5	PRO182|UNQ156	insulin-like 5	protein-coding
chr1-3745	chr1	67374390	67374550	intron (NM_024763, intron 1 of 16)	L2a|LINE|L2	16100	NM_207014	79819	Hs.49421	NM_024763	ENSG00000152763	WDR78	DIC4	WD repeat domain 78	protein-coding
chr1-5015	chr1	67767030	67767190	Intergenic	Intergenic	-5937	NR_047584	3595	Hs.479347	NM_001559	ENSG00000081985	IL12RB2	-	interleukin 12 receptor, beta 2	protein-coding
chr1-3750	chr1	67831434	67831594	intron (NR_047583, intron 9 of 13)	L1ME5|LINE|L1	58467	NM_001258215	3595	Hs.479347	NM_001559	ENSG00000081985	IL12RB2	-	interleukin 12 receptor, beta 2	protein-coding
chr1-3751	chr1	67885386	67885546	intron (NM_001018069, intron 6 of 7)	intron (NM_001018069, intron 6 of 7)	10657	NM_001018069	26135	Hs.530412	NM_015640	ENSG00000142864	SERBP1	CGI-55|CHD3IP|HABP4L|PAI-RBP1|PAIRBP1	SERPINE1 mRNA binding protein 1	protein-coding
chr1-6799	chr1	67894003	67894163	intron (NM_001018069, intron 1 of 7)	intron (NM_001018069, intron 1 of 7)	2040	NM_001018069	26135	Hs.530412	NM_015640	ENSG00000142864	SERBP1	CGI-55|CHD3IP|HABP4L|PAI-RBP1|PAIRBP1	SERPINE1 mRNA binding protein 1	protein-coding
chr1-5020	chr1	68459737	68459897	intron (NR_040077, intron 1 of 9)	L1MA9|LINE|L1	57497	NM_004675	9077	Hs.194695	NM_004675	ENSG00000162595	DIRAS3	ARHI|NOEY2	DIRAS family, GTP-binding RAS-like 3	protein-coding
chr1-1175	chr1	68745946	68746106	Intergenic	MER39|LTR|ERV1	-47742	NM_024911	79971	Hs.647659	NM_024911	ENSG00000116729	WLS	C1orf139|EVI|GPR177|MRP|mig-14	wntless Wnt ligand secretion mediator	protein-coding
chr1-3760	chr1	68823805	68823965	Intergenic	Intergenic	91757	NM_000329	6121	Hs.2133	NM_000329	ENSG00000116745	RPE65	BCO3|LCA2|RP20|mRPE65|rd12|sRPE65	retinal pigment epithelium-specific protein 65kDa	protein-coding
chr1-1512	chr1	68878862	68879022	Intergenic	MER104|DNA|TcMar-Tc2	36700	NM_000329	6121	Hs.2133	NM_000329	ENSG00000116745	RPE65	BCO3|LCA2|RP20|mRPE65|rd12|sRPE65	retinal pigment epithelium-specific protein 65kDa	protein-coding
chr1-2019	chr1	68953344	68953504	intron (NM_017779, intron 5 of 10)	intron (NM_017779, intron 5 of 10)	-8935	NR_110671	101927220	Hs.382856	NR_110671	ENSG00000234264	DEPDC1-AS1	-	DEPDC1 antisense RNA 1	ncRNA
chr1-1513	chr1	68954427	68954587	intron (NM_017779, intron 4 of 10)	intron (NM_017779, intron 4 of 10)	-7852	NR_110671	101927220	Hs.382856	NR_110671	ENSG00000234264	DEPDC1-AS1	-	DEPDC1 antisense RNA 1	ncRNA
chr1-2020	chr1	69123281	69123441	Intergenic	L1MC4|LINE|L1	-160457	NM_001114120	55635	Hs.445098	NM_017779	ENSG00000024526	DEPDC1	DEP.8|DEPDC1-V2|DEPDC1A|SDP35	DEP domain containing 1	protein-coding
chr1-3762	chr1	69258283	69258443	Intergenic	Intergenic	-295459	NM_001114120	55635	Hs.445098	NM_017779	ENSG00000024526	DEPDC1	DEP.8|DEPDC1-V2|DEPDC1A|SDP35	DEP domain containing 1	protein-coding
chr1-3764	chr1	70020806	70020966	Intergenic	Intergenic	-204972	NM_020794	57554	Hs.479658	NM_020794	ENSG00000033122	LRRC7	DENSIN	leucine rich repeat containing 7	protein-coding
chr1-3766	chr1	70073215	70073375	Intergenic	Intergenic	-152563	NM_020794	57554	Hs.479658	NM_020794	ENSG00000033122	LRRC7	DENSIN	leucine rich repeat containing 7	protein-coding
chr1-1176	chr1	70108210	70108370	Intergenic	Intergenic	-117568	NM_020794	57554	Hs.479658	NM_020794	ENSG00000033122	LRRC7	DENSIN	leucine rich repeat containing 7	protein-coding
chr1-6830	chr1	70251168	70251328	intron (NM_020794, intron 1 of 24)	L1MEe|LINE|L1	25390	NM_020794	57554	Hs.479658	NM_020794	ENSG00000033122	LRRC7	DENSIN	leucine rich repeat containing 7	protein-coding
chr1-6831	chr1	70268164	70268324	intron (NM_020794, intron 2 of 24)	L1MEe|LINE|L1	42386	NM_020794	57554	Hs.479658	NM_020794	ENSG00000033122	LRRC7	DENSIN	leucine rich repeat containing 7	protein-coding
chr1-2785	chr1	70294230	70294390	intron (NM_020794, intron 3 of 24)	intron (NM_020794, intron 3 of 24)	68452	NM_020794	57554	Hs.479658	NM_020794	ENSG00000033122	LRRC7	DENSIN	leucine rich repeat containing 7	protein-coding
chr1-5032	chr1	70517648	70517808	intron (NM_020794, intron 20 of 24)	intron (NM_020794, intron 20 of 24)	132723	NR_023916	5301	Hs.654711	NR_023916	ENSG00000229359	PIN1P1	PIN1L	peptidylprolyl cis/trans isomerase, NIMA-interacting 1 pseudogene 1	pseudo
chr1-1518	chr1	70667113	70667273	intron (NM_017768, intron 1 of 14)	intron (NM_017768, intron 1 of 14)	4168	NM_017768	55631	Hs.147836	NM_017768	ENSG00000066557	LRRC40	dJ677H15.1	leucine rich repeat containing 40	protein-coding
chr1-9294	chr1	71067222	71067382	Intergenic	MIRb|SINE|MIR	-104834	NR_125938	101927244	Hs.568660	NR_125938	ENSG00000229051	LOC101927244	-	uncharacterized LOC101927244	ncRNA
chr1-5045	chr1	71173488	71173648	non-coding (NR_125938, exon 2 of 7)	non-coding (NR_125938, exon 2 of 7)	1432	NR_125938	101927244	Hs.568660	NR_125938	ENSG00000229051	LOC101927244	-	uncharacterized LOC101927244	ncRNA
chr1-5046	chr1	71181160	71181320	intron (NR_125938, intron 5 of 6)	MIRb|SINE|MIR	9104	NR_125938	101927244	Hs.568660	NR_125938	ENSG00000229051	LOC101927244	-	uncharacterized LOC101927244	ncRNA
chr1-3780	chr1	71991152	71991312	intron (NM_173808, intron 6 of 6)	intron (NM_173808, intron 6 of 6)	311463	NR_046218	100852409	Hs.681780	NR_046218	ENSG00000228853	NEGR1-IT1	-	NEGR1 intronic transcript 1	ncRNA
chr1-9301	chr1	72340035	72340195	intron (NM_173808, intron 2 of 6)	intron (NM_173808, intron 2 of 6)	-37420	NR_046218	100852409	Hs.681780	NR_046218	ENSG00000228853	NEGR1-IT1	-	NEGR1 intronic transcript 1	ncRNA
chr1-3781	chr1	72375513	72375673	intron (NM_173808, intron 2 of 6)	intron (NM_173808, intron 2 of 6)	-72898	NR_046218	100852409	Hs.681780	NR_046218	ENSG00000228853	NEGR1-IT1	-	NEGR1 intronic transcript 1	ncRNA
chr1-6857	chr1	72407842	72408002	intron (NM_173808, intron 1 of 6)	intron (NM_173808, intron 1 of 6)	-105227	NR_046218	100852409	Hs.681780	NR_046218	ENSG00000228853	NEGR1-IT1	-	NEGR1 intronic transcript 1	ncRNA
chr1-3782	chr1	72425688	72425848	intron (NM_173808, intron 1 of 6)	intron (NM_173808, intron 1 of 6)	-123073	NR_046218	100852409	Hs.681780	NR_046218	ENSG00000228853	NEGR1-IT1	-	NEGR1 intronic transcript 1	ncRNA
chr1-6866	chr1	73016129	73016289	Intergenic	Intergenic	-267932	NM_173808	257194	Hs.146542	NM_173808	ENSG00000172260	NEGR1	DMML2433|IGLON4|KILON|Ntra	neuronal growth regulator 1	protein-coding
chr1-5054	chr1	73045280	73045440	Intergenic	Intergenic	-297083	NM_173808	257194	Hs.146542	NM_173808	ENSG00000172260	NEGR1	DMML2433|IGLON4|KILON|Ntra	neuronal growth regulator 1	protein-coding
chr1-5055	chr1	73062877	73063037	Intergenic	L1MB7|LINE|L1	-314680	NM_173808	257194	Hs.146542	NM_173808	ENSG00000172260	NEGR1	DMML2433|IGLON4|KILON|Ntra	neuronal growth regulator 1	protein-coding
chr1-9313	chr1	73887740	73887900	Intergenic	Intergenic	115967	NR_110676	101927295	Hs.436589	NR_110676	ENSG00000233973	LINC01360	-	long intergenic non-protein coding RNA 1360	ncRNA
chr1-3785	chr1	73972150	73972310	Intergenic	L1ME1|LINE|L1	200377	NR_110676	101927295	Hs.436589	NR_110676	ENSG00000233973	LINC01360	-	long intergenic non-protein coding RNA 1360	ncRNA
chr1-9316	chr1	74127440	74127600	Intergenic	L2a|LINE|L2	355667	NR_110676	101927295	Hs.436589	NR_110676	ENSG00000233973	LINC01360	-	long intergenic non-protein coding RNA 1360	ncRNA
chr1-5059	chr1	74306458	74306618	Intergenic	L1M4b|LINE|L1	357333	NM_001105659	127255	Hs.644625	NM_145258	ENSG00000162620	LRRIQ3	LRRC44	leucine-rich repeats and IQ motif containing 3	protein-coding
chr1-2798	chr1	74904879	74905039	intron (NM_001199327, intron 21 of 23)	intron (NM_001199327, intron 21 of 23)	-138155	NR_121671	101927320	Hs.662589	NR_121670	ENSG00000234497	ERICH3-AS1	-	ERICH3 antisense RNA 1	ncRNA
chr1-3787	chr1	75043942	75044102	intron (NR_121671, intron 1 of 2)	intron (NR_121671, intron 1 of 2)	908	NR_121671	101927320	Hs.662589	NR_121670	ENSG00000234497	ERICH3-AS1	-	ERICH3 antisense RNA 1	ncRNA
chr1-3792	chr1	75581405	75581565	Intergenic	Intergenic	-12634	NM_001001933	431707	Hs.403934	NM_001001933	ENSG00000162624	LHX8	LHX7	LIM homeobox 8	protein-coding
chr1-917	chr1	76142860	76143020	Intergenic	L1M1|LINE|L1	-47092	NM_000016	34	Hs.445040	NM_000016	ENSG00000117054	ACADM	ACAD1|MCAD|MCADH	acyl-CoA dehydrogenase, C-4 to C-12 straight chain	protein-coding
chr1-3806	chr1	76329218	76329378	intron (NM_002440, intron 8 of 19)	L2|LINE|L2	66742	NM_002440	4438	Hs.216639	NM_002440	ENSG00000057468	MSH4	-	mutS homolog 4	protein-coding
chr1-6912	chr1	76453436	76453596	Intergenic	L1M5|LINE|L1	-23493	NR_125939	101927342	Hs.216363	NR_125939	ENSG00000225605	LOC101927342	-	uncharacterized LOC101927342	ncRNA
chr1-9384	chr1	76634394	76634554	intron (NM_152996, intron 1 of 4)	L1PA13|LINE|L1	94085	NM_001160011	256435	Hs.337040	NM_152996	ENSG00000184005	ST6GALNAC3	PRO7177|SIAT7C|ST6GALNACIII|STY	ST6 (alpha-N-acetyl-neuraminyl-2,3-beta-galactosyl-1,3)-N-acetylgalactosaminide alpha-2,6-sialyltransferase 3	protein-coding
chr1-9415	chr1	78175978	78176138	intron (NM_015017, intron 22 of 24)	LTR33B|LTR|ERVL	-26946	NM_001308237	26009	Hs.480506	NM_015534	ENSG00000036549	ZZZ3	ATAC1	zinc finger, ZZ-type containing 3	protein-coding
chr1-2049	chr1	78200177	78200337	intron (NM_015017, intron 7 of 24)	intron (NM_015017, intron 7 of 24)	25307	NM_015017	23032	Hs.480597	NM_015017	ENSG00000077254	USP33	VDU1	ubiquitin specific peptidase 33	protein-coding
chr1-5097	chr1	78381937	78382097	intron (NM_001172309, intron 2 of 11)	intron (NM_001172309, intron 2 of 11)	-26793	NR_103535	374987	Hs.632414	NM_199343	ENSG00000235927	NEXN-AS1	C1orf118	NEXN antisense RNA 1	ncRNA
chr1-5099	chr1	78426816	78426976	intron (NM_001303433, intron 15 of 20)	intron (NM_001303433, intron 15 of 20)	17993	NR_130152	8880	Hs.567380	NM_003902	ENSG00000162613	FUBP1	FBP|FUBP|hDH V	far upstream element (FUSE) binding protein 1	protein-coding
chr1-6950	chr1	79021294	79021454	Intergenic	L1PA17|LINE|L1	64646	NM_000959	5737	Hs.654365	NM_000959	ENSG00000122420	PTGFR	FP	prostaglandin F receptor (FP)	protein-coding
chr1-5102	chr1	79185569	79185729	Intergenic	Intergenic	70172	NM_006417	10561	Hs.82316	NM_006417	ENSG00000137965	IFI44	MTAP44|TLDC5|p44	interferon-induced protein 44	protein-coding
chr1-923	chr1	79249248	79249408	Intergenic	L1ME3|LINE|L1	133851	NM_006417	10561	Hs.82316	NM_006417	ENSG00000137965	IFI44	MTAP44|TLDC5|p44	interferon-induced protein 44	protein-coding
chr1-2055	chr1	79283187	79283347	Intergenic	Intergenic	167790	NM_006417	10561	Hs.82316	NM_006417	ENSG00000137965	IFI44	MTAP44|TLDC5|p44	interferon-induced protein 44	protein-coding
chr1-6955	chr1	79517298	79517458	Intergenic	Intergenic	-44883	NM_022159	64123	Hs.132314	NM_022159	ENSG00000162618	ADGRL4	ELTD1|ETL|KPG_003	adhesion G protein-coupled receptor L4	protein-coding
chr1-735	chr1	79782174	79782334	Intergenic	L1MC5|LINE|L1	-309759	NM_022159	64123	Hs.132314	NM_022159	ENSG00000162618	ADGRL4	ELTD1|ETL|KPG_003	adhesion G protein-coupled receptor L4	protein-coding
chr1-2061	chr1	80103268	80103428	Intergenic	LTR37B|LTR|ERV1	-630853	NM_022159	64123	Hs.132314	NM_022159	ENSG00000162618	ADGRL4	ELTD1|ETL|KPG_003	adhesion G protein-coupled receptor L4	protein-coding
chr1-2066	chr1	80719959	80720119	Intergenic	L2a|LINE|L2	-281401	NR_125941	101927412	Hs.171273	NR_125940	ENSG00000234184	LOC101927412	-	uncharacterized LOC101927412	ncRNA
chr1-2076	chr1	80827531	80827691	Intergenic	L2|LINE|L2	-173829	NR_125941	101927412	Hs.171273	NR_125940	ENSG00000234184	LOC101927412	-	uncharacterized LOC101927412	ncRNA
chr1-1543	chr1	80866883	80867043	Intergenic	MIRb|SINE|MIR	-134477	NR_125941	101927412	Hs.171273	NR_125940	ENSG00000234184	LOC101927412	-	uncharacterized LOC101927412	ncRNA
chr1-1201	chr1	80942371	80942531	Intergenic	Intergenic	-58989	NR_125941	101927412	Hs.171273	NR_125940	ENSG00000234184	LOC101927412	-	uncharacterized LOC101927412	ncRNA
chr1-601	chr1	81353570	81353730	Intergenic	L1ME3F|LINE|L1	246678	NR_125942	101927412	Hs.171273	NR_125940	ENSG00000234184	LOC101927412	-	uncharacterized LOC101927412	ncRNA
chr1-946	chr1	81672451	81672611	Intergenic	L1MA8|LINE|L1	350856	NR_125943	101927434	Hs.130394	NR_125943	ENSG00000234953	LOC101927434	-	uncharacterized LOC101927434	ncRNA
chr1-2114	chr1	81708635	81708795	Intergenic	Intergenic	314672	NR_125943	101927434	Hs.130394	NR_125943	ENSG00000234953	LOC101927434	-	uncharacterized LOC101927434	ncRNA
chr1-433	chr1	81870670	81870830	Intergenic	Intergenic	152637	NR_125943	101927434	Hs.130394	NR_125943	ENSG00000234953	LOC101927434	-	uncharacterized LOC101927434	ncRNA
chr1-2894	chr1	82076728	82076888	Intergenic	Intergenic	-53421	NR_125943	101927434	Hs.130394	NR_125943	ENSG00000234953	LOC101927434	-	uncharacterized LOC101927434	ncRNA
chr1-2895	chr1	82150093	82150253	Intergenic	L1PB1|LINE|L1	-15282	NM_001297704	23266	Hs.24212	NM_012302	ENSG00000117114	ADGRL2	CIRL2|CL2|LEC1|LPHH1|LPHN2	adhesion G protein-coupled receptor L2	protein-coding
chr1-962	chr1	82442914	82443074	intron (NM_001297706, intron 15 of 18)	intron (NM_001297706, intron 15 of 18)	176912	NM_012302	23266	Hs.24212	NM_012302	ENSG00000117114	ADGRL2	CIRL2|CL2|LEC1|LPHH1|LPHN2	adhesion G protein-coupled receptor L2	protein-coding
chr1-7131	chr1	82475143	82475303	Intergenic	Intergenic	209141	NM_012302	23266	Hs.24212	NM_012302	ENSG00000117114	ADGRL2	CIRL2|CL2|LEC1|LPHH1|LPHN2	adhesion G protein-coupled receptor L2	protein-coding
chr1-7134	chr1	82740249	82740409	Intergenic	Intergenic	474247	NM_012302	23266	Hs.24212	NM_012302	ENSG00000117114	ADGRL2	CIRL2|CL2|LEC1|LPHH1|LPHN2	adhesion G protein-coupled receptor L2	protein-coding
chr1-7135	chr1	82777921	82778081	Intergenic	Intergenic	511919	NM_012302	23266	Hs.24212	NM_012302	ENSG00000117114	ADGRL2	CIRL2|CL2|LEC1|LPHH1|LPHN2	adhesion G protein-coupled receptor L2	protein-coding
chr1-9650	chr1	82790309	82790469	Intergenic	Intergenic	524307	NM_012302	23266	Hs.24212	NM_012302	ENSG00000117114	ADGRL2	CIRL2|CL2|LEC1|LPHH1|LPHN2	adhesion G protein-coupled receptor L2	protein-coding
chr1-7138	chr1	82886945	82887105	Intergenic	Intergenic	563580	NR_110632	101927498		NR_110632	ENSG00000236268	LINC01361	-	long intergenic non-protein coding RNA 1361	ncRNA
chr1-2917	chr1	82892712	82892872	Intergenic	L1ME2|LINE|L1	557813	NR_110632	101927498		NR_110632	ENSG00000236268	LINC01361	-	long intergenic non-protein coding RNA 1361	ncRNA
chr1-3935	chr1	82940244	82940404	Intergenic	Intergenic	510281	NR_110632	101927498		NR_110632	ENSG00000236268	LINC01361	-	long intergenic non-protein coding RNA 1361	ncRNA
chr1-5271	chr1	84589573	84589733	intron (NM_207578, intron 1 of 8)	intron (NM_207578, intron 1 of 8)	-20278	NM_001300916	5567	Hs.487325	NM_002731	ENSG00000142875	PRKACB	PKA C-beta|PKACB	protein kinase, cAMP-dependent, catalytic, beta	protein-coding
chr1-1239	chr1	84613700	84613860	intron (NM_001300916, intron 1 of 8)	L5|LINE|RTE	3849	NM_182948	5567	Hs.487325	NM_002731	ENSG00000142875	PRKACB	PKA C-beta|PKACB	protein kinase, cAMP-dependent, catalytic, beta	protein-coding
chr1-1591	chr1	84670079	84670239	intron (NM_001242862, intron 7 of 8)	intron (NM_001242862, intron 7 of 8)	22844	NM_001242862	5567	Hs.487325	NM_002731	ENSG00000142875	PRKACB	PKA C-beta|PKACB	protein kinase, cAMP-dependent, catalytic, beta	protein-coding
chr1-9680	chr1	84859194	84859354	Intergenic	MIRb|SINE|MIR	-4941	NM_021233	58511	Hs.129142	NM_021233	ENSG00000137976	DNASE2B	DLAD	deoxyribonuclease II beta	protein-coding
chr1-9681	chr1	84874128	84874288	intron (NM_058248, intron 1 of 3)	intron (NM_058248, intron 1 of 3)	174	NM_058248	58511	Hs.129142	NM_021233	ENSG00000137976	DNASE2B	DLAD	deoxyribonuclease II beta	protein-coding
chr1-5278	chr1	85122690	85122850	intron (NM_001166293, intron 9 of 13)	intron (NM_001166293, intron 9 of 13)	-22067	NR_027379	439927	Hs.407054	NM_001033660	ENSG00000180869	LINC01555	C1orf180	long intergenic non-protein coding RNA 1555	ncRNA
chr1-1593	chr1	85136305	85136465	exon (NM_001166295, exon 2 of 13)	exon (NM_001166295, exon 2 of 13)	19766	NM_001166417	117178	Hs.22587	NM_014021	ENSG00000117155	SSX2IP	ADIP	synovial sarcoma, X breakpoint 2 interacting protein	protein-coding
chr1-9692	chr1	85366357	85366517	Intergenic	Intergenic	-7541	NM_012152	23566	Hs.527909	NM_012152	ENSG00000171517	LPAR3	EDG7|Edg-7|GPCR|HOFNH30|LP-A3|LPA3|RP4-678I3	lysophosphatidic acid receptor 3	protein-coding
chr1-7170	chr1	85698107	85698267	Intergenic	L1PA16|LINE|L1	27168	NM_198077	148423	Hs.26226	NM_198077	ENSG00000162642	C1orf52	gm117	chromosome 1 open reading frame 52	protein-coding
chr1-1243	chr1	85843832	85843992	intron (NM_001134445, intron 2 of 6)	intron (NM_001134445, intron 2 of 6)	86977	NM_012137	23576	Hs.713411	NM_012137	ENSG00000153904	DDAH1	DDAH|HEL-S-16	dimethylarginine dimethylaminohydrolase 1	protein-coding
chr1-965	chr1	85859288	85859448	intron (NM_001134445, intron 2 of 6)	MER34C_|LTR|ERV1	71521	NM_012137	23576	Hs.713411	NM_012137	ENSG00000153904	DDAH1	DDAH|HEL-S-16	dimethylarginine dimethylaminohydrolase 1	protein-coding
chr1-5294	chr1	85950753	85950913	intron (NM_001134445, intron 2 of 6)	intron (NM_001134445, intron 2 of 6)	-19944	NM_012137	23576	Hs.713411	NM_012137	ENSG00000153904	DDAH1	DDAH|HEL-S-16	dimethylarginine dimethylaminohydrolase 1	protein-coding
chr1-5312	chr1	86425083	86425243	intron (NM_152890, intron 24 of 59)	MIRb|SINE|MIR	196958	NM_152890	255631	Hs.659516	NM_152890	ENSG00000171502	COL24A1	-	collagen, type XXIV, alpha 1	protein-coding
chr1-3963	chr1	86518793	86518953	intron (NM_152890, intron 10 of 59)	intron (NM_152890, intron 10 of 59)	103248	NM_152890	255631	Hs.659516	NM_152890	ENSG00000171502	COL24A1	-	collagen, type XXIV, alpha 1	protein-coding
chr1-9732	chr1	86750701	86750861	Intergenic	L1MC4a|LINE|L1	72589	NR_107010	102465842		NR_107010	ENSG00000278281	MIR7856	hsa-mir-7856	microRNA 7856	ncRNA
chr1-7199	chr1	86986957	86987117	Intergenic	Intergenic	-25722	NR_024602	22802	Hs.567422	NM_012128	ENSG00000016602	CLCA4	CaCC|CaCC2	chloride channel accessory 4	protein-coding
chr1-5322	chr1	87101558	87101718	intron (NR_024604, intron 2 of 14)	intron (NR_024604, intron 2 of 14)	1679	NR_024604	9629	Hs.673847	NM_004921	ENSG00000153923	CLCA3P	CLCA3	chloride channel accessory 3, pseudogene	pseudo
chr1-970	chr1	87485343	87485503	intron (NM_001134492, intron 1 of 4)	intron (NM_001134492, intron 1 of 4)	105088	NM_012262	9653	Hs.743280	NM_012262	ENSG00000153936	HS2ST1	dJ604K5.2	heparan sulfate 2-O-sulfotransferase 1	protein-coding
chr1-2166	chr1	87526312	87526472	intron (NM_001134492, intron 1 of 4)	intron (NM_001134492, intron 1 of 4)	-69056	NR_026989	339524	Hs.306423	NM_207357	ENSG00000267272	LINC01140	-	long intergenic non-protein coding RNA 1140	ncRNA
chr1-9768	chr1	87789033	87789193	Intergenic	Intergenic	-5038	NM_006769	8543	Hs.436792	NM_006769	ENSG00000143013	LMO4	-	LIM domain only 4	protein-coding
chr1-5338	chr1	87858657	87858817	Intergenic	Intergenic	-21399	NR_038324	100505768	Hs.125247	NR_038324	ENSG00000227290	LINC01364	-	long intergenic non-protein coding RNA 1364	ncRNA
chr1-5350	chr1	88840556	88840716	Intergenic	MER103C|DNA|hAT-Charlie	-309286	NM_006256	5586	Hs.440833	NM_006256	ENSG00000065243	PKN2	PAK2|PRK2|PRKCL2|PRO2042|Pak-2|STK7	protein kinase N2	protein-coding
chr1-2945	chr1	89137243	89137403	intron (NR_110682, intron 1 of 3)	MER2|DNA|TcMar-Tigger	-12599	NM_006256	5586	Hs.440833	NM_006256	ENSG00000065243	PKN2	PAK2|PRK2|PRKCL2|PRO2042|Pak-2|STK7	protein kinase N2	protein-coding
chr1-2949	chr1	89428828	89428988	intron (NM_001008662, intron 4 of 12)	L2a|LINE|L2	29735	NM_019610	494115	Hs.481898	NM_019610	ENSG00000213516	RBMXL1	RBM1	RNA binding motif protein, X-linked-like 1	protein-coding
chr1-7248	chr1	89493485	89493645	Intergenic	Arthur1|DNA|hAT-Tip100	-5016	NM_018284	2635	Hs.720167	NM_018284	ENSG00000117226	GBP3	-	guanylate binding protein 3	protein-coding
chr1-9804	chr1	89852046	89852206	3' UTR (NM_198460, exon 11 of 11)	3' UTR (NM_198460, exon 11 of 11)	-21112	NR_003133	400759	Hs.661968	NR_003133	ENSG00000225492	GBP1P1	-	guanylate binding protein 1, interferon-inducible pseudogene 1	pseudo
chr1-2952	chr1	90010336	90010496	intron (NM_001134476, intron 2 of 7)	intron (NM_001134476, intron 2 of 7)	-13856	NM_015350	23507	Hs.482017	NM_015350	ENSG00000197147	LRRC8B	TA-LRRP|TALRRP	leucine rich repeat containing 8 family, member B	protein-coding
chr1-2963	chr1	91293886	91294046	Intergenic	Intergenic	-111172	NM_020063	343472	Hs.451956	NM_020063		BARHL2	-	BarH-like homeobox 2	protein-coding
chr1-3	chr1	91852896	91853056	intron (NM_001017975, intron 4 of 38)	LSU-rRNA_Hsa|rRNA|rRNA	17450	NM_001017975	164045	Hs.454818	NM_001017975	ENSG00000162669	HFM1	MER3|POF9|SEC63D1|Si-11|Si-11-6|helicase	HFM1, ATP-dependent DNA helicase homolog	protein-coding
chr1-2185	chr1	92141543	92141703	Intergenic	(TTTTTA)n|Simple_repeat|Simple_repeat	174958	NM_001134420	8317	Hs.533573	NM_003503	ENSG00000097046	CDC7	CDC7L1|HsCDC7|Hsk1|huCDC7	cell division cycle 7	protein-coding
chr1-2187	chr1	92621922	92622082	Intergenic	L1MB1|LINE|L1	-10607	NM_015237	23285	Hs.21554	NM_015237	ENSG00000069712	KIAA1107	-	KIAA1107	protein-coding
chr1-5395	chr1	92803524	92803684	intron (NM_024813, intron 10 of 12)	intron (NM_024813, intron 10 of 12)	-39038	NM_053274	11146	Hs.49105	NM_007070	ENSG00000174842	GLMN	FAP|FAP48|FAP68|FKBPAP|GLML|GVM|VMGLOM	glomulin, FKBP associated protein	protein-coding
chr1-7314	chr1	93010489	93010649	intron (NM_001308248, intron 18 of 18)	intron (NM_001308248, intron 18 of 18)	-58136	NM_005263	2672	Hs.73172	NM_005263	ENSG00000162676	GFI1	GFI-1|GFI1A|SCN2|ZNF163	growth factor independent 1 transcription repressor	protein-coding
chr1-618	chr1	93200485	93200645	intron (NM_001308248, intron 2 of 18)	L1ME2|LINE|L1	57396	NM_005665	7813	Hs.594434	NM_005665	ENSG00000067208	EVI5	EVI-5|NB4S	ecotropic viral integration site 5	protein-coding
chr1-5403	chr1	93330047	93330207	intron (NM_001252269, intron 1 of 3)	intron (NM_001252269, intron 1 of 3)	12580	NM_001252271	388650	Hs.180946	NM_001006605	ENSG00000154511	FAM69A	-	family with sequence similarity 69, member A	protein-coding
chr1-4016	chr1	93751885	93752045	Intergenic	HSMAR2|DNA|TcMar-Mariner	59403	NR_034089	100131564	Hs.732666	NR_034089		CCDC18-AS1	-	CCDC18 antisense RNA 1	ncRNA
chr1-2197	chr1	93772492	93772652	Intergenic	L2a|LINE|L2	38796	NR_034089	100131564	Hs.732666	NR_034089		CCDC18-AS1	-	CCDC18 antisense RNA 1	ncRNA
chr1-5419	chr1	93804490	93804650	non-coding (NR_034089, exon 5 of 9)	non-coding (NR_034089, exon 5 of 9)	6798	NR_034089	100131564	Hs.732666	NR_034089		CCDC18-AS1	-	CCDC18 antisense RNA 1	ncRNA
chr1-620	chr1	93876148	93876308	Intergenic	LTR23-int|LTR|ERV1	-37460	NM_017737	54874	Hs.134060	NM_017737	ENSG00000137942	FNBP1L	C1orf39|TOCA1	formin binding protein 1-like	protein-coding
chr1-2984	chr1	93957569	93957729	intron (NM_001024948, intron 1 of 13)	intron (NM_001024948, intron 1 of 13)	43961	NM_001024948	54874	Hs.134060	NM_017737	ENSG00000137942	FNBP1L	C1orf39|TOCA1	formin binding protein 1-like	protein-coding
chr1-7341	chr1	94252653	94252813	intron (NM_001261408, intron 2 of 13)	intron (NM_001261408, intron 2 of 13)	-59655	NR_030621	100126348		NR_030621		MIR760	MIRN760|hsa-mir-760|mir-760	microRNA 760	ncRNA
chr1-2208	chr1	94674866	94675026	intron (NM_004815, intron 3 of 22)	intron (NM_004815, intron 3 of 22)	28361	NM_004815	9411	Hs.483238	NM_004815		ARHGAP29	PARG1	Rho GTPase activating protein 29	protein-coding
chr1-622	chr1	94927345	94927505	intron (NM_002858, intron 2 of 22)	L1ME3C|LINE|L1	43492	NM_001122674	5825	Hs.700576	NM_002858	ENSG00000117528	ABCD3	ABC43|CBAS5|PMP70|PXMP1|ZWS2	ATP binding cassette subfamily D member 3	protein-coding
chr1-988	chr1	94957297	94957457	intron (NM_002858, intron 16 of 22)	intron (NM_002858, intron 16 of 22)	50036	NM_001178096	2152	Hs.62192	NM_001993	ENSG00000117525	F3	CD142|TF|TFA	coagulation factor III (thromboplastin, tissue factor)	protein-coding
chr1-1276	chr1	95253356	95253516	intron (NR_104131, intron 1 of 4)	L1MC|LINE|L1	32401	NR_104131	101928079	Hs.596857	NR_104131	ENSG00000224081	LINC01057	XLOC_000303	long intergenic non-protein coding RNA 1057	ncRNA
chr1-1652	chr1	95520943	95521103	intron (NM_001305242, intron 2 of 4)	L1MEe|LINE|L1	-6129	NR_132786	101928098	Hs.730090	NR_132786	ENSG00000230427	LOC101928098	-	uncharacterized LOC101928098	ncRNA
chr1-7383	chr1	95746416	95746576	Intergenic	MamRep1161|DNA|TcMar	46785	NM_001278247	25950	Hs.483512	NM_015485	ENSG00000122481	RWDD3	RSUME	RWD domain containing 3	protein-coding
chr1-1656	chr1	96431335	96431495	Intergenic	Tigger3a|DNA|TcMar-Tigger	-26209	NR_125991	102723661	Hs.143911	NR_125991	ENSG00000237435	LOC102723661	-	uncharacterized LOC102723661	ncRNA
chr1-5468	chr1	96576029	96576189	Intergenic	Intergenic	118485	NR_125991	102723661	Hs.143911	NR_125991	ENSG00000237435	LOC102723661	-	uncharacterized LOC102723661	ncRNA
chr1-7394	chr1	96661834	96661994	Intergenic	Intergenic	177767	NR_110693	101928241	Hs.514137	NR_110693	ENSG00000231987	LOC101928241	-	uncharacterized LOC101928241	ncRNA
chr1-7395	chr1	96685511	96685671	Intergenic	Intergenic	154090	NR_110693	101928241	Hs.514137	NR_110693	ENSG00000231987	LOC101928241	-	uncharacterized LOC101928241	ncRNA
chr1-5469	chr1	96795065	96795225	intron (NR_110693, intron 3 of 5)	intron (NR_110693, intron 3 of 5)	44536	NR_110693	101928241	Hs.514137	NR_110693	ENSG00000231987	LOC101928241	-	uncharacterized LOC101928241	ncRNA
chr1-4063	chr1	96858339	96858499	Intergenic	Intergenic	-18738	NR_110693	101928241	Hs.514137	NR_110693	ENSG00000231987	LOC101928241	-	uncharacterized LOC101928241	ncRNA
chr1-9999	chr1	96965970	96966130	Intergenic	L1ME4a|LINE|L1	-126369	NR_110693	101928241	Hs.514137	NR_110693	ENSG00000231987	LOC101928241	-	uncharacterized LOC101928241	ncRNA
chr1-4065	chr1	97169618	97169778	Intergenic	Intergenic	-17463	NM_001300986	58155	Hs.596061	NM_021190	ENSG00000117569	PTBP2	PTBLP|brPTB|nPTB	polypyrimidine tract binding protein 2	protein-coding
chr1-2222	chr1	97390299	97390459	Intergenic	MER5A1|DNA|hAT-Charlie	-171100	NR_046590	100873932	Hs.682651	NR_046590	ENSG00000232878	DPYD-AS1	-	DPYD antisense RNA 1	ncRNA
chr1-5484	chr1	97498987	97499147	Intergenic	MER125|DNA|DNA	-62412	NR_046590	100873932	Hs.682651	NR_046590	ENSG00000232878	DPYD-AS1	-	DPYD antisense RNA 1	ncRNA
chr1-627	chr1	97900474	97900634	intron (NM_000110, intron 14 of 22)	MIRc|SINE|MIR	339075	NR_046590	100873932	Hs.682651	NR_046590	ENSG00000232878	DPYD-AS1	-	DPYD antisense RNA 1	ncRNA
chr1-4086	chr1	97945136	97945296	intron (NM_000110, intron 13 of 22)	Tigger1|DNA|TcMar-Tigger	-317261	NR_046591	100873933	Hs.568669	NR_046591	ENSG00000235777	DPYD-AS2	-	DPYD antisense RNA 2	ncRNA
chr1-995	chr1	98175834	98175994	intron (NM_000110, intron 5 of 22)	intron (NM_000110, intron 5 of 22)	-86563	NR_046591	100873933	Hs.568669	NR_046591	ENSG00000235777	DPYD-AS2	-	DPYD antisense RNA 2	ncRNA
chr1-441	chr1	98348444	98348604	intron (NM_001160301, intron 2 of 5)	Tigger4a|DNA|TcMar-Tigger	38091	NM_001160301	1806	Hs.335034	NM_000110	ENSG00000188641	DPYD	DHP|DHPDHASE|DPD	dihydropyrimidine dehydrogenase	protein-coding
chr1-807	chr1	98728210	98728370	intron (NR_046088, intron 2 of 2)	L2b|LINE|L2	52023	NR_046088	729987	Hs.683961	NR_046088	ENSG00000226053	LOC729987	-	uncharacterized LOC729987	ncRNA
chr1-4146	chr1	99141930	99142090	intron (NR_033716, intron 2 of 8)	intron (NR_033716, intron 2 of 8)	14774	NM_152238	51375	Hs.197015	NM_015976	ENSG00000162627	SNX7	-	sorting nexin 7	protein-coding
chr1-4150	chr1	99236174	99236334	Intergenic	MLT1J|LTR|ERVL-MaLR	109018	NM_152238	51375	Hs.197015	NM_015976	ENSG00000162627	SNX7	-	sorting nexin 7	protein-coding
chr1-3087	chr1	99287801	99287961	Intergenic	Intergenic	160645	NM_152238	51375	Hs.197015	NM_015976	ENSG00000162627	SNX7	-	sorting nexin 7	protein-coding
chr1-2283	chr1	99815233	99815393	Intergenic	Intergenic	85465	NM_014839	9890	Hs.13245	NM_014839	ENSG00000117600	PLPPR4	LPPR4|LPR4|PHP1|PRG-1|PRG1	phospholipid phosphatase related 4	protein-coding
chr1-10145	chr1	99890792	99890952	Intergenic	Intergenic	62488	NR_125951	101928270	Hs.576048	NR_125951	ENSG00000224445	LOC101928270	-	uncharacterized LOC101928270	ncRNA
chr1-5583	chr1	99951115	99951275	intron (NR_125951, intron 1 of 2)	L2c|LINE|L2	2165	NR_125951	101928270	Hs.576048	NR_125951	ENSG00000224445	LOC101928270	-	uncharacterized LOC101928270	ncRNA
chr1-10150	chr1	100159316	100159476	intron (NM_017734, intron 7 of 7)	intron (NM_017734, intron 7 of 7)	4785	NR_037516	100500863		NR_037516	ENSG00000207704	MIR548AA1	-	microRNA 548aa-1	ncRNA
chr1-2284	chr1	100331250	100331410	intron (NM_000028, intron 5 of 33)	intron (NM_000028, intron 5 of 33)	4564	NM_000645	178	Hs.904	NM_000028	ENSG00000162688	AGL	GDE	amylo-alpha-1, 6-glucosidase, 4-alpha-glucanotransferase	protein-coding
chr1-1704	chr1	100491513	100491673	3' UTR (NM_001271685, exon 8 of 8)	3' UTR (NM_001271685, exon 8 of 8)	-12196	NM_033055	64645	Hs.124156	NM_033055	ENSG00000156875	MFSD14A	HIAT1	major facilitator superfamily domain containing 14A	protein-coding
chr1-1309	chr1	100496430	100496590	Intergenic	Intergenic	-7279	NM_033055	64645	Hs.124156	NM_033055	ENSG00000156875	MFSD14A	HIAT1	major facilitator superfamily domain containing 14A	protein-coding
chr1-3091	chr1	100618046	100618206	intron (NM_144620, intron 8 of 9)	intron (NM_144620, intron 8 of 9)	19420	NM_019083	54482	Hs.729095	NM_019083	ENSG00000122435	TRMT13	CCDC76	tRNA methyltransferase 13 homolog (S. cerevisiae)	protein-coding
chr1-811	chr1	100636597	100636757	intron (NM_001256387, intron 1 of 8)	L1M5|LINE|L1	7152	NM_144620	127495	Hs.44277	NM_144620	ENSG00000122477	LRRC39	-	leucine rich repeat containing 39	protein-coding
chr1-3093	chr1	100877845	100878005	intron (NM_033312, intron 4 of 14)	intron (NM_033312, intron 4 of 14)	59902	NM_033312	8556	Hs.127411	NM_003672	ENSG00000079335	CDC14A	cdc14|hCDC14	cell division cycle 14A	protein-coding
chr1-812	chr1	100892336	100892496	intron (NM_033312, intron 5 of 14)	intron (NM_033312, intron 5 of 14)	74393	NM_033312	8556	Hs.127411	NM_003672	ENSG00000079335	CDC14A	cdc14|hCDC14	cell division cycle 14A	protein-coding
chr1-4169	chr1	101292133	101292293	Intergenic	L1MEc|LINE|L1	68522	NM_001261442	2135	Hs.357637	NM_001439	ENSG00000162694	EXTL2	EXTR2	exostosin-like glycosyltransferase 2	protein-coding
chr1-3097	chr1	101442786	101442946	3' UTR (NM_001144884, exon 12 of 12)	3' UTR (NM_001144884, exon 12 of 12)	48496	NM_015958	51611	Hs.440776	NM_015958		DPH5	AD-018|CGI-30|HSPC143|NPD015	diphthamide biosynthesis 5	protein-coding
chr1-5603	chr1	101500575	101500735	intron (NR_109849, intron 1 of 4)	intron (NR_109849, intron 1 of 4)	9253	NR_109849	102606465	Hs.593669	NR_109849		LOC102606465	-	uncharacterized LOC102606465	ncRNA
chr1-5604	chr1	101517063	101517223	intron (NR_109849, intron 1 of 4)	intron (NR_109849, intron 1 of 4)	25741	NR_109849	102606465	Hs.593669	NR_109849		LOC102606465	-	uncharacterized LOC102606465	ncRNA
chr1-7561	chr1	101862895	101863055	Intergenic	Intergenic	73582	NR_126402	104355286	Hs.568671	NR_126402	ENSG00000231671	LINC01307	-	long intergenic non-protein coding RNA 1307	ncRNA
chr1-10192	chr1	102113878	102114038	Intergenic	L1MA4|LINE|L1	198678	NR_110212	118427	Hs.484475	NM_058170	ENSG00000118733	OLFM3	NOE3|NOELIN3|OPTIMEDIN	olfactomedin 3	protein-coding
chr1-5611	chr1	102820800	102820960	Intergenic	Intergenic	-358090	NR_110211	118427	Hs.484475	NM_058170	ENSG00000118733	OLFM3	NOE3|NOELIN3|OPTIMEDIN	olfactomedin 3	protein-coding
chr1-3103	chr1	103182307	103182467	Intergenic	Intergenic	391665	NM_080630	1301	Hs.523446	NM_001854	ENSG00000060718	COL11A1	CO11A1|COLL6|STL2	collagen, type XI, alpha 1	protein-coding
chr1-3104	chr1	103185503	103185663	Intergenic	Intergenic	388469	NM_080630	1301	Hs.523446	NM_001854	ENSG00000060718	COL11A1	CO11A1|COLL6|STL2	collagen, type XI, alpha 1	protein-coding
chr1-1313	chr1	103534566	103534726	intron (NM_080630, intron 4 of 64)	L1ME1|LINE|L1	39406	NM_080630	1301	Hs.523446	NM_001854	ENSG00000060718	COL11A1	CO11A1|COLL6|STL2	collagen, type XI, alpha 1	protein-coding
chr1-7574	chr1	104042494	104042654	intron (NM_001286997, intron 1 of 3)	intron (NM_001286997, intron 1 of 3)	25531	NM_001286997	101928436	Hs.558999	NM_001286997		LOC101928436	-	uncharacterized LOC101928436	protein-coding
chr1-1013	chr1	104087065	104087225	intron (NM_017619, intron 9 of 14)	L1M5|LINE|L1	-10121	NM_020978	280	Hs.484588	NM_020978	ENSG00000240038	AMY2B	AMY2|AMY3|HXA	amylase, alpha 2B (pancreatic)	protein-coding
chr1-4182	chr1	104364517	104364677	Intergenic	L1MA2|LINE|L1	72134	NM_001008218	277	Hs.599274	NM_001008218	ENSG00000174876	AMY1B	AMY1	amylase, alpha 1B (salivary)	protein-coding
chr1-4185	chr1	104569176	104569336	Intergenic	L1M4c|LINE|L1	-46389	NR_033990	100129138	Hs.514487	NR_033990	ENSG00000215869	LOC100129138	-	THAP domain containing, apoptosis associated protein 3 pseudogene	pseudo
chr1-5626	chr1	104580065	104580225	Intergenic	LTR86C|LTR|ERVL	-35500	NR_033990	100129138	Hs.514487	NR_033990	ENSG00000215869	LOC100129138	-	THAP domain containing, apoptosis associated protein 3 pseudogene	pseudo
chr1-10229	chr1	104986282	104986442	Intergenic	L1MEc|LINE|L1	370717	NR_033990	100129138	Hs.514487	NR_033990	ENSG00000215869	LOC100129138	-	THAP domain containing, apoptosis associated protein 3 pseudogene	pseudo
chr1-384	chr1	105211428	105211588	Intergenic	Intergenic	595863	NR_033990	100129138	Hs.514487	NR_033990	ENSG00000215869	LOC100129138	-	THAP domain containing, apoptosis associated protein 3 pseudogene	pseudo
chr1-10232	chr1	105233297	105233457	Intergenic	Intergenic	617732	NR_033990	100129138	Hs.514487	NR_033990	ENSG00000215869	LOC100129138	-	THAP domain containing, apoptosis associated protein 3 pseudogene	pseudo
chr1-7583	chr1	105431076	105431236	Intergenic	L1MA4|LINE|L1	730401	NR_125954	101928476	Hs.563856	NR_125954	ENSG00000230768	LOC101928476	-	uncharacterized LOC101928476	ncRNA
chr1-7585	chr1	105495829	105495989	Intergenic	Intergenic	665648	NR_125954	101928476	Hs.563856	NR_125954	ENSG00000230768	LOC101928476	-	uncharacterized LOC101928476	ncRNA
chr1-7590	chr1	105711997	105712157	Intergenic	Intergenic	449480	NR_125954	101928476	Hs.563856	NR_125954	ENSG00000230768	LOC101928476	-	uncharacterized LOC101928476	ncRNA
chr1-5629	chr1	105841579	105841739	Intergenic	L1M1|LINE|L1	319898	NR_125954	101928476	Hs.563856	NR_125954	ENSG00000230768	LOC101928476	-	uncharacterized LOC101928476	ncRNA
chr1-10247	chr1	105931387	105931547	Intergenic	Intergenic	230090	NR_125954	101928476	Hs.563856	NR_125954	ENSG00000230768	LOC101928476	-	uncharacterized LOC101928476	ncRNA
chr1-7592	chr1	106079852	106080012	Intergenic	Intergenic	81625	NR_125954	101928476	Hs.563856	NR_125954	ENSG00000230768	LOC101928476	-	uncharacterized LOC101928476	ncRNA
chr1-10253	chr1	106371238	106371398	Intergenic	Intergenic	-209761	NR_125955	101928476	Hs.563856	NR_125954	ENSG00000230768	LOC101928476	-	uncharacterized LOC101928476	ncRNA
chr1-10256	chr1	106587741	106587901	Intergenic	L1MC1|LINE|L1	-426264	NR_125955	101928476	Hs.563856	NR_125954	ENSG00000230768	LOC101928476	-	uncharacterized LOC101928476	ncRNA
chr1-2296	chr1	106989076	106989236	Intergenic	L1M3|LINE|L1	-610111	NM_018137	55170	Hs.26006	NM_018137	ENSG00000198890	PRMT6	HRMT1L6	protein arginine methyltransferase 6	protein-coding
chr1-5633	chr1	107559260	107559420	Intergenic	Intergenic	-39927	NM_018137	55170	Hs.26006	NM_018137	ENSG00000198890	PRMT6	HRMT1L6	protein arginine methyltransferase 6	protein-coding
chr1-5634	chr1	107908170	107908330	intron (NM_001312688, intron 3 of 7)	intron (NM_001312688, intron 3 of 7)	217559	NM_001113228	22854	Hs.133046	NM_014917	ENSG00000162631	NTNG1	Lmnt1	netrin G1	protein-coding
chr1-7603	chr1	107915194	107915354	intron (NM_001312688, intron 3 of 7)	L1ME1|LINE|L1	224583	NM_001113228	22854	Hs.133046	NM_014917	ENSG00000162631	NTNG1	Lmnt1	netrin G1	protein-coding
chr1-7610	chr1	108433094	108433254	intron (NM_006113, intron 1 of 26)	intron (NM_006113, intron 1 of 26)	-6671	NR_107006	102465839		NR_107006	ENSG00000275455	MIR7852	hsa-mir-7852	microRNA 7852	ncRNA
chr1-3113	chr1	108444824	108444984	intron (NM_006113, intron 1 of 26)	intron (NM_006113, intron 1 of 26)	5059	NR_107006	102465839		NR_107006	ENSG00000275455	MIR7852	hsa-mir-7852	microRNA 7852	ncRNA
chr1-5639	chr1	108860588	108860748	Intergenic	MIR3|SINE|MIR	-73965	NM_001143989	148545	Hs.511849	NM_152488	ENSG00000196427	NBPF4	-	neuroblastoma breakpoint family, member 4	protein-coding
chr1-1713	chr1	109148841	109149001	intron (NM_001010883, intron 3 of 10)	intron (NM_001010883, intron 3 of 10)	45950	NM_001010883	284611	Hs.200230	NM_001010883	ENSG00000162636	FAM102B	SYM-3B	family with sequence similarity 102, member B	protein-coding
chr1-1715	chr1	109301930	109302090	intron (NM_007269, intron 5 of 18)	intron (NM_007269, intron 5 of 18)	12725	NM_007269	6814	Hs.530436	NM_007269	ENSG00000116266	STXBP3	MUNC18-3|MUNC18C|PSP|UNC-18C	syntaxin binding protein 3	protein-coding
chr1-7619	chr1	109346617	109346777	intron (NM_007269, intron 17 of 18)	L1MEe|LINE|L1	53029	NM_152763	254268	Hs.729441	NM_152763	ENSG00000162641	AKNAD1	C1orf62	AKNA domain containing 1	protein-coding
chr1-4208	chr1	110531469	110531629	intron (NM_001242673, intron 1 of 16)	intron (NM_001242673, intron 1 of 16)	4162	NM_001242673	10768	Hs.743973	NM_006621	ENSG00000168710	AHCYL1	DCAL|IRBIT|PPP1R78|PRO0233|XPVKONA	adenosylhomocysteinase like 1	protein-coding
chr1-10304	chr1	110586914	110587074	intron (NR_073071, intron 11 of 21)	intron (NR_073071, intron 11 of 21)	9771	NR_073071	85369	Hs.584996	NM_033088	ENSG00000143093	STRIP1	FAM40A|FAR11A	striatin interacting protein 1	protein-coding
chr1-7653	chr1	111996152	111996312	intron (NM_001688, intron 2 of 6)	L3|LINE|CR1	-4402	NM_024102	79084	Hs.204773	NM_024102	ENSG00000116455	WDR77	HKMT1069|MEP-50|MEP50|Nbla10071|p44|p44/Mep50	WD repeat domain 77	protein-coding
chr1-1318	chr1	112207319	112207479	intron (NM_001010935, intron 2 of 8)	MIR|SINE|MIR	44630	NM_001291896	5906	Hs.190334	NM_002884	ENSG00000116473	RAP1A	C21KG|G-22K|KREV-1|KREV1|RAP1|SMGP21	RAP1A, member of RAS oncogene family	protein-coding
chr1-4216	chr1	112256140	112256300	3' UTR (NM_002884, exon 8 of 8)	3' UTR (NM_002884, exon 8 of 8)	25826	NM_019099	55924	Hs.193406	NM_019099	ENSG00000197852	FAM212B	C1orf183	family with sequence similarity 212, member B	protein-coding
chr1-816	chr1	112750909	112751069	Intergenic	L1MEe|LINE|L1	-187811	NM_018704	55917	Hs.744100	NM_018704	ENSG00000143079	CTTNBP2NL	-	CTTNBP2 N-terminal like	protein-coding
chr1-5672	chr1	113118098	113118258	intron (NM_138729, intron 11 of 13)	MER44B|DNA|TcMar-Tigger	43583	NM_001308264	54879	Hs.201921	NM_017744	ENSG00000007341	ST7L	FAM4B|ST7R|STLR	suppression of tumorigenicity 7 like	protein-coding
chr1-4218	chr1	113179643	113179803	intron (NM_006135, intron 1 of 9)	L3|LINE|CR1	17648	NM_006135	829	Hs.744974	NM_006135	ENSG00000116489	CAPZA1	CAPPA1|CAPZ|CAZ1	capping protein (actin filament) muscle Z-line, alpha 1	protein-coding
chr1-10336	chr1	113181702	113181862	intron (NM_006135, intron 1 of 9)	intron (NM_006135, intron 1 of 9)	19707	NM_006135	829	Hs.744974	NM_006135	ENSG00000116489	CAPZA1	CAPPA1|CAPZ|CAZ1	capping protein (actin filament) muscle Z-line, alpha 1	protein-coding
chr1-1018	chr1	113196323	113196483	intron (NM_006135, intron 4 of 9)	intron (NM_006135, intron 4 of 9)	-20531	NM_001286072	4343	Hs.514941	NM_020963	ENSG00000155363	MOV10	fSAP113|gb110	Mov10 RISC complex RNA helicase	protein-coding
chr1-3125	chr1	113608055	113608215	intron (NR_103777, intron 1 of 2)	L1M5|LINE|L1	7589	NR_103777	100996251	Hs.382067	NR_103777	ENSG00000238198	LOC100996251	-	uncharacterized LOC100996251	ncRNA
chr1-3126	chr1	113619392	113619552	intron (NM_001312686, intron 1 of 18)	intron (NM_001312686, intron 1 of 18)	3680	NM_014813	9860	Hs.448972	NM_014813		LRIG2	LIG-2|LIG2|UFS2	leucine-rich repeats and immunoglobulin-like domains 2	protein-coding
chr1-4225	chr1	114080502	114080662	intron (NM_152900, intron 1 of 20)	intron (NM_152900, intron 1 of 20)	147107	NM_152900	260425	Hs.486189	NM_020965	ENSG00000081026	MAGI3	MAGI-3|dJ730K3.2	membrane associated guanylate kinase, WW and PDZ domain containing 3	protein-coding
chr1-4230	chr1	114375296	114375456	intron (NM_001308297, intron 15 of 19)	intron (NM_001308297, intron 15 of 19)	20142	NR_125965	100287722	Hs.664669	NR_037864	ENSG00000226167	AP4B1-AS1	-	AP4B1 antisense RNA 1	ncRNA
chr1-10373	chr1	114969946	114970106	intron (NM_015906, intron 7 of 19)	intron (NM_015906, intron 7 of 19)	83755	NM_015906	51592	Hs.26837	NM_015906	ENSG00000197323	TRIM33	ECTO|PTC7|RFG7|TF1G|TIF1G|TIF1GAMMA|TIFGAMMA	tripartite motif containing 33	protein-coding
chr1-10377	chr1	115056935	115057095	Intergenic	MIR|SINE|MIR	-3234	NM_033020	51592	Hs.26837	NM_015906	ENSG00000197323	TRIM33	ECTO|PTC7|RFG7|TF1G|TIF1G|TIF1GAMMA|TIFGAMMA	tripartite motif containing 33	protein-coding
chr1-1322	chr1	115176443	115176603	intron (NM_198459, intron 1 of 17)	L1MEc|LINE|L1	36209	NM_198459	163259	Hs.654928	NM_198459		DENND2C	dJ1156J9.1	DENN/MADD domain containing 2C	protein-coding
chr1-1725	chr1	115345350	115345510	Intergenic	MIR|SINE|MIR	-22122	NM_001102396	80143	Hs.709277	NM_025073	ENSG00000052723	SIKE1	SIKE	suppressor of IKBKE 1	protein-coding
chr1-2320	chr1	115523861	115524021	intron (NM_001282542, intron 27 of 30)	intron (NM_001282542, intron 27 of 30)	-48504	NM_000549	7252	Hs.406687	NM_000549	ENSG00000134200	TSHB	TSH-B|TSH-BETA	thyroid stimulating hormone, beta	protein-coding
chr1-7699	chr1	116031878	116032038	Intergenic	L1MC2|LINE|L1	-151101	NM_002506	4803	Hs.2561	NM_002506	ENSG00000134259	NGF	Beta-NGF|HSAN5|NGFB	nerve growth factor (beta polypeptide)	protein-coding
chr1-4238	chr1	116105589	116105749	Intergenic	L1MA4A|LINE|L1	-78905	NM_001172411	81839	Hs.515130	NM_138959	ENSG00000173218	VANGL1	KITENIN|LPP2|STB2|STBM2	VANGL planar cell polarity protein 1	protein-coding
chr1-5705	chr1	116390259	116390419	Intergenic	Charlie7|DNA|hAT-Charlie	-6592	NM_005599	4808	Hs.46296	NM_005599	ENSG00000177551	NHLH2	HEN2|NSCL2|bHLHa34	nescient helix-loop-helix 2	protein-coding
chr1-7701	chr1	116638304	116638464	Intergenic	L1M4|LINE|L1	-15992	NM_152367	126868	Hs.376194	NM_152367	ENSG00000173212	MAB21L3	C1orf161	mab-21-like 3 (C. elegans)	protein-coding
chr1-10396	chr1	116668110	116668270	intron (NM_152367, intron 4 of 6)	L1ME4a|LINE|L1	13814	NM_152367	126868	Hs.376194	NM_152367	ENSG00000173212	MAB21L3	C1orf161	mab-21-like 3 (C. elegans)	protein-coding
chr1-7702	chr1	116795109	116795269	Intergenic	MIRc|SINE|MIR	-120606	NM_000701	476	Hs.371889	NM_000701	ENSG00000163399	ATP1A1	-	ATPase, Na+/K+ transporting, alpha 1 polypeptide	protein-coding
chr1-5710	chr1	117069712	117069872	intron (NR_026665, intron 3 of 5)	L1MC1|LINE|L1	43923	NR_026665	965	Hs.34341	NM_001779	ENSG00000116815	CD58	LFA-3|LFA3|ag3	CD58 molecule	protein-coding
chr1-446	chr1	117955728	117955888	intron (NM_006699, intron 3 of 12)	intron (NM_006699, intron 3 of 12)	45723	NM_006699	10905	Hs.435938	NM_006699	ENSG00000198162	MAN1A2	MAN1B	mannosidase, alpha, class 1A, member 2	protein-coding
chr1-639	chr1	117961885	117962045	intron (NM_006699, intron 4 of 12)	L2a|LINE|L2	51880	NM_006699	10905	Hs.435938	NM_006699	ENSG00000198162	MAN1A2	MAN1B	mannosidase, alpha, class 1A, member 2	protein-coding
chr1-4254	chr1	118066995	118067155	3' UTR (NM_006699, exon 13 of 13)	3' UTR (NM_006699, exon 13 of 13)	81317	NR_121626	100996263	Hs.202533	NR_121626	ENSG00000236866	LOC100996263	-	uncharacterized LOC100996263	ncRNA
chr1-5729	chr1	118978376	118978536	Intergenic	L1MEf|LINE|L1	-250608	NM_206996	200162	Hs.528821	NM_206996	ENSG00000155761	SPAG17	CT143|PF6	sperm associated antigen 17	protein-coding
chr1-1023	chr1	119165492	119165652	Intergenic	L1ME1|LINE|L1	366607	NM_152380	6913	Hs.146196	NM_152380	ENSG00000092607	TBX15	TBX14	T-box 15	protein-coding
chr1-7727	chr1	119276826	119276986	Intergenic	L1MEd|LINE|L1	255273	NM_152380	6913	Hs.146196	NM_152380	ENSG00000092607	TBX15	TBX14	T-box 15	protein-coding
chr1-10434	chr1	119478056	119478216	intron (NM_152380, intron 1 of 7)	MER121|DNA|TcMar?	54043	NM_152380	6913	Hs.146196	NM_152380	ENSG00000092607	TBX15	TBX14	T-box 15	protein-coding
chr1-7749	chr1	142636313	142636473	Intergenic	Intergenic	77212	NR_046228	100874392	Hs.648245	NR_046228		ANKRD20A12P	-	ankyrin repeat domain 20 family, member A12, pseudogene	pseudo
chr1-644	chr1	144877786	144877946	intron (NM_001198832, intron 30 of 45)	intron (NM_001198832, intron 30 of 45)	54499	NM_001002811	9659	Hs.584841	NM_014644	ENSG00000178104	PDE4DIP	CMYA2|MMGL	phosphodiesterase 4D interacting protein	protein-coding
chr1-829	chr1	144883456	144883616	intron (NM_001198832, intron 26 of 45)	intron (NM_001198832, intron 26 of 45)	48829	NM_001002811	9659	Hs.584841	NM_014644	ENSG00000178104	PDE4DIP	CMYA2|MMGL	phosphodiesterase 4D interacting protein	protein-coding
chr1-48	chr1	144990619	144990779	intron (NM_001002810, intron 1 of 3)	intron (NM_001002810, intron 1 of 3)	4334	NM_001002810	9659	Hs.584841	NM_014644	ENSG00000178104	PDE4DIP	CMYA2|MMGL	phosphodiesterase 4D interacting protein	protein-coding
chr1-4284	chr1	147146476	147146636	Intergenic	L2|LINE|L2	-3922	NM_016361	51205	Hs.562154	NM_016361		ACP6	ACPL1|LPAP|PACPL1	acid phosphatase 6, lysophosphatidic	protein-coding
chr1-4290	chr1	150652700	150652860	intron (NM_018178, intron 2 of 4)	intron (NM_018178, intron 2 of 4)	16892	NM_018178	55204	Hs.203699	NM_018178	ENSG00000143457	GOLPH3L	GPP34R	golgi phosphoprotein 3-like	protein-coding
chr1-2367	chr1	151428134	151428294	intron (NM_015100, intron 1 of 18)	Charlie1a|DNA|hAT-Charlie	3727	NM_015100	23126	Hs.489873	NM_015100	ENSG00000143442	POGZ	MRD37|ZNF280E|ZNF635|ZNF635m	pogo transposable element with ZNF domain	protein-coding
chr1-4296	chr1	152288075	152288235	intron (NM_002016, intron 1 of 2)	intron (NM_002016, intron 1 of 2)	2220	NR_103778	339400	Hs.23783	NR_103778	ENSG00000237975	FLG-AS1	-	FLG antisense RNA 1	ncRNA
chr1-5793	chr1	152848963	152849123	Intergenic	L1M5|LINE|L1	-1755	NM_030663	4184	Hs.111850	NM_030663	ENSG00000163206	SMCP	HSMCSGEN1|MCS|MCSP	sperm mitochondria-associated cysteine-rich protein	protein-coding
chr1-1767	chr1	152865762	152865922	Intergenic	L1MEc|LINE|L1	15044	NM_030663	4184	Hs.111850	NM_030663	ENSG00000163206	SMCP	HSMCSGEN1|MCS|MCSP	sperm mitochondria-associated cysteine-rich protein	protein-coding
chr1-10547	chr1	152987526	152987686	Intergenic	L1MB3|LINE|L1	13383	NM_005416	6707	Hs.139322	NM_005416	ENSG00000163209	SPRR3	-	small proline-rich protein 3	protein-coding
chr1-10549	chr1	153017668	153017828	Intergenic	Intergenic	-4154	NM_006945	6703	Hs.505327	NM_006945	ENSG00000163216	SPRR2D	-	small proline-rich protein 2D	protein-coding
chr1-5795	chr1	153108266	153108426	Intergenic	L1MA4A|LINE|L1	5623	NR_003062	6702	Hs.2421	NR_003062		SPRR2C	-	small proline-rich protein 2C (pseudogene)	pseudo
chr1-5796	chr1	153149953	153150113	intron (NR_110685, intron 2 of 2)	L1ME2|LINE|L1	3039	NR_110685	101928009	Hs.385720	NR_110685	ENSG00000229699	LOC101928009	-	uncharacterized LOC101928009	ncRNA
chr1-10552	chr1	153551033	153551193	Intergenic	L2c|LINE|L2	-12807	NM_005978	6273	Hs.516484	NM_005978	ENSG00000196754	S100A2	CAN19|S100L	S100 calcium binding protein A2	protein-coding
chr1-7820	chr1	155309475	155309635	intron (NM_018489, intron 25 of 27)	Tigger3a|DNA|TcMar-Tigger	6681	NR_030282	693140		NR_030282	ENSG00000207720	MIR555	MIRN555|hsa-mir-555	microRNA 555	ncRNA
chr1-3202	chr1	155364431	155364591	intron (NM_018489, intron 7 of 27)	intron (NM_018489, intron 7 of 27)	-38460	NR_034180	645682	Hs.632482	NR_034180	ENSG00000237872	POU5F1P4	Oct4-pg4|POU5FLC1	POU class 5 homeobox 1 pseudogene 4	pseudo
chr1-7824	chr1	155469436	155469596	intron (NM_018489, intron 2 of 27)	intron (NM_018489, intron 2 of 27)	-62256	NR_027023	645676	Hs.568693	NR_027023		ASH1L-AS1	-	ASH1L antisense RNA 1	ncRNA
chr1-2374	chr1	157778396	157778556	intron (NM_001159397, intron 1 of 9)	L2a|LINE|L2	11464	NM_001159398	115350	Hs.656112	NM_052938	ENSG00000163534	FCRL1	CD307a|FCRH1|IFGP1|IRTA5	Fc receptor-like 1	protein-coding
chr1-10574	chr1	157879505	157879665	Intergenic	MSTB2-int|LTR|ERVL-MaLR	-67951	NM_005894	922	Hs.134035	NM_005894	ENSG00000073754	CD5L	AIM|API6|CT-2|PRO229|SP-ALPHA|Spalpha	CD5 molecule-like	protein-coding
chr1-302	chr1	158171585	158171745	Intergenic	L1MEf|LINE|L1	21928	NM_001766	912	Hs.1799	NM_001766	ENSG00000158473	CD1D	CD1A|R3	CD1d molecule	protein-coding
chr1-7837	chr1	158216110	158216270	Intergenic	L1MEd|LINE|L1	-7737	NM_001763	909	Hs.1309	NM_001763	ENSG00000158477	CD1A	CD1|FCB6|HTA1|R4|T6	CD1a molecule	protein-coding
chr1-10582	chr1	158579987	158580147	TTS (NM_003126)	TTS (NM_003126)	3838	NM_001004478	128368	Hs.553590	NM_001004478	ENSG00000198967	OR10Z1	OR1-15	olfactory receptor, family 10, subfamily Z, member 1	protein-coding
chr1-10588	chr1	159369485	159369645	Intergenic	L1MA1|LINE|L1	-39947	NM_012351	26476	Hs.532661	NM_012351	ENSG00000196184	OR10J1	HGMP07J|HSHGMP07J	olfactory receptor, family 10, subfamily J, member 1	protein-coding
chr1-10589	chr1	159396513	159396673	Intergenic	Intergenic	-12919	NM_012351	26476	Hs.532661	NM_012351	ENSG00000196184	OR10J1	HGMP07J|HSHGMP07J	olfactory receptor, family 10, subfamily J, member 1	protein-coding
chr1-10599	chr1	160776047	160776207	intron (NM_002348, intron 2 of 9)	L1PB4|LINE|L1	10263	NM_001033667	4063	Hs.403857	NM_002348	ENSG00000122224	LY9	CD229|SLAMF3|hly9|mLY9	lymphocyte antigen 9	protein-coding
chr1-3207	chr1	161760803	161760963	intron (NM_007348, intron 4 of 15)	(TG)n|Simple_repeat|Simple_repeat	24849	NM_007348	22926	Hs.492740	NM_007348	ENSG00000118217	ATF6	ATF6A	activating transcription factor 6	protein-coding
chr1-3209	chr1	161791946	161792106	intron (NM_007348, intron 9 of 15)	L2c|LINE|L2	55992	NM_007348	22926	Hs.492740	NM_007348	ENSG00000118217	ATF6	ATF6A	activating transcription factor 6	protein-coding
chr1-7858	chr1	162049774	162049934	intron (NM_001164757, intron 1 of 9)	intron (NM_001164757, intron 1 of 9)	10273	NM_014697	9722	Hs.731942	NM_014697	ENSG00000198929	NOS1AP	6330408P19Rik|CAPON	nitric oxide synthase 1 (neuronal) adaptor protein	protein-coding
chr1-5827	chr1	162096735	162096895	intron (NM_001164757, intron 1 of 9)	L1MC4a|LINE|L1	-30082	NR_039798	100616386		NR_039798	ENSG00000266144	MIR4654	mir-4654	microRNA 4654	ncRNA
chr1-5828	chr1	162173054	162173214	intron (NM_001164757, intron 2 of 9)	intron (NM_001164757, intron 2 of 9)	46237	NR_039798	100616386		NR_039798	ENSG00000266144	MIR4654	mir-4654	microRNA 4654	ncRNA
chr1-3220	chr1	162701288	162701448	intron (NM_001014796, intron 4 of 18)	MIR|SINE|MIR	-59124	NM_016371	51478	Hs.492925	NM_016371	ENSG00000132196	HSD17B7	PRAP|SDR37C1	hydroxysteroid (17-beta) dehydrogenase 7	protein-coding
chr1-7879	chr1	163400411	163400571	Intergenic	L1MEf|LINE|L1	-7510	NR_104294	100422212	Hs.556898	NR_104294		LOC100422212	-	eukaryotic translation initiation factor 3, subunit J pseudogene	pseudo
chr1-7881	chr1	163498300	163498460	Intergenic	L1MA5|LINE|L1	-105399	NR_104294	100422212	Hs.556898	NR_104294		LOC100422212	-	eukaryotic translation initiation factor 3, subunit J pseudogene	pseudo
chr1-1779	chr1	164046338	164046498	Intergenic	L1MC4|LINE|L1	-482179	NM_001204963	5087	Hs.557097	NM_002585	ENSG00000185630	PBX1	-	pre-B-cell leukemia homeobox 1	protein-coding
chr1-7886	chr1	164802142	164802302	intron (NM_001204963, intron 8 of 8)	intron (NM_001204963, intron 8 of 8)	-58344	NR_038072	100505795	Hs.661039	NR_038072	ENSG00000233693	LOC100505795	-	uncharacterized LOC100505795	ncRNA
chr1-5847	chr1	165469680	165469840	intron (NR_026744, intron 5 of 6)	L4|LINE|RTE	-43718	NM_001005214	440699	Hs.664975	NM_001005214	ENSG00000162763	LRRC52	-	leucine rich repeat containing 52	protein-coding
chr1-7888	chr1	166185494	166185654	Intergenic	L1PB4|LINE|L1	-49616	NM_001017961	149297	Hs.133029	NM_001017961	ENSG00000188859	FAM78B	-	family with sequence similarity 78, member B	protein-coding
chr1-10669	chr1	166481502	166481662	Intergenic	MamRep1527|LTR|LTR	-91571	NR_002925	116123	Hs.348539	NM_138784	ENSG00000215834	FMO9P	-	flavin containing monooxygenase 9 pseudogene	pseudo
chr1-7893	chr1	166528881	166529041	Intergenic	Intergenic	-44192	NR_002925	116123	Hs.348539	NM_138784	ENSG00000215834	FMO9P	-	flavin containing monooxygenase 9 pseudogene	pseudo
chr1-10672	chr1	166650771	166650931	Intergenic	Intergenic	77698	NR_002925	116123	Hs.348539	NM_138784	ENSG00000215834	FMO9P	-	flavin containing monooxygenase 9 pseudogene	pseudo
chr1-5851	chr1	166971728	166971888	intron (NM_001286377, intron 4 of 10)	L1ME3E|LINE|L1	13482	NM_001286377	84944	Hs.651245	NM_032858	ENSG00000143194	MAEL	CT128|SPATA35	maelstrom spermatogenic transposon silencer	protein-coding
chr1-4322	chr1	167218411	167218571	intron (NM_001198786, intron 1 of 14)	intron (NM_001198786, intron 1 of 14)	28368	NR_037163	5451	Hs.283402	NM_002697	ENSG00000143190	POU2F1	OCT1|OTF1|oct-1B	POU class 2 homeobox 1	protein-coding
chr1-4325	chr1	167329267	167329427	intron (NM_001198783, intron 2 of 15)	L1PA17|LINE|L1	31066	NM_001198783	5451	Hs.283402	NM_002697	ENSG00000143190	POU2F1	OCT1|OTF1|oct-1B	POU class 2 homeobox 1	protein-coding
chr1-656	chr1	167974383	167974543	intron (NM_001017977, intron 10 of 18)	intron (NM_001017977, intron 10 of 18)	6565	NR_031702	100313835		NR_031702	ENSG00000221545	MIR1255B2	MIR1255B-2|MIRN1255B2|hsa-mir-1255b-2	microRNA 1255b-2	ncRNA
chr1-7919	chr1	169013566	169013726	intron (NR_104091, intron 3 of 4)	L2c|LINE|L2	42597	NR_104091	101978719	Hs.517849	NR_104091	ENSG00000203601	LINC00970	-	long intergenic non-protein coding RNA 970	ncRNA
chr1-4350	chr1	169410809	169410969	intron (NM_001300968, intron 2 of 6)	intron (NM_001300968, intron 2 of 6)	-14177	NM_021179	57821	Hs.567557	NM_021179	ENSG00000117477	CCDC181	C1orf114	coiled-coil domain containing 181	protein-coding
chr1-4352	chr1	169911165	169911325	intron (NM_001204516, intron 18 of 18)	intron (NM_001204516, intron 18 of 18)	-48145	NM_020423	57147	Hs.435560	NM_020423	ENSG00000000457	SCYL3	PACE-1|PACE1	SCY1-like, kinase-like 3	protein-coding
chr1-1789	chr1	170004296	170004456	intron (NM_001204516, intron 5 of 18)	MIR|SINE|MIR	33680	NM_001204517	22920	Hs.433442	NM_014970	ENSG00000075945	KIFAP3	FLA3|KAP-1|KAP-3|KAP3|SMAP|Smg-GDS|dJ190I16.1	kinesin-associated protein 3	protein-coding
chr1-3246	chr1	170037463	170037623	5' UTR (NM_001204517, exon 1 of 20)	5' UTR (NM_001204517, exon 1 of 20)	513	NM_001204517	22920	Hs.433442	NM_014970	ENSG00000075945	KIFAP3	FLA3|KAP-1|KAP-3|KAP3|SMAP|Smg-GDS|dJ190I16.1	kinesin-associated protein 3	protein-coding
chr1-10761	chr1	170094587	170094747	Intergenic	L1MD1|LINE|L1	-20521	NM_001136107	149281	Hs.553612	NM_001136107	ENSG00000203740	METTL11B	C1orf184|HOMT1B|NTM1B	methyltransferase like 11B	protein-coding
chr1-2406	chr1	170574762	170574922	Intergenic	L1MC4a|LINE|L1	-58471	NM_006902	5396	Hs.283416	NM_006902	ENSG00000116132	PRRX1	AGOTC|PHOX1|PMX1|PRX-1|PRX1	paired related homeobox 1	protein-coding
chr1-3247	chr1	170809370	170809530	Intergenic	Intergenic	-95162	NM_001163629	80133	Hs.591489	NM_025063	ENSG00000117501	MROH9	ARMC11|C1orf129	maestro heat-like repeat family member 9	protein-coding
chr1-5880	chr1	171123221	171123381	non-coding (NR_002601, exon 6 of 7)	non-coding (NR_002601, exon 6 of 7)	16422	NR_002601	388714	Hs.448988	NR_002601	ENSG00000117507	FMO6P	FMO6	flavin containing monooxygenase 6 pseudogene	pseudo
chr1-5884	chr1	171543832	171543992	intron (NM_015172, intron 24 of 33)	intron (NM_015172, intron 24 of 33)	77861	NM_000261	4653	Hs.436037	NM_000261	ENSG00000034971	MYOC	GLC1A|GPOA|JOAG|JOAG1|TIGR|myocilin	myocilin, trabecular meshwork inducible glucocorticoid response	protein-coding
chr1-659	chr1	171687434	171687594	intron (NR_033704, intron 4 of 8)	intron (NR_033704, intron 4 of 8)	23865	NM_001185127	8674	Hs.6651	NM_003762	ENSG00000117533	VAMP4	VAMP-4|VAMP24	vesicle associated membrane protein 4	protein-coding
chr1-848	chr1	172258895	172259055	intron (NM_015569, intron 15 of 20)	intron (NM_015569, intron 15 of 20)	-130853	NM_139240	92346	Hs.517991	NM_139240	ENSG00000180999	C1orf105	-	chromosome 1 open reading frame 105	protein-coding
chr1-10822	chr1	172498585	172498745	Intergenic	Intergenic	-2824	NM_016227	51430	Hs.204559	NM_014283	ENSG00000094975	SUCO	C1orf9|CH1|OPT|SLP1	SUN domain containing ossification factor	protein-coding
chr1-3280	chr1	172709014	172709174	Intergenic	L1M1|LINE|L1	80946	NM_000639	356	Hs.2007	NM_000639	ENSG00000117560	FASLG	ALPS1B|APT1LG1|APTL|CD178|CD95-L|CD95L|FASL|TNFSF6	Fas ligand (TNF superfamily, member 6)	protein-coding
chr1-4399	chr1	173130707	173130867	Intergenic	L1ME3F|LINE|L1	43910	NM_001297562	7292	Hs.181097	NM_003326	ENSG00000117586	TNFSF4	CD134L|CD252|GP34|OX-40L|OX4OL|TXGP1	tumor necrosis factor (ligand) superfamily, member 4	protein-coding
chr1-3284	chr1	173237982	173238142	intron (NR_037845, intron 2 of 2)	intron (NR_037845, intron 2 of 2)	-61610	NM_003326	7292	Hs.181097	NM_003326	ENSG00000117586	TNFSF4	CD134L|CD252|GP34|OX-40L|OX4OL|TXGP1	tumor necrosis factor (ligand) superfamily, member 4	protein-coding
chr1-4401	chr1	173553599	173553759	intron (NM_178527, intron 5 of 27)	L1MEc|LINE|L1	18554	NM_178527	284525	Hs.494981	NM_178527	ENSG00000162753	SLC9C2	SLC9A11	solute carrier family 9, member C2 (putative)	protein-coding
chr1-7993	chr1	173599121	173599281	intron (NM_198493, intron 3 of 5)	L1M1|LINE|L1	-5460	NM_001195190	730159	Hs.647757	NM_001195190		LOC730159	-	uncharacterized LOC730159	protein-coding
chr1-5927	chr1	173907132	173907292	3' UTR (NM_001300850, exon 19 of 19)	3' UTR (NM_001300850, exon 19 of 19)	-20696	NM_000488	462	Hs.75599	NM_000488	ENSG00000117601	SERPINC1	AT3|AT3D|ATIII|THPH7	serpin peptidase inhibitor, clade C (antithrombin), member 1	protein-coding
chr1-4409	chr1	174427872	174428032	intron (NM_014857, intron 13 of 20)	intron (NM_014857, intron 13 of 20)	10740	NM_005684	9293	Hs.673850	NM_005684		GPR52	-	G protein-coupled receptor 52	protein-coding
chr1-10858	chr1	174464583	174464743	intron (NM_014857, intron 13 of 20)	intron (NM_014857, intron 13 of 20)	47451	NM_005684	9293	Hs.673850	NM_005684		GPR52	-	G protein-coupled receptor 52	protein-coding
chr1-4413	chr1	174638923	174639083	intron (NM_014857, intron 14 of 20)	L1MA8|LINE|L1	-130032	NM_001243765	9910	Hs.585378	NM_014857	ENSG00000152061	RABGAP1L	HHL|TBC1D18	RAB GTPase activating protein 1-like	protein-coding
chr1-10869	chr1	175806351	175806511	Intergenic	Intergenic	-40048	NR_125964	101928751		NR_125964	ENSG00000224718	LOC101928751	-	uncharacterized LOC101928751	ncRNA
chr1-8025	chr1	175955810	175955970	intron (NM_001286644, intron 16 of 17)	intron (NM_001286644, intron 16 of 17)	-18214	NR_002998	677679		NR_002998	ENSG00000252906	SCARNA3	HBI-100	small Cajal body-specific RNA 3	ncRNA
chr1-4417	chr1	176086468	176086628	intron (NM_001286644, intron 6 of 17)	intron (NM_001286644, intron 6 of 17)	89832	NM_001001740	64326	Hs.523744	NM_022457	ENSG00000143207	RFWD2	COP1|RNF200	ring finger and WD repeat domain 2, E3 ubiquitin protein ligase	protein-coding
chr1-5944	chr1	176657424	176657584	intron (NM_020318, intron 4 of 22)	intron (NM_020318, intron 4 of 22)	225197	NM_021936	60676	Hs.187284	NM_020318	ENSG00000116183	PAPPA2	PAPP-A2|PAPP-E|PAPPE|PLAC3	pappalysin 2	protein-coding
chr1-10892	chr1	176716092	176716252	intron (NM_020318, intron 14 of 22)	MIRc|SINE|MIR	282409	NR_030163	574441		NR_030163		MIR488	MIRN488|hsa-mir-488|mir-488	microRNA 488	ncRNA
chr1-8034	chr1	177983847	177984007	intron (NR_037167, intron 9 of 9)	L1PB2|LINE|L1	23215	NR_037167	730102	Hs.733192	NR_037167	ENSG00000242193	LOC730102	-	quinone oxidoreductase-like protein 2 pseudogene	pseudo
chr1-8039	chr1	178122237	178122397	intron (NM_170692, intron 1 of 17)	L1MC5|LINE|L1	-59189	NR_027982	100302401	Hs.736117	NR_027982	ENSG00000224687	RASAL2-AS1	-	RASAL2 antisense RNA 1	ncRNA
chr1-4428	chr1	178148635	178148795	intron (NM_170692, intron 1 of 17)	intron (NM_170692, intron 1 of 17)	-85587	NR_027982	100302401	Hs.736117	NR_027982	ENSG00000224687	RASAL2-AS1	-	RASAL2 antisense RNA 1	ncRNA
chr1-10938	chr1	178697029	178697189	intron (NM_001286247, intron 1 of 18)	intron (NM_001286247, intron 1 of 18)	2827	NM_152663	55103	Hs.632485	NM_018037	ENSG00000116191	RALGPS2	dJ595C2.1	Ral GEF with PH domain and SH3 binding motif 2	protein-coding
chr1-5960	chr1	178794449	178794609	intron (NM_001286247, intron 7 of 18)	L2a|LINE|L2	45686	NM_004673	9068	Hs.591474	NM_004673	ENSG00000116194	ANGPTL1	ANG3|ANGPT3|ARP1|AngY|UNQ162|dJ595C2.2	angiopoietin like 1	protein-coding
chr1-10958	chr1	179479030	179479190	intron (NR_073544, intron 21 of 25)	L2|LINE|L2	65977	NM_014625	7827	Hs.412710	NM_014625	ENSG00000116218	NPHS2	PDCN|SRN1	nephrosis 2, idiopathic, steroid-resistant (podocin)	protein-coding
chr1-10962	chr1	179823314	179823474	intron (NM_145034, intron 2 of 5)	L1MB7|LINE|L1	23547	NM_022347	163590	Hs.571797	NM_022347	ENSG00000169905	TOR1AIP2	IFRG15|LULL1|NET9	torsin A interacting protein 2	protein-coding
chr1-666	chr1	180338891	180339051	intron (NM_032360, intron 6 of 7)	intron (NM_032360, intron 6 of 7)	68554	NR_036067	100423032		NR_036067	ENSG00000265435	MIR3121	mir-3121	microRNA 3121	ncRNA
chr1-5987	chr1	180411559	180411719	intron (NM_032360, intron 3 of 7)	L1MB5|LINE|L1	-4114	NR_036067	100423032		NR_036067	ENSG00000265435	MIR3121	mir-3121	microRNA 3121	ncRNA
chr1-8088	chr1	180688631	180688791	intron (NM_004736, intron 2 of 14)	intron (NM_004736, intron 2 of 14)	87565	NM_004736	9213	Hs.227656	NM_004736	ENSG00000143324	XPR1	IBGC6|SYG1|X3	xenotropic and polytropic retrovirus receptor 1	protein-coding
chr1-3332	chr1	180725249	180725409	intron (NM_004736, intron 2 of 14)	L1MC4|LINE|L1	124183	NM_004736	9213	Hs.227656	NM_004736	ENSG00000143324	XPR1	IBGC6|SYG1|X3	xenotropic and polytropic retrovirus receptor 1	protein-coding
chr1-6006	chr1	180797808	180797968	intron (NM_004736, intron 9 of 14)	MIR|SINE|MIR	-84425	NM_020950	57710	Hs.734816	NM_020950		KIAA1614	-	KIAA1614	protein-coding
chr1-1082	chr1	181503314	181503474	intron (NM_001205293, intron 3 of 47)	BLACKJACK|DNA|hAT-Blackjack	50708	NM_001205294	777	Hs.437444	NM_000721	ENSG00000198216	CACNA1E	BII|CACH6|CACNL1A6|Cav2.3	calcium channel, voltage-dependent, R type, alpha 1E subunit	protein-coding
chr1-11021	chr1	181919972	181920132	Intergenic	L1MEg|LINE|L1	110795	NM_001009992	127665	Hs.684328	NM_001009992	ENSG00000179930	ZNF648	-	zinc finger protein 648	protein-coding
chr1-6017	chr1	182761770	182761930	intron (NM_030769, intron 2 of 12)	intron (NM_030769, intron 2 of 12)	3266	NM_001200050	80896	Hs.496969	NM_030769	ENSG00000135838	NPL	C112|C1orf13|NAL|NPL1	N-acetylneuraminate pyruvate lyase (dihydrodipicolinate synthase)	protein-coding
chr1-8121	chr1	182982331	182982491	Intergenic	Intergenic	-10184	NM_002293	3915	Hs.609663	NM_002293	ENSG00000135862	LAMC1	LAMB2	laminin, gamma 1 (formerly LAMB2)	protein-coding
chr1-2473	chr1	183217310	183217470	TTS (NM_015039)	TTS (NM_015039)	56619	NM_170706	23057	Hs.497123	NM_015039	ENSG00000157064	NMNAT2	C1orf15|PNAT2	nicotinamide nucleotide adenylyltransferase 2	protein-coding
chr1-2476	chr1	183500351	183500511	intron (NM_173156, intron 8 of 21)	intron (NM_173156, intron 8 of 21)	58925	NM_173156	9887	Hs.591463	NM_014837	ENSG00000116698	SMG7	C1orf16|EST1C|SGA56M	SMG7 nonsense mediated mRNA decay factor	protein-coding
chr1-11064	chr1	183746620	183746780	intron (NM_001297669, intron 3 of 18)	intron (NM_001297669, intron 3 of 18)	-27515	NM_001297671	23179	Hs.497148	NM_015149	ENSG00000143344	RGL1	RGL	ral guanine nucleotide dissociation stimulator-like 1	protein-coding
chr1-3350	chr1	183917039	183917199	intron (NM_015101, intron 8 of 11)	L1M4|LINE|L1	89785	NM_001303420	23127	Hs.387995	NM_015101	ENSG00000198756	COLGALT2	C1orf17|GLT25D2	collagen beta(1-O)galactosyltransferase 2	protein-coding
chr1-11068	chr1	183978489	183978649	intron (NM_001303421, intron 1 of 11)	intron (NM_001303421, intron 1 of 11)	28335	NM_001303420	23127	Hs.387995	NM_015101	ENSG00000198756	COLGALT2	C1orf17|GLT25D2	collagen beta(1-O)galactosyltransferase 2	protein-coding
chr1-8161	chr1	185228961	185229121	intron (NM_017673, intron 16 of 18)	intron (NM_017673, intron 16 of 18)	57420	NM_006469	10625	Hs.497183	NM_006469	ENSG00000116679	IVNS1ABP	FLARA3|HSPC068|KLHL39|ND1|NS-1|NS1-BP|NS1BP	influenza virus NS1A binding protein	protein-coding
chr1-6059	chr1	185622092	185622252	Intergenic	Intergenic	-24552	NR_110793	101929093	Hs.535227	NR_110793	ENSG00000228309	LINC01350	GS1-204I12.1	long intergenic non-protein coding RNA 1350	ncRNA
chr1-6060	chr1	185634679	185634839	Intergenic	MIRb|SINE|MIR	-37139	NR_110793	101929093	Hs.535227	NR_110793	ENSG00000228309	LINC01350	GS1-204I12.1	long intergenic non-protein coding RNA 1350	ncRNA
chr1-4510	chr1	186399548	186399708	intron (NR_031642, intron 1 of 3)	intron (NR_031642, intron 1 of 3)	-4665	NR_126002	102724919	Hs.576493	NR_126002	ENSG00000229739	LOC102724919	-	uncharacterized LOC102724919	ncRNA
chr1-4511	chr1	186536708	186536868	Intergenic	Intergenic	-90133	NR_031642	100302192		NR_031642	ENSG00000221594	MIR548F1	MIR548F-1|MIRN548F1|hsa-mir-548f-1	microRNA 548f-1	ncRNA
chr1-3372	chr1	186834793	186834953	intron (NM_001311193, intron 2 of 15)	intron (NM_001311193, intron 2 of 15)	36841	NM_001311193	5321	Hs.497200	NM_024420	ENSG00000116711	PLA2G4A	PLA2G4|cPLA2|cPLA2-alpha	phospholipase A2, group IVA (cytosolic, calcium-dependent)	protein-coding
chr1-8188	chr1	187534411	187534571	Intergenic	L1M6|LINE|L1	121731	NR_132374	106144535	Hs.568709	NR_132374		LINC01037	-	long intergenic non-protein coding RNA 1037	ncRNA
chr1-11132	chr1	187671565	187671725	Intergenic	Intergenic	258885	NR_132374	106144535	Hs.568709	NR_132374		LINC01037	-	long intergenic non-protein coding RNA 1037	ncRNA
chr1-8189	chr1	187780877	187781037	Intergenic	Intergenic	368197	NR_132374	106144535	Hs.568709	NR_132374		LINC01037	-	long intergenic non-protein coding RNA 1037	ncRNA
chr1-8195	chr1	188134844	188135004	Intergenic	Intergenic	722164	NR_132374	106144535	Hs.568709	NR_132374		LINC01037	-	long intergenic non-protein coding RNA 1037	ncRNA
chr1-8196	chr1	188190199	188190359	Intergenic	Intergenic	777519	NR_132374	106144535	Hs.568709	NR_132374		LINC01037	-	long intergenic non-protein coding RNA 1037	ncRNA
chr1-6080	chr1	188777502	188777662	Intergenic	THE1D|LTR|ERVL-MaLR	1364822	NR_132374	106144535	Hs.568709	NR_132374		LINC01037	-	long intergenic non-protein coding RNA 1037	ncRNA
chr1-6081	chr1	189006878	189007038	Intergenic	L1MA8|LINE|L1	1439801	NM_199051	339479	Hs.65765	NM_199051	ENSG00000162670	BRINP3	DBCCR1L|DBCCR1L1|FAM5C	bone morphogenetic protein/retinoic acid inducible neural-specific 3	protein-coding
chr1-11148	chr1	189032400	189032560	Intergenic	Intergenic	1414279	NM_199051	339479	Hs.65765	NM_199051	ENSG00000162670	BRINP3	DBCCR1L|DBCCR1L1|FAM5C	bone morphogenetic protein/retinoic acid inducible neural-specific 3	protein-coding
chr1-8199	chr1	189273852	189274012	Intergenic	Intergenic	1172827	NM_199051	339479	Hs.65765	NM_199051	ENSG00000162670	BRINP3	DBCCR1L|DBCCR1L1|FAM5C	bone morphogenetic protein/retinoic acid inducible neural-specific 3	protein-coding
chr1-8200	chr1	189365878	189366038	Intergenic	L1MDa|LINE|L1	1080801	NM_199051	339479	Hs.65765	NM_199051	ENSG00000162670	BRINP3	DBCCR1L|DBCCR1L1|FAM5C	bone morphogenetic protein/retinoic acid inducible neural-specific 3	protein-coding
chr1-11154	chr1	189425774	189425934	Intergenic	Intergenic	1020905	NM_199051	339479	Hs.65765	NM_199051	ENSG00000162670	BRINP3	DBCCR1L|DBCCR1L1|FAM5C	bone morphogenetic protein/retinoic acid inducible neural-specific 3	protein-coding
chr1-6083	chr1	189604565	189604725	Intergenic	Intergenic	842114	NM_199051	339479	Hs.65765	NM_199051	ENSG00000162670	BRINP3	DBCCR1L|DBCCR1L1|FAM5C	bone morphogenetic protein/retinoic acid inducible neural-specific 3	protein-coding
chr1-6084	chr1	189668819	189668979	Intergenic	L1ME3E|LINE|L1	777860	NM_199051	339479	Hs.65765	NM_199051	ENSG00000162670	BRINP3	DBCCR1L|DBCCR1L1|FAM5C	bone morphogenetic protein/retinoic acid inducible neural-specific 3	protein-coding
chr1-1088	chr1	189769608	189769768	Intergenic	Intergenic	677071	NM_199051	339479	Hs.65765	NM_199051	ENSG00000162670	BRINP3	DBCCR1L|DBCCR1L1|FAM5C	bone morphogenetic protein/retinoic acid inducible neural-specific 3	protein-coding
chr1-1841	chr1	189927162	189927322	Intergenic	Intergenic	519517	NM_199051	339479	Hs.65765	NM_199051	ENSG00000162670	BRINP3	DBCCR1L|DBCCR1L1|FAM5C	bone morphogenetic protein/retinoic acid inducible neural-specific 3	protein-coding
chr1-3374	chr1	190240248	190240408	intron (NM_199051, intron 3 of 7)	intron (NM_199051, intron 3 of 7)	206431	NM_199051	339479	Hs.65765	NM_199051	ENSG00000162670	BRINP3	DBCCR1L|DBCCR1L1|FAM5C	bone morphogenetic protein/retinoic acid inducible neural-specific 3	protein-coding
chr1-6087	chr1	190406665	190406825	intron (NM_199051, intron 2 of 7)	MER110A|LTR|ERV1	40014	NM_199051	339479	Hs.65765	NM_199051	ENSG00000162670	BRINP3	DBCCR1L|DBCCR1L1|FAM5C	bone morphogenetic protein/retinoic acid inducible neural-specific 3	protein-coding
chr1-11162	chr1	190415629	190415789	intron (NM_199051, intron 2 of 7)	intron (NM_199051, intron 2 of 7)	31050	NM_199051	339479	Hs.65765	NM_199051	ENSG00000162670	BRINP3	DBCCR1L|DBCCR1L1|FAM5C	bone morphogenetic protein/retinoic acid inducible neural-specific 3	protein-coding
chr1-4523	chr1	190554900	190555060	Intergenic	Intergenic	-39040	NR_033922	440704	Hs.518802	NR_033922	ENSG00000231175	LOC440704	-	uncharacterized LOC440704	ncRNA
chr1-6088	chr1	190709014	190709174	intron (NR_033922, intron 2 of 4)	intron (NR_033922, intron 2 of 4)	115074	NR_033922	440704	Hs.518802	NR_033922	ENSG00000231175	LOC440704	-	uncharacterized LOC440704	ncRNA
chr1-4524	chr1	191055335	191055495	Intergenic	L1MA6|LINE|L1	461395	NR_033922	440704	Hs.518802	NR_033922	ENSG00000231175	LOC440704	-	uncharacterized LOC440704	ncRNA
chr1-11177	chr1	191294381	191294541	Intergenic	Intergenic	700441	NR_033922	440704	Hs.518802	NR_033922	ENSG00000231175	LOC440704	-	uncharacterized LOC440704	ncRNA
chr1-470	chr1	191420812	191420972	Intergenic	Charlie2b|DNA|hAT-Charlie	-706700	NM_130782	64407	Hs.440890	NM_130782	ENSG00000150681	RGS18	RGS13	regulator of G-protein signaling 18	protein-coding
chr1-3376	chr1	191503077	191503237	Intergenic	L1M2|LINE|L1	-624435	NM_130782	64407	Hs.440890	NM_130782	ENSG00000150681	RGS18	RGS13	regulator of G-protein signaling 18	protein-coding
chr1-3377	chr1	191563075	191563235	Intergenic	Intergenic	-564437	NM_130782	64407	Hs.440890	NM_130782	ENSG00000150681	RGS18	RGS13	regulator of G-protein signaling 18	protein-coding
chr1-4528	chr1	191605756	191605916	Intergenic	L1MA7|LINE|L1	-521756	NM_130782	64407	Hs.440890	NM_130782	ENSG00000150681	RGS18	RGS13	regulator of G-protein signaling 18	protein-coding
chr1-6093	chr1	191631372	191631532	Intergenic	Intergenic	-496140	NM_130782	64407	Hs.440890	NM_130782	ENSG00000150681	RGS18	RGS13	regulator of G-protein signaling 18	protein-coding
chr1-11188	chr1	191767426	191767586	Intergenic	Charlie1|DNA|hAT-Charlie	-360086	NM_130782	64407	Hs.440890	NM_130782	ENSG00000150681	RGS18	RGS13	regulator of G-protein signaling 18	protein-coding
chr1-11189	chr1	191842129	191842289	Intergenic	L1MEg|LINE|L1	-285383	NM_130782	64407	Hs.440890	NM_130782	ENSG00000150681	RGS18	RGS13	regulator of G-protein signaling 18	protein-coding
chr1-8218	chr1	191967552	191967712	Intergenic	Intergenic	-159960	NM_130782	64407	Hs.440890	NM_130782	ENSG00000150681	RGS18	RGS13	regulator of G-protein signaling 18	protein-coding
chr1-3379	chr1	192022565	192022725	Intergenic	Intergenic	-104947	NM_130782	64407	Hs.440890	NM_130782	ENSG00000150681	RGS18	RGS13	regulator of G-protein signaling 18	protein-coding
chr1-2489	chr1	192311421	192311581	intron (NM_001039152, intron 1 of 4)	intron (NM_001039152, intron 1 of 4)	25379	NM_001039152	431704	Hs.558673	NM_001039152	ENSG00000253148	RGS21	-	regulator of G-protein signaling 21	protein-coding
chr1-11211	chr1	192764014	192764174	Intergenic	L2c|LINE|L2	-14075	NM_002923	5997	Hs.78944	NM_002923	ENSG00000116741	RGS2	G0S8	regulator of G-protein signaling 2	protein-coding
chr1-11215	chr1	192914873	192915033	intron (NR_126003, intron 1 of 2)	L2|LINE|L2	2434	NR_126003	102724954	Hs.243488	NR_126003		LINC01032	-	long intergenic non-protein coding RNA 1032	ncRNA
chr1-556	chr1	193164709	193164869	intron (NM_024529, intron 10 of 16)	L1MB4|LINE|L1	-9046	NM_003783	8707	Hs.518834	NM_003783	ENSG00000162630	B3GALT2	BETA3GALT2|GLCT2|beta3Gal-T2	UDP-Gal:betaGlcNAc beta 1,3-galactosyltransferase 2	protein-coding
chr1-11223	chr1	193181517	193181677	exon (NM_024529, exon 13 of 17)	exon (NM_024529, exon 13 of 17)	-25854	NM_003783	8707	Hs.518834	NM_003783	ENSG00000162630	B3GALT2	BETA3GALT2|GLCT2|beta3Gal-T2	UDP-Gal:betaGlcNAc beta 1,3-galactosyltransferase 2	protein-coding
chr1-4544	chr1	193214083	193214243	intron (NM_024529, intron 15 of 16)	L1MA5A|LINE|L1	-58420	NM_003783	8707	Hs.518834	NM_003783	ENSG00000162630	B3GALT2	BETA3GALT2|GLCT2|beta3Gal-T2	UDP-Gal:betaGlcNAc beta 1,3-galactosyltransferase 2	protein-coding
chr1-8240	chr1	193658234	193658394	Intergenic	L1ME3A|LINE|L1	384439	NR_125789	101929184	Hs.146728	NR_125789	ENSG00000232077	LINC01031	TCONS_00000361	long intergenic non-protein coding RNA 1031	ncRNA
chr1-11229	chr1	193712633	193712793	Intergenic	Intergenic	438838	NR_125789	101929184	Hs.146728	NR_125789	ENSG00000232077	LINC01031	TCONS_00000361	long intergenic non-protein coding RNA 1031	ncRNA
chr1-11230	chr1	193729111	193729271	Intergenic	L1ME2|LINE|L1	455316	NR_125789	101929184	Hs.146728	NR_125789	ENSG00000232077	LINC01031	TCONS_00000361	long intergenic non-protein coding RNA 1031	ncRNA
chr1-6125	chr1	193750973	193751133	Intergenic	L1MA4|LINE|L1	477178	NR_125789	101929184	Hs.146728	NR_125789	ENSG00000232077	LINC01031	TCONS_00000361	long intergenic non-protein coding RNA 1031	ncRNA
chr1-8245	chr1	194601744	194601904	Intergenic	Intergenic	1327949	NR_125789	101929184	Hs.146728	NR_125789	ENSG00000232077	LINC01031	TCONS_00000361	long intergenic non-protein coding RNA 1031	ncRNA
chr1-6127	chr1	194658424	194658584	Intergenic	Intergenic	1384629	NR_125789	101929184	Hs.146728	NR_125789	ENSG00000232077	LINC01031	TCONS_00000361	long intergenic non-protein coding RNA 1031	ncRNA
chr1-11244	chr1	195040157	195040317	Intergenic	Intergenic	1511374	NR_039888	100616363		NR_039888	ENSG00000265986	MIR4735	-	microRNA 4735	ncRNA
chr1-11246	chr1	195201765	195201925	Intergenic	L1ME3A|LINE|L1	1349766	NR_039888	100616363		NR_039888	ENSG00000265986	MIR4735	-	microRNA 4735	ncRNA
chr1-6131	chr1	195269951	195270111	Intergenic	L2b|LINE|L2	1281580	NR_039888	100616363		NR_039888	ENSG00000265986	MIR4735	-	microRNA 4735	ncRNA
chr1-8250	chr1	195697157	195697317	Intergenic	Intergenic	854374	NR_039888	100616363		NR_039888	ENSG00000265986	MIR4735	-	microRNA 4735	ncRNA
chr1-11254	chr1	196136693	196136853	Intergenic	L1MA7|LINE|L1	414838	NR_039888	100616363		NR_039888	ENSG00000265986	MIR4735	-	microRNA 4735	ncRNA
chr1-11255	chr1	196216016	196216176	intron (NM_001287819, intron 25 of 26)	L1MA3|LINE|L1	335515	NR_039888	100616363		NR_039888	ENSG00000265986	MIR4735	-	microRNA 4735	ncRNA
chr1-3394	chr1	196258838	196258998	intron (NM_001287819, intron 21 of 26)	intron (NM_001287819, intron 21 of 26)	292693	NR_039888	100616363		NR_039888	ENSG00000265986	MIR4735	-	microRNA 4735	ncRNA
chr1-6141	chr1	197208427	197208587	intron (NM_001257965, intron 1 of 14)	L1MDa|LINE|L1	-28827	NM_001257966	23418	Hs.126135	NM_012076	ENSG00000134376	CRB1	LCA8|RP12	crumbs family member 1, photoreceptor morphogenesis associated	protein-coding
chr1-8271	chr1	197468049	197468209	Intergenic	L1ME1|LINE|L1	230795	NR_047564	23418	Hs.126135	NM_012076	ENSG00000134376	CRB1	LCA8|RP12	crumbs family member 1, photoreceptor morphogenesis associated	protein-coding
chr1-1409	chr1	197590101	197590261	intron (NR_125340, intron 9 of 19)	L2a|LINE|L2	154442	NM_001300858	163486	Hs.125056	NM_019049	ENSG00000213047	DENND1B	C1ORF18|C1orf218|FAM31B	DENN/MADD domain containing 1B	protein-coding
chr1-11296	chr1	198122402	198122562	Intergenic	Intergenic	-3626	NM_133494	140609	Hs.24119	NM_133494	ENSG00000151414	NEK7	-	NIMA-related kinase 7	protein-coding
chr1-6157	chr1	198175985	198176145	intron (NM_133494, intron 1 of 9)	intron (NM_133494, intron 1 of 9)	49957	NM_133494	140609	Hs.24119	NM_133494	ENSG00000151414	NEK7	-	NIMA-related kinase 7	protein-coding
chr1-6165	chr1	198327011	198327171	Intergenic	Intergenic	182984	NM_133262	127124	Hs.127743	NM_133262	ENSG00000151418	ATP6V1G3	ATP6G3|Vma10	ATPase, H+ transporting, lysosomal 13kDa, V1 subunit G3	protein-coding
chr1-1411	chr1	198517552	198517712	Intergenic	L1M4c|LINE|L1	-7557	NM_133326	127124	Hs.127743	NM_133262	ENSG00000151418	ATP6V1G3	ATP6G3|Vma10	ATPase, H+ transporting, lysosomal 13kDa, V1 subunit G3	protein-coding
chr1-6178	chr1	198692441	198692601	intron (NM_080921, intron 12 of 29)	intron (NM_080921, intron 12 of 29)	84423	NM_002838	5788	Hs.654514	NM_002838	ENSG00000081237	PTPRC	B220|CD45|CD45R|GP180|L-CA|LCA|LY5|T200	protein tyrosine phosphatase, receptor type, C	protein-coding
chr1-6184	chr1	198821058	198821218	intron (NR_040073, intron 2 of 2)	intron (NR_040073, intron 2 of 2)	6973	NR_029612	406955		NR_029612	ENSG00000207975	MIR181B1	MIRN181B1|mir-181b-1	microRNA 181b-1	ncRNA
chr1-3421	chr1	199104241	199104401	Intergenic	Intergenic	-116228	NR_110525	102800316	Hs.568480	NR_110525		LINC01222	TCONS_00000112	long intergenic non-protein coding RNA 1222	ncRNA
chr1-3424	chr1	199313167	199313327	Intergenic	L1MEg|LINE|L1	-325154	NR_110525	102800316	Hs.568480	NR_110525		LINC01222	TCONS_00000112	long intergenic non-protein coding RNA 1222	ncRNA
chr1-6203	chr1	199391650	199391810	Intergenic	L1MA9|LINE|L1	-403637	NR_110525	102800316	Hs.568480	NR_110525		LINC01222	TCONS_00000112	long intergenic non-protein coding RNA 1222	ncRNA
chr1-4583	chr1	199535100	199535260	Intergenic	L1ME3E|LINE|L1	-461550	NM_003822	2494	Hs.33446	NM_003822	ENSG00000116833	NR5A2	B1F|B1F2|CPF|FTF|FTZ-F1|FTZ-F1beta|LRH-1|LRH1|hB1F-2	nuclear receptor subfamily 5, group A, member 2	protein-coding
chr1-8339	chr1	199908221	199908381	Intergenic	L1M5|LINE|L1	-88429	NM_003822	2494	Hs.33446	NM_003822	ENSG00000116833	NR5A2	B1F|B1F2|CPF|FTF|FTZ-F1|FTZ-F1beta|LRH-1|LRH1|hB1F-2	nuclear receptor subfamily 5, group A, member 2	protein-coding
chr1-3426	chr1	200547420	200547580	intron (NM_001305792, intron 19 of 27)	intron (NM_001305792, intron 19 of 27)	40466	NM_001305792	9928	Hs.3104	NM_014875	ENSG00000118193	KIF14	MKS12	kinesin family member 14	protein-coding
chr1-11376	chr1	201828055	201828215	intron (NM_018085, intron 13 of 23)	intron (NM_018085, intron 13 of 23)	-4366	NR_106797	102466724		NR_106797	ENSG00000277681	MIR6739	hsa-mir-6739	microRNA 6739	ncRNA
chr1-6226	chr1	203178590	203178750	Intergenic	L1ME3D|LINE|L1	20190	NM_001270509	1118	Hs.201688	NM_003465	ENSG00000133063	CHIT1	CHI3|CHIT|CHITD	chitinase 1 (chitotriosidase)	protein-coding
chr1-6227	chr1	203220246	203220406	Intergenic	L1ME2|LINE|L1	-21466	NR_045785	1118	Hs.201688	NM_003465	ENSG00000133063	CHIT1	CHI3|CHIT|CHITD	chitinase 1 (chitotriosidase)	protein-coding
chr1-11395	chr1	205696762	205696922	exon (NM_022731, exon 3 of 7)	exon (NM_022731, exon 3 of 7)	22530	NM_022731	64710	Hs.213061	NM_022731	ENSG00000069275	NUCKS1	JC7|NUCKS	nuclear casein kinase and cyclin-dependent kinase substrate 1	protein-coding
chr1-8375	chr1	206219414	206219574	Intergenic	L1MC5|LINE|L1	-4789	NM_000707	553	Hs.1372	NM_000707		AVPR1B	AVPR3	arginine vasopressin receptor 1B	protein-coding
chr1-1864	chr1	206251727	206251887	intron (NM_001007544, intron 1 of 5)	intron (NM_001007544, intron 1 of 5)	27524	NM_000707	553	Hs.1372	NM_000707		AVPR1B	AVPR3	arginine vasopressin receptor 1B	protein-coding
chr1-11403	chr1	207490219	207490379	Intergenic	L2|LINE|L2	-4518	NM_000574	1604	Hs.126517	NM_000574	ENSG00000196352	CD55	CR|CROM|DAF|TC	CD55 molecule, decay accelerating factor for complement (Cromer blood group)	protein-coding
chr1-3437	chr1	207547076	207547236	Intergenic	L1MD|LINE|L1	52339	NM_001300904	1604	Hs.126517	NM_000574	ENSG00000196352	CD55	CR|CROM|DAF|TC	CD55 molecule, decay accelerating factor for complement (Cromer blood group)	protein-coding
chr1-6239	chr1	207641012	207641172	intron (NM_001006658, intron 2 of 19)	intron (NM_001006658, intron 2 of 19)	13447	NM_001877	1380	Hs.445757	NM_001877	ENSG00000117322	CR2	C3DR|CD21|CR|CVID7|SLEB9	complement component (3d/Epstein Barr virus) receptor 2	protein-coding
chr1-8384	chr1	207691677	207691837	intron (NM_000651, intron 4 of 46)	L1ME3|LINE|L1	22284	NM_000573	1378	Hs.334019	NM_000573	ENSG00000203710	CR1	C3BR|C4BR|CD35|KN	complement component (3b/4b) receptor 1 (Knops blood group)	protein-coding
chr1-8385	chr1	207952620	207952780	intron (NM_172359, intron 9 of 12)	L1ME3F|LINE|L1	22584	NR_029832	407026		NR_029832		MIR29C	MIRN29C|miRNA29C|mir-29c	microRNA 29c	ncRNA
chr1-3440	chr1	210786522	210786682	intron (NM_018194, intron 10 of 11)	L1MB4|LINE|L1	283962	NM_001170580	55733	Hs.58650	NM_018194	ENSG00000054392	HHAT	MART2|SKI1|Skn	hedgehog acyltransferase	protein-coding
chr1-559	chr1	211470636	211470796	intron (NM_018254, intron 8 of 10)	MIRc|SINE|MIR	-29241	NM_004619	7188	Hs.523930	NM_004619	ENSG00000082512	TRAF5	MGC:39780|RNF84	TNF receptor-associated factor 5	protein-coding
chr1-6251	chr1	212172281	212172441	intron (NR_037667, intron 8 of 20)	L1ME1|LINE|L1	-36534	NM_016448	51514	Hs.656473	NM_016448	ENSG00000143476	DTL	CDT2|DCAF2|L2DTL|RAMP	denticleless E3 ubiquitin protein ligase homolog (Drosophila)	protein-coding
chr1-2543	chr1	212232251	212232411	intron (NM_001286229, intron 4 of 12)	L1MA4A|LINE|L1	-18624	NR_036068	100422947		NR_036068	ENSG00000264358	MIR3122	mir-3122	microRNA 3122	ncRNA
chr1-11434	chr1	212241438	212241598	intron (NM_001286229, intron 7 of 12)	intron (NM_001286229, intron 7 of 12)	-9437	NR_036068	100422947		NR_036068	ENSG00000264358	MIR3122	mir-3122	microRNA 3122	ncRNA
chr1-11435	chr1	212311223	212311383	Intergenic	L1MA3|LINE|L1	60348	NR_036068	100422947		NR_036068	ENSG00000264358	MIR3122	mir-3122	microRNA 3122	ncRNA
chr1-8412	chr1	212913092	212913252	intron (NM_015471, intron 4 of 5)	intron (NM_015471, intron 4 of 5)	-39845	NM_018664	55509	Hs.62919	NM_018664	ENSG00000123685	BATF3	JDP1|JUNDM1|SNFT	basic leucine zipper transcription factor, ATF-like 3	protein-coding
chr1-4613	chr1	213272326	213272486	intron (NM_001287218, intron 3 of 14)	intron (NM_001287218, intron 3 of 14)	47831	NM_001287219	26750	Hs.591416	NM_012424	ENSG00000136643	RPS6KC1	RPK118|RSKL1|S6K-delta-1|S6PKh1|humS6PKh1	ribosomal protein S6 kinase, 52kDa, polypeptide 1	protein-coding
chr1-2548	chr1	213363677	213363837	intron (NM_001287220, intron 8 of 12)	L1MA2|LINE|L1	139182	NM_001287219	26750	Hs.591416	NM_012424	ENSG00000136643	RPS6KC1	RPK118|RSKL1|S6K-delta-1|S6PKh1|humS6PKh1	ribosomal protein S6 kinase, 52kDa, polypeptide 1	protein-coding
chr1-2551	chr1	213606545	213606705	Intergenic	MLT1D|LTR|ERVL-MaLR	382050	NM_001287219	26750	Hs.591416	NM_012424	ENSG00000136643	RPS6KC1	RPK118|RSKL1|S6K-delta-1|S6PKh1|humS6PKh1	ribosomal protein S6 kinase, 52kDa, polypeptide 1	protein-coding
chr1-8426	chr1	213813964	213814124	Intergenic	L1MD2|LINE|L1	-284048	NR_046189	100861504	Hs.742586	NR_046189		LINC00538	PROX1UT|Yiya	long intergenic non-protein coding RNA 538	ncRNA
chr1-8427	chr1	213874606	213874766	Intergenic	L1MA2|LINE|L1	-223406	NR_046189	100861504	Hs.742586	NR_046189		LINC00538	PROX1UT|Yiya	long intergenic non-protein coding RNA 538	ncRNA
chr1-2553	chr1	214166533	214166693	intron (NM_002763, intron 1 of 4)	intron (NM_002763, intron 1 of 4)	4769	NM_002763	5629	Hs.741808	NM_002763	ENSG00000117707	PROX1	-	prospero homeobox 1	protein-coding
chr1-8432	chr1	214602524	214602684	intron (NM_005401, intron 3 of 18)	intron (NM_005401, intron 3 of 18)	122420	NM_005401	5784	Hs.193557	NM_005401	ENSG00000152104	PTPN14	PEZ|PTP36	protein tyrosine phosphatase, non-receptor type 14	protein-coding
chr1-3454	chr1	214792288	214792448	intron (NM_016343, intron 4 of 19)	intron (NM_016343, intron 4 of 19)	15836	NM_016343	1063	Hs.497741	NM_016343	ENSG00000117724	CENPF	CENF|CILD31|PRO1779|hcp-1	centromere protein F	protein-coding
chr1-6276	chr1	214793587	214793747	intron (NM_016343, intron 5 of 19)	intron (NM_016343, intron 5 of 19)	17135	NM_016343	1063	Hs.497741	NM_016343	ENSG00000117724	CENPF	CENF|CILD31|PRO1779|hcp-1	centromere protein F	protein-coding
chr1-11474	chr1	214837884	214838044	TTS (NM_016343)	TTS (NM_016343)	61432	NM_016343	1063	Hs.497741	NM_016343	ENSG00000117724	CENPF	CENF|CILD31|PRO1779|hcp-1	centromere protein F	protein-coding
chr1-11476	chr1	215057034	215057194	Intergenic	Intergenic	-121771	NM_001017424	3776	Hs.497745	NM_014217	ENSG00000082482	KCNK2	K2p2.1|TPKC1|TREK|TREK-1|TREK1|hTREK-1c|hTREK-1e	potassium channel, two pore domain subfamily K, member 2	protein-coding
chr1-11482	chr1	215668818	215668978	Intergenic	Intergenic	-71837	NM_016121	51133	Hs.335139	NM_016121	ENSG00000136636	KCTD3	NY-REN-45	potassium channel tetramerization domain containing 3	protein-coding
chr1-11486	chr1	215949034	215949194	intron (NM_206933, intron 55 of 71)	intron (NM_206933, intron 55 of 71)	208379	NM_016121	51133	Hs.335139	NM_016121	ENSG00000136636	KCTD3	NY-REN-45	potassium channel tetramerization domain containing 3	protein-coding
chr1-4627	chr1	215990715	215990875	intron (NM_206933, intron 47 of 71)	intron (NM_206933, intron 47 of 71)	250060	NM_016121	51133	Hs.335139	NM_016121	ENSG00000136636	KCTD3	NY-REN-45	potassium channel tetramerization domain containing 3	protein-coding
chr1-8445	chr1	216353018	216353178	intron (NM_206933, intron 20 of 71)	intron (NM_206933, intron 20 of 71)	107291	NR_125993	102723833	Hs.232072	NR_125992	ENSG00000233620	LOC102723833	-	uncharacterized LOC102723833	ncRNA
chr1-4630	chr1	217582512	217582672	Intergenic	L1ME4a|LINE|L1	221852	NM_018040	55105	Hs.362343	NM_018040	ENSG00000092978	GPATCH2	CT110|GPATC2|PPP1R30	G-patch domain containing 2	protein-coding
chr1-6284	chr1	217670562	217670722	intron (NM_018040, intron 7 of 9)	intron (NM_018040, intron 7 of 9)	133802	NM_018040	55105	Hs.362343	NM_018040	ENSG00000092978	GPATCH2	CT110|GPATC2|PPP1R30	G-patch domain containing 2	protein-coding
chr1-6285	chr1	217748427	217748587	intron (NM_018040, intron 5 of 9)	MIRc|SINE|MIR	55937	NM_018040	55105	Hs.362343	NM_018040	ENSG00000092978	GPATCH2	CT110|GPATC2|PPP1R30	G-patch domain containing 2	protein-coding
chr1-3461	chr1	217802542	217802702	intron (NM_001297754, intron 1 of 5)	intron (NM_001297754, intron 1 of 5)	1822	NM_018040	55105	Hs.362343	NM_018040	ENSG00000092978	GPATCH2	CT110|GPATC2|PPP1R30	G-patch domain containing 2	protein-coding
chr1-8454	chr1	217888783	217888943	intron (NM_138796, intron 5 of 10)	intron (NM_138796, intron 5 of 10)	69599	NR_125784	103752555	Hs.602803	NR_125784	ENSG00000234070	SPATA17-AS1	-	SPATA17 antisense RNA 1	ncRNA
chr1-3463	chr1	218341095	218341255	Intergenic	Intergenic	-117454	NM_016052	51018	Hs.660109	NM_016052	ENSG00000067533	RRP15	CGI-115|KIAA0507	ribosomal RNA processing 15 homolog	protein-coding
chr1-8458	chr1	218342324	218342484	Intergenic	Intergenic	-116225	NM_016052	51018	Hs.660109	NM_016052	ENSG00000067533	RRP15	CGI-115|KIAA0507	ribosomal RNA processing 15 homolog	protein-coding
chr1-6294	chr1	219024729	219024889	intron (NR_031644, intron 6 of 6)	intron (NR_031644, intron 6 of 6)	322321	NR_038845	643723	Hs.519774	NR_038845		LYPLAL1-AS1	-	LYPLAL1 antisense RNA 1 (head to head)	ncRNA
chr1-6295	chr1	219311573	219311733	intron (NR_038845, intron 3 of 4)	L1MB2|LINE|L1	35477	NR_038845	643723	Hs.519774	NR_038845		LYPLAL1-AS1	-	LYPLAL1 antisense RNA 1 (head to head)	ncRNA
chr1-4636	chr1	220118269	220118429	intron (NR_002753, intron 1 of 2)	L1MD1|LINE|L1	-16356	NR_046437	55532	Hs.284450	NM_018713		SLC30A10	HMDPC|ZNT10|ZNT8|ZRC1|ZnT-10	solute carrier family 30, member 10	protein-coding
chr1-2561	chr1	220142723	220142883	intron (NM_004446, intron 30 of 31)	intron (NM_004446, intron 30 of 31)	-40810	NR_046437	55532	Hs.284450	NM_018713		SLC30A10	HMDPC|ZNT10|ZNT8|ZRC1|ZnT-10	solute carrier family 30, member 10	protein-coding
chr1-6297	chr1	220237074	220237234	intron (NM_001286151, intron 5 of 7)	intron (NM_001286151, intron 5 of 7)	-17154	NM_004446	2058	Hs.497788	NM_004446	ENSG00000136628	EPRS	EARS|GLUPRORS|PARS|PIG32|QARS|QPRS	glutamyl-prolyl-tRNA synthetase	protein-coding
chr1-6301	chr1	220456499	220456659	Intergenic	Intergenic	-10736	NM_012414	25782	Hs.654849	NM_012414	ENSG00000118873	RAB3GAP2	RAB3-GAP150|RAB3GAP150|SPG69|WARBM2|p150	RAB3 GTPase activating protein subunit 2 (non-catalytic)	protein-coding
chr1-8474	chr1	220582049	220582209	Intergenic	Intergenic	-119396	NM_001286126	4139	Hs.497806	NM_018650	ENSG00000116141	MARK1	MARK|Par-1c|Par1c	MAP/microtubule affinity-regulating kinase 1	protein-coding
chr1-11523	chr1	220620230	220620390	Intergenic	HAL1|LINE|L1	-81215	NM_001286126	4139	Hs.497806	NM_018650	ENSG00000116141	MARK1	MARK|Par-1c|Par1c	MAP/microtubule affinity-regulating kinase 1	protein-coding
chr1-3472	chr1	221010768	221010928	intron (NR_046901, intron 1 of 2)	L1MC4|LINE|L1	8251	NR_110797	101929730	Hs.398159	NR_110797	ENSG00000238078	LINC01352	-	long intergenic non-protein coding RNA 1352	ncRNA
chr1-2563	chr1	221125662	221125822	Intergenic	(TCTA)n|Simple_repeat|Simple_repeat	-72260	NR_046901	100873924	Hs.645593	NR_046901	ENSG00000257551	HLX-AS1	-	HLX antisense RNA 1	ncRNA
chr1-4638	chr1	221461772	221461932	Intergenic	MIRb|SINE|MIR	47786	NR_024236	400804	Hs.722626	NR_024236	ENSG00000234754	C1orf140	-	uncharacterized LOC400804	ncRNA
chr1-3475	chr1	222848154	222848314	intron (NM_022831, intron 7 of 9)	intron (NM_022831, intron 7 of 9)	30589	NM_001300867	375056	Hs.118474	NM_198551	ENSG00000154305	MIA3	ARNT|D320|TANGO|TANGO1|UNQ6077	melanoma inhibitory activity family, member 3	protein-coding
chr1-8481	chr1	222893431	222893591	intron (NM_001288579, intron 4 of 11)	intron (NM_001288579, intron 4 of 11)	6848	NM_001288581	148362	Hs.534965	NM_144695	ENSG00000162819	BROX	C1orf58	BRO1 domain and CAAX motif containing	protein-coding
chr1-6324	chr1	224048473	224048633	Intergenic	Intergenic	-14879	NM_005426	7159	Hs.523968	NM_005426	ENSG00000143514	TP53BP2	53BP2|ASPP2|BBP|P53BP2|PPP1R13A	tumor protein p53 binding protein 2	protein-coding
chr1-8500	chr1	224322873	224323033	intron (NM_001136115, intron 3 of 3)	intron (NM_001136115, intron 3 of 3)	21164	NM_015176	23219	Hs.64691	NM_015176	ENSG00000143756	FBXO28	CENP-30|Fbx28	F-box protein 28	protein-coding
chr1-329	chr1	225182401	225182561	intron (NM_001145154, intron 8 of 10)	L1MA7|LINE|L1	65118	NM_144989	127602	Hs.133977	NM_001373	ENSG00000185842	DNAH14	C1orf67|Dnahc14|HL-18|HL18	dynein, axonemal, heavy chain 14	protein-coding
chr1-6334	chr1	225373819	225373979	intron (NM_001373, intron 36 of 83)	intron (NM_001373, intron 36 of 83)	241916	NM_002296	3930	Hs.435166	NM_002296	ENSG00000143815	LBR	DHCR14B|LMN2R|PHA|TDRD18	lamin B receptor	protein-coding
chr1-8517	chr1	225548366	225548526	exon (NM_001373, exon 73 of 84)	exon (NM_001373, exon 73 of 84)	67369	NM_002296	3930	Hs.435166	NM_002296	ENSG00000143815	LBR	DHCR14B|LMN2R|PHA|TDRD18	lamin B receptor	protein-coding
chr1-6339	chr1	225551988	225552148	intron (NM_001373, intron 73 of 83)	L1MC4|LINE|L1	63747	NM_002296	3930	Hs.435166	NM_002296	ENSG00000143815	LBR	DHCR14B|LMN2R|PHA|TDRD18	lamin B receptor	protein-coding
chr1-8530	chr1	226263608	226263768	Intergenic	Intergenic	13260	NR_002315	440926	Hs.533624	NR_002315		H3F3AP4	p13	H3 histone, family 3A, pseudogene 4	pseudo
chr1-11595	chr1	226761082	226761242	intron (NM_001003665, intron 1 of 3)	MLT1K|LTR|ERVL-MaLR	24661	NM_001003665	375057	Hs.116827	NM_001003665	ENSG00000203685	C1orf95	-	chromosome 1 open reading frame 95	protein-coding
chr1-1435	chr1	227255257	227255417	intron (NM_014826, intron 20 of 34)	intron (NM_014826, intron 20 of 34)	127399	NM_020247	56997	Hs.118241	NM_020247	ENSG00000163050	ADCK3	ARCA2|CABC1|COQ10D4|COQ8|SCAR9	aarF domain containing kinase 3	protein-coding
chr1-1436	chr1	227277475	227277635	intron (NM_014826, intron 15 of 34)	intron (NM_014826, intron 15 of 34)	149617	NM_020247	56997	Hs.118241	NM_020247	ENSG00000163050	ADCK3	ARCA2|CABC1|COQ10D4|COQ8|SCAR9	aarF domain containing kinase 3	protein-coding
chr1-1893	chr1	227307173	227307333	intron (NM_003607, intron 12 of 35)	intron (NM_003607, intron 12 of 35)	179315	NM_020247	56997	Hs.118241	NM_020247	ENSG00000163050	ADCK3	ARCA2|CABC1|COQ10D4|COQ8|SCAR9	aarF domain containing kinase 3	protein-coding
chr1-11625	chr1	227721374	227721534	Intergenic	Intergenic	-29766	NR_102302	339500	Hs.30323	NM_032755	ENSG00000181450	ZNF678	-	zinc finger protein 678	protein-coding
chr1-11631	chr1	228175147	228175307	Intergenic	L1M4c|LINE|L1	-19496	NM_033131	89780	Hs.336930	NM_033131	ENSG00000154342	WNT3A	-	wingless-type MMTV integration site family, member 3A	protein-coding
chr1-3498	chr1	228417899	228418059	intron (NM_001098623, intron 9 of 104)	L1MB7|LINE|L1	-16614	NR_073154	574407	Hs.650039	NM_001025495	ENSG00000162913	C1orf145	-	chromosome 1 open reading frame 145	ncRNA
chr1-8567	chr1	229457053	229457213	3' UTR (NM_145257, exon 4 of 4)	3' UTR (NM_145257, exon 4 of 4)	17004	NM_006542	10638	Hs.296169	NM_006542		SPHAR	-	S-phase response (cyclin related)	protein-coding
chr1-11654	chr1	231671186	231671346	intron (NR_028398, intron 2 of 10)	intron (NR_028398, intron 2 of 10)	6867	NR_028396	100303453	Hs.13318	NR_028393	ENSG00000270106	TSNAX-DISC1	-	TSNAX-DISC1 readthrough (NMD candidate)	ncRNA
chr1-6374	chr1	231691573	231691733	intron (NR_028396, intron 4 of 12)	intron (NR_028396, intron 4 of 12)	27254	NR_028396	100303453	Hs.13318	NR_028393	ENSG00000270106	TSNAX-DISC1	-	TSNAX-DISC1 readthrough (NMD candidate)	ncRNA
chr1-11656	chr1	233186791	233186951	intron (NM_014801, intron 25 of 33)	L1PA16|LINE|L1	100501	NM_032324	84284	Hs.642715	NM_032324		NTPCR	C1orf57|HCR-NTPase	nucleoside-triphosphatase, cancer-related	protein-coding
chr1-6379	chr1	233713163	233713323	Intergenic	L1MEg2|LINE|L1	-36507	NM_002245	3775	Hs.208544	NM_002245	ENSG00000135750	KCNK1	DPK|HOHO|K2P1|K2p1.1|KCNO1|TWIK-1|TWIK1	potassium channel, two pore domain subfamily K, member 1	protein-coding
chr1-11665	chr1	233964532	233964692	Intergenic	L1MB1|LINE|L1	-75846	NM_173508	148641	Hs.158748	NM_173508	ENSG00000183780	SLC35F3	-	solute carrier family 35, member F3	protein-coding
chr1-691	chr1	234807133	234807293	Intergenic	Intergenic	25178	NR_125944	101927787	Hs.520658	NR_125944	ENSG00000228044	LOC101927787	-	uncharacterized LOC101927787	ncRNA
chr1-8586	chr1	234974754	234974914	Intergenic	Intergenic	115045	NR_038856	100506810	Hs.586634	NR_038856	ENSG00000227630	LINC01132	-	long intergenic non-protein coding RNA 1132	ncRNA
chr1-11680	chr1	235489337	235489497	intron (NM_031371, intron 2 of 22)	intron (NM_031371, intron 2 of 22)	1385	NM_001206794	51742	Hs.575782	NM_016374	ENSG00000054267	ARID4B	BCAA|BRCAA1|RBBP1L1|RBP1L1|SAP180	AT rich interactive domain 4B (RBP1-like)	protein-coding
chr1-4685	chr1	235494698	235494858	intron (NR_036605, intron 1 of 2)	intron (NR_036605, intron 1 of 2)	2909	NR_036605	9453	Hs.730768	NM_004837	ENSG00000152904	GGPS1	GGPPS|GGPPS1	geranylgeranyl diphosphate synthase 1	protein-coding
chr1-4687	chr1	235840583	235840743	intron (NM_001301365, intron 49 of 52)	intron (NM_001301365, intron 49 of 52)	-26609	NM_001098721	2786	Hs.159711	NM_004485	ENSG00000168243	GNG4	-	guanine nucleotide binding protein (G protein), gamma 4	protein-coding
chr1-8600	chr1	236437736	236437896	intron (NM_019891, intron 1 of 15)	L1MEd|LINE|L1	7523	NM_019891	56605	Hs.558519	NM_019891	ENSG00000086619	ERO1B	ERO1LB|Ero1beta	endoplasmic reticulum oxidoreductase beta	protein-coding
chr1-8603	chr1	237443033	237443193	intron (NM_001035, intron 2 of 104)	intron (NM_001035, intron 2 of 104)	-191306	NR_039626	100616141		NR_039626	ENSG00000266262	MIR4428	-	microRNA 4428	ncRNA
chr1-3525	chr1	237932574	237932734	intron (NM_001035, intron 84 of 104)	intron (NM_001035, intron 84 of 104)	-92821	NR_027247	100130331	Hs.661736	NR_027247	ENSG00000237250	LOC100130331	-	POTE ankyrin domain family, member F pseudogene	pseudo
chr1-11694	chr1	238403256	238403416	Intergenic	Tigger3b|DNA|TcMar-Tigger	245981	NR_015407	339535	Hs.532047	NR_015407	ENSG00000215808	LINC01139	-	long intergenic non-protein coding RNA 1139	ncRNA
chr1-11695	chr1	238569125	238569285	Intergenic	Intergenic	80112	NR_015407	339535	Hs.532047	NR_015407	ENSG00000215808	LINC01139	-	long intergenic non-protein coding RNA 1139	ncRNA
chr1-4693	chr1	238834303	238834463	Intergenic	L1M2|LINE|L1	-185066	NR_015407	339535	Hs.532047	NR_015407	ENSG00000215808	LINC01139	-	long intergenic non-protein coding RNA 1139	ncRNA
chr1-8611	chr1	238886934	238887094	Intergenic	L1MEg|LINE|L1	-237697	NR_015407	339535	Hs.532047	NR_015407	ENSG00000215808	LINC01139	-	long intergenic non-protein coding RNA 1139	ncRNA
chr1-11700	chr1	238902856	238903016	Intergenic	L1MEf|LINE|L1	-253619	NR_015407	339535	Hs.532047	NR_015407	ENSG00000215808	LINC01139	-	long intergenic non-protein coding RNA 1139	ncRNA
chr1-4694	chr1	239000450	239000610	Intergenic	Intergenic	-351213	NR_015407	339535	Hs.532047	NR_015407	ENSG00000215808	LINC01139	-	long intergenic non-protein coding RNA 1139	ncRNA
chr1-8615	chr1	240123092	240123252	Intergenic	L1MEc|LINE|L1	-47652	NR_036695	645884	Hs.613280	NR_036695		RPS7P5	RPS7_2_183	ribosomal protein S7 pseudogene 5	pseudo
chr1-6399	chr1	241055214	241055374	intron (NM_001282773, intron 4 of 15)	intron (NM_001282773, intron 4 of 15)	-240278	NR_036069	100422856		NR_036069	ENSG00000265831	MIR3123	mir-3123	microRNA 3123	ncRNA
chr1-6403	chr1	241282967	241283127	intron (NM_001282773, intron 2 of 15)	Charlie1a|DNA|hAT-Charlie	-12525	NR_036069	100422856		NR_036069	ENSG00000265831	MIR3123	mir-3123	microRNA 3123	ncRNA
chr1-3529	chr1	242900188	242900348	Intergenic	L1ME3|LINE|L1	-212270	NM_152666	200150	Hs.672452	NM_152666	ENSG00000180287	PLD5	PLDC	phospholipase D family, member 5	protein-coding
chr1-4701	chr1	243508442	243508602	promoter-TSS (NR_039824)	promoter-TSS (NR_039824)	-956	NR_039824	100616343		NR_039824	ENSG00000265201	MIR4677	mir-4677	microRNA 4677	ncRNA
chr1-11727	chr1	243777605	243777765	intron (NM_005465, intron 6 of 12)	intron (NM_005465, intron 6 of 12)	228899	NM_181690	10000	Hs.498292	NM_005465	ENSG00000117020	AKT3	MPPH|MPPH2|PKB-GAMMA|PKBG|PRKBG|RAC-PK-gamma|RAC-gamma|STK-2	v-akt murine thymoma viral oncogene homolog 3	protein-coding
chr1-8635	chr1	243797299	243797459	intron (NM_005465, intron 5 of 12)	MER2|DNA|TcMar-Tigger	209205	NM_181690	10000	Hs.498292	NM_005465	ENSG00000117020	AKT3	MPPH|MPPH2|PKB-GAMMA|PKBG|PRKBG|RAC-PK-gamma|RAC-gamma|STK-2	v-akt murine thymoma viral oncogene homolog 3	protein-coding
chr1-1126	chr1	244224346	244224506	Intergenic	Intergenic	7919	NM_006352	10472	Hs.69997	NM_006352	ENSG00000179456	ZBTB18	C2H2-171|MRD22|RP58|TAZ-1|ZNF238	zinc finger and BTB domain containing 18	protein-coding
chr1-11729	chr1	244285063	244285223	Intergenic	Intergenic	68636	NM_006352	10472	Hs.69997	NM_006352	ENSG00000179456	ZBTB18	C2H2-171|MRD22|RP58|TAZ-1|ZNF238	zinc finger and BTB domain containing 18	protein-coding
chr1-3532	chr1	244841751	244841911	intron (NM_016076, intron 1 of 4)	intron (NM_016076, intron 1 of 4)	25481	NR_123736	51029	Hs.498317	NM_016076	ENSG00000121644	DESI2	C1orf121|CGI-146|DESI|DESI1|DeSI-2|FAM152A|PNAS-4|PPPDE1	desumoylating isopeptidase 2	protein-coding
chr1-4713	chr1	245005937	245006097	intron (NR_132419, intron 2 of 2)	intron (NR_132419, intron 2 of 2)	7239	NM_001312873	116228	Hs.411490	NM_198076	ENSG00000203667	COX20	FAM36A	COX20 cytochrome c oxidase assembly factor	protein-coding
chr1-8648	chr1	245944150	245944310	intron (NM_022743, intron 10 of 11)	L1ME1|LINE|L1	625943	NM_018012	55083	Hs.143134	NM_018012	ENSG00000162849	KIF26B	-	kinesin family member 26B	protein-coding
chr1-6418	chr1	246242190	246242350	intron (NM_022743, intron 5 of 11)	L2a|LINE|L2	338444	NM_022743	64754	Hs.567571	NM_022743	ENSG00000185420	SMYD3	KMT3E|ZMYND1|ZNFN3A1|bA74P14.1	SET and MYND domain containing 3	protein-coding
chr1-4716	chr1	246374572	246374732	intron (NM_022743, intron 5 of 11)	intron (NM_022743, intron 5 of 11)	206062	NM_022743	64754	Hs.567571	NM_022743	ENSG00000185420	SMYD3	KMT3E|ZMYND1|ZNFN3A1|bA74P14.1	SET and MYND domain containing 3	protein-coding
chr1-4721	chr1	247009579	247009739	intron (NM_015446, intron 33 of 35)	intron (NM_015446, intron 33 of 35)	56740	NR_015422	149134	Hs.720494	NM_207326		LINC01341	-	long intergenic non-protein coding RNA 1341	ncRNA
chr1-8661	chr1	247085131	247085291	intron (NM_015446, intron 1 of 35)	L1MEe|LINE|L1	9515	NM_015446	25909	Hs.300887	NM_015446	ENSG00000153207	AHCTF1	ELYS|MST108|MSTP108|TMBS62	AT hook containing transcription factor 1	protein-coding
chr1-11756	chr1	247220489	247220649	intron (NM_033213, intron 1 of 3)	L1MA3|LINE|L1	21546	NR_037894	100533111	Hs.732305	NR_037894	ENSG00000135747	ZNF670-ZNF695	-	ZNF670-ZNF695 readthrough (NMD candidate)	ncRNA
chr1-8663	chr1	247376733	247376893	Intergenic	L1MB4|LINE|L1	-11451	NR_037480	100500849		NR_037480	ENSG00000263568	MIR3916	mir-3916	microRNA 3916	ncRNA
chr1-2600	chr1	247415962	247416122	Intergenic	Intergenic	-3332	NM_173858	317705	Hs.553686	NM_173858		VN1R5	V1RL5	vomeronasal 1 receptor 5 (gene/pseudogene)	protein-coding
chr1-3539	chr1	248089224	248089384	Intergenic	Intergenic	4984	NM_001005522	343172	Hs.521114	NM_001005522	ENSG00000177462	OR2T8	OR2T8P	olfactory receptor, family 2, subfamily T, member 8	protein-coding
chr10-1297	chr10	361929	362089	intron (NM_014974, intron 31 of 36)	L1MEf|LINE|L1	-33983	NR_106988	102465753		NR_106988		MIR7641-2	B-ATF|hsa-mir-7641-2	microRNA 7641-2	ncRNA
chr10-3567	chr10	754707	754867	Intergenic	L1ME3B|LINE|L1	-19179	NM_014974	22982	Hs.432397	NM_014974	ENSG00000151240	DIP2C	KIAA0934	disco-interacting protein 2 homolog C	protein-coding
chr10-487	chr10	2492047	2492207	Intergenic	L1MEg|LINE|L1	-134859	NR_038884	399708	Hs.521270	NR_038884		LINC00701	-	long intergenic non-protein coding RNA 701	ncRNA
chr10-2533	chr10	4469447	4469607	Intergenic	Intergenic	20866	NR_108056	100507059	Hs.158438	NR_108054	ENSG00000224382	LINC00703	-	long intergenic non-protein coding RNA 703	ncRNA
chr10-1816	chr10	4544371	4544531	Intergenic	L1M5|LINE|L1	95790	NR_108056	100507059	Hs.158438	NR_108054	ENSG00000224382	LINC00703	-	long intergenic non-protein coding RNA 703	ncRNA
chr10-1817	chr10	4696759	4696919	intron (NR_024475, intron 3 of 3)	L1M5|LINE|L1	-1509	NR_015425	338588	Hs.121365	NR_015425		LINC00705	-	long intergenic non-protein coding RNA 705	ncRNA
chr10-3589	chr10	4782036	4782196	Intergenic	MIR|SINE|MIR	-61854	NR_024475	100216001	Hs.634869	NR_024475	ENSG00000231298	LINC00704	-	long intergenic non-protein coding RNA 704	ncRNA
chr10-287	chr10	5752822	5752982	intron (NM_017782, intron 1 of 20)	intron (NM_017782, intron 1 of 20)	26101	NM_017782	54906	Hs.610717	NM_017782	ENSG00000108021	FAM208B	C10orf18|bA318E3.2	family with sequence similarity 208, member B	protein-coding
chr10-2563	chr10	8044636	8044796	intron (NM_031923, intron 4 of 6)	L1MEg|LINE|L1	49738	NR_104329	399717	Hs.158992	NM_207423	ENSG00000197308	GATA3-AS1	-	GATA3 antisense RNA 1	ncRNA
chr10-3626	chr10	8821459	8821619	Intergenic	Intergenic	-118413	NR_131944	105755953	Hs.564146	NR_131944		LOC105755953	-	uncharacterized LOC105755953	ncRNA
chr10-2571	chr10	9311787	9311947	intron (NR_120635, intron 4 of 4)	intron (NR_120635, intron 4 of 4)	-5709	NR_108039	100507163	Hs.649223	NR_108039		LINC00709	-	long intergenic non-protein coding RNA 709	ncRNA
chr10-1838	chr10	9429058	9429218	Intergenic	Intergenic	-91582	NR_120635	101928272	Hs.650697	NR_120635		LOC101928272	-	uncharacterized LOC101928272	ncRNA
chr10-1840	chr10	9532411	9532571	Intergenic	L1MEc|LINE|L1	-194935	NR_120635	101928272	Hs.650697	NR_120635		LOC101928272	-	uncharacterized LOC101928272	ncRNA
chr10-3631	chr10	9609629	9609789	Intergenic	L1P4|LINE|L1	-272153	NR_120635	101928272	Hs.650697	NR_120635		LOC101928272	-	uncharacterized LOC101928272	ncRNA
chr10-1321	chr10	9866066	9866226	Intergenic	Intergenic	-234539	NR_120636	101928298	Hs.385576	NR_120636	ENSG00000224788	LOC101928298	-	uncharacterized LOC101928298	ncRNA
chr10-497	chr10	10023467	10023627	Intergenic	Intergenic	-77138	NR_120636	101928298	Hs.385576	NR_120636	ENSG00000224788	LOC101928298	-	uncharacterized LOC101928298	ncRNA
chr10-959	chr10	10281011	10281171	Intergenic	L1MC2|LINE|L1	180406	NR_120636	101928298	Hs.385576	NR_120636	ENSG00000224788	LOC101928298	-	uncharacterized LOC101928298	ncRNA
chr10-960	chr10	11526798	11526958	intron (NM_001080491, intron 12 of 13)	intron (NM_001080491, intron 12 of 13)	47401	NM_001080491	9712	Hs.498661	NM_014688	ENSG00000148429	USP6NL	RNTRE|TRE2NL|USP6NL-IT1	USP6 N-terminal like	protein-coding
chr10-3663	chr10	12029011	12029171	intron (NM_015542, intron 8 of 21)	intron (NM_015542, intron 8 of 21)	55749	NM_015542	26019	Hs.370689	NM_015542	ENSG00000151461	UPF2	HUPF2|RENT2|smg-3	UPF2 regulator of nonsense transcripts homolog (yeast)	protein-coding
chr10-3665	chr10	13063203	13063363	intron (NM_001282658, intron 5 of 6)	intron (NM_001282658, intron 5 of 6)	-19579	NM_031455	83643	Hs.498720	NM_031455	ENSG00000151468	CCDC3	-	coiled-coil domain containing 3	protein-coding
chr10-2595	chr10	13107368	13107528	intron (NM_001282658, intron 4 of 6)	intron (NM_001282658, intron 4 of 6)	34325	NM_001282658	83643	Hs.498720	NM_031455	ENSG00000151468	CCDC3	-	coiled-coil domain containing 3	protein-coding
chr10-1858	chr10	13758255	13758415	intron (NM_018027, intron 12 of 24)	intron (NM_018027, intron 12 of 24)	129396	NM_003675	8559	Hs.729158	NM_003675	ENSG00000165630	PRPF18	PRP18|hPrp18	pre-mRNA processing factor 18	protein-coding
chr10-359	chr10	14912772	14912932	intron (NM_016299, intron 13 of 13)	intron (NM_016299, intron 13 of 13)	-7930	NM_001193426	79723	Hs.554883	NM_024670	ENSG00000152455	SUV39H2	KMT1B	suppressor of variegation 3-9 homolog 2 (Drosophila)	protein-coding
chr10-360	chr10	14939017	14939177	non-coding (NR_034181, exon 2 of 5)	non-coding (NR_034181, exon 2 of 5)	18198	NM_024670	79723	Hs.554883	NM_024670	ENSG00000152455	SUV39H2	KMT1B	suppressor of variegation 3-9 homolog 2 (Drosophila)	protein-coding
chr10-3688	chr10	16167851	16168011	Intergenic	MLT1H2-int|LTR|ERVL-MaLR	-265412	NM_024948	80013	Hs.158870	NM_024948	ENSG00000148481	FAM188A	C10orf97|CARP|DERP5|MST126|MSTP126|my042	family with sequence similarity 188, member A	protein-coding
chr10-965	chr10	16843463	16843623	intron (NM_152724, intron 1 of 7)	L1MC2|LINE|L1	15910	NM_152724	6251	Hs.524161	NM_012425	ENSG00000148484	RSU1	RSP-1	Ras suppressor protein 1	protein-coding
chr10-967	chr10	20462270	20462430	intron (NM_032812, intron 7 of 13)	intron (NM_032812, intron 7 of 13)	356978	NM_032812	84898	Hs.99472	NM_032812	ENSG00000120594	PLXDC2	TEM7R	plexin domain containing 2	protein-coding
chr10-2633	chr10	20526467	20526627	intron (NM_032812, intron 12 of 13)	intron (NM_032812, intron 12 of 13)	-314352	NR_039822	100616383		NR_039822	ENSG00000265372	MIR4675	-	microRNA 4675	ncRNA
chr10-1890	chr10	22134917	22135077	intron (NM_022365, intron 8 of 11)	intron (NM_022365, intron 8 of 11)	157653	NM_022365	64215	Hs.499000	NM_022365	ENSG00000136770	DNAJC1	DNAJL1|ERdj1|HTJ1|MTJ1	DnaJ (Hsp40) homolog, subfamily C, member 1	protein-coding
chr10-1893	chr10	22246253	22246413	intron (NM_022365, intron 1 of 11)	intron (NM_022365, intron 1 of 11)	46317	NM_022365	64215	Hs.499000	NM_022365	ENSG00000136770	DNAJC1	DNAJL1|ERdj1|HTJ1|MTJ1	DnaJ (Hsp40) homolog, subfamily C, member 1	protein-coding
chr10-1895	chr10	22333054	22333214	Intergenic	L1M5|LINE|L1	-40484	NM_022365	64215	Hs.499000	NM_022365	ENSG00000136770	DNAJC1	DNAJL1|ERdj1|HTJ1|MTJ1	DnaJ (Hsp40) homolog, subfamily C, member 1	protein-coding
chr10-1897	chr10	22482381	22482541	Intergenic	Intergenic	16451	NM_001199938	340900	Hs.450519	NM_001199938	ENSG00000223601	EBLN1	EBLN-1	endogenous Bornavirus-like nucleoprotein 1	protein-coding
chr10-693	chr10	22816136	22816296	Intergenic	L1M4|LINE|L1	-89358	NR_036533	100499489	Hs.7444	NR_036533		LOC100499489	-	uncharacterized LOC100499489	ncRNA
chr10-3757	chr10	22938007	22938167	intron (NM_005028, intron 1 of 9)	intron (NM_005028, intron 1 of 9)	65416	NM_005028	5305	Hs.57079	NM_005028	ENSG00000150867	PIP4K2A	PI5P4KA|PIP5K2A|PIP5KII-alpha|PIP5KIIA|PIPK	phosphatidylinositol-5-phosphate 4-kinase, type II, alpha	protein-coding
chr10-1901	chr10	22968986	22969146	intron (NM_005028, intron 1 of 9)	intron (NM_005028, intron 1 of 9)	34437	NM_005028	5305	Hs.57079	NM_005028	ENSG00000150867	PIP4K2A	PI5P4KA|PIP5K2A|PIP5KII-alpha|PIP5KIIA|PIPK	phosphatidylinositol-5-phosphate 4-kinase, type II, alpha	protein-coding
chr10-977	chr10	23373667	23373827	Intergenic	L1MA7|LINE|L1	-10680	NM_012228	22921	Hs.461420	NM_012228	ENSG00000148450	MSRB2	CBS-1|CBS1|CGI-131|MSRB|PILB	methionine sulfoxide reductase B2	protein-coding
chr10-1904	chr10	23581669	23581829	Intergenic	Intergenic	52023	NM_153714	256815	Hs.522360	NM_153714	ENSG00000179133	C10orf67	-	chromosome 10 open reading frame 67	protein-coding
chr10-2666	chr10	23921991	23922151	Intergenic	L1M4|LINE|L1	-61604	NM_001098500	56243	Hs.445885	NM_019590	ENSG00000120549	KIAA1217	SKT	KIAA1217	protein-coding
chr10-2667	chr10	24048700	24048860	intron (NM_001098500, intron 1 of 18)	intron (NM_001098500, intron 1 of 18)	65105	NM_001098500	56243	Hs.445885	NM_019590	ENSG00000120549	KIAA1217	SKT	KIAA1217	protein-coding
chr10-2671	chr10	24410584	24410744	intron (NM_001098500, intron 2 of 18)	intron (NM_001098500, intron 2 of 18)	-87056	NM_001282767	56243	Hs.445885	NM_019590	ENSG00000120549	KIAA1217	SKT	KIAA1217	protein-coding
chr10-3766	chr10	24739362	24739522	intron (NM_001282769, intron 1 of 13)	intron (NM_001282769, intron 1 of 13)	1080	NM_001282769	56243	Hs.445885	NM_019590	ENSG00000120549	KIAA1217	SKT	KIAA1217	protein-coding
chr10-694	chr10	24896103	24896263	intron (NM_020824, intron 11 of 25)	intron (NM_020824, intron 11 of 25)	116414	NM_020824	57584	Hs.524195	NM_020824	ENSG00000107863	ARHGAP21	ARHGAP10	Rho GTPase activating protein 21	protein-coding
chr10-3776	chr10	25571259	25571419	intron (NM_020752, intron 2 of 10)	L1ME1|LINE|L1	-106134	NR_027333	100128811	Hs.700407	NR_027333	ENSG00000233642	GPR158-AS1	-	GPR158 antisense RNA 1	ncRNA
chr10-2677	chr10	25624108	25624268	intron (NM_020752, intron 2 of 10)	intron (NM_020752, intron 2 of 10)	-158983	NR_027333	100128811	Hs.700407	NR_027333	ENSG00000233642	GPR158-AS1	-	GPR158 antisense RNA 1	ncRNA
chr10-1916	chr10	25665351	25665511	intron (NM_020752, intron 2 of 10)	intron (NM_020752, intron 2 of 10)	-200226	NR_027333	100128811	Hs.700407	NR_027333	ENSG00000233642	GPR158-AS1	-	GPR158 antisense RNA 1	ncRNA
chr10-986	chr10	27037195	27037355	3' UTR (NM_001178125, exon 7 of 7)	3' UTR (NM_001178125, exon 7 of 7)	50680	NM_014317	23590	Hs.558468	NM_014317	ENSG00000148459	PDSS1	COQ1|COQ10D2|DPS|SPS|TPRT|TPT|TPT 1|hDPS1	prenyl (decaprenyl) diphosphate synthase, subunit 1	protein-coding
chr10-1920	chr10	27060579	27060739	intron (NM_001012750, intron 3 of 10)	intron (NM_001012750, intron 3 of 10)	74064	NM_014317	23590	Hs.558468	NM_014317	ENSG00000148459	PDSS1	COQ1|COQ10D2|DPS|SPS|TPRT|TPT|TPT 1|hDPS1	prenyl (decaprenyl) diphosphate synthase, subunit 1	protein-coding
chr10-1362	chr10	27326137	27326297	exon (NM_014915, exon 23 of 34)	exon (NM_014915, exon 23 of 34)	63210	NM_001256053	22852	Hs.361041	NM_014915	ENSG00000107890	ANKRD26	THC2|bA145E8.1	ankyrin repeat domain 26	protein-coding
chr10-989	chr10	27416548	27416708	intron (NM_139312, intron 9 of 19)	L1ME3A|LINE|L1	26721	NM_139312	10730	Hs.74647	NM_014263	ENSG00000136758	YME1L1	FTSH|MEG4|PAMP|YME1L	YME1-like 1 ATPase	protein-coding
chr10-1925	chr10	27810013	27810173	intron (NR_046172, intron 2 of 5)	L1ME1|LINE|L1	16990	NM_001256412	22931	Hs.406799	NM_021252	ENSG00000099246	RAB18	RAB18LI1|WARBM3	RAB18, member RAS oncogene family	protein-coding
chr10-1926	chr10	28176975	28177135	intron (NM_001290020, intron 17 of 19)	L1M2|LINE|L1	93791	NM_001290021	55130	Hs.127530	NM_018076	ENSG00000169126	ARMC4	CILD23	armadillo repeat containing 4	protein-coding
chr10-1927	chr10	28212929	28213089	intron (NM_001290020, intron 16 of 19)	L1MC4|LINE|L1	57837	NM_001290021	55130	Hs.127530	NM_018076	ENSG00000169126	ARMC4	CILD23	armadillo repeat containing 4	protein-coding
chr10-1928	chr10	28799094	28799254	Intergenic	L1M5|LINE|L1	22109	NR_033805	220906	Hs.403253	NR_033805		WAC-AS1	-	WAC antisense RNA 1 (head to head)	ncRNA
chr10-701	chr10	28800281	28800441	Intergenic	MER5A|DNA|hAT-Charlie	20922	NR_033805	220906	Hs.403253	NR_033805		WAC-AS1	-	WAC antisense RNA 1 (head to head)	ncRNA
chr10-1929	chr10	28845471	28845631	intron (NM_016628, intron 3 of 13)	L1M3|LINE|L1	10226	NR_049851	100847088		NR_049851	ENSG00000263629	MIR5586	-	microRNA 5586	ncRNA
chr10-702	chr10	28871894	28872054	intron (NM_016628, intron 3 of 13)	intron (NM_016628, intron 3 of 13)	36649	NR_049851	100847088		NR_049851	ENSG00000263629	MIR5586	-	microRNA 5586	ncRNA
chr10-3815	chr10	29447072	29447232	Intergenic	Intergenic	-130838	NM_032517	84569	Hs.558572	NM_032517	ENSG00000120563	LYZL1	KAAG648|LYC2|PRO1278|bA534G20.1	lysozyme-like 1	protein-coding
chr10-508	chr10	29577154	29577314	promoter-TSS (NM_032517)	promoter-TSS (NM_032517)	-756	NM_032517	84569	Hs.558572	NM_032517	ENSG00000120563	LYZL1	KAAG648|LYC2|PRO1278|bA534G20.1	lysozyme-like 1	protein-coding
chr10-1936	chr10	29703050	29703210	intron (NR_110928, intron 1 of 2)	intron (NR_110928, intron 1 of 2)	3958	NR_110928	102724316	Hs.499209	NR_003930		SVIL-AS1	-	SVIL antisense RNA 1	ncRNA
chr10-1368	chr10	30179471	30179631	Intergenic	Intergenic	-154821	NM_003174	6840	Hs.499209	NM_003174	ENSG00000197321	SVIL	-	supervillin	protein-coding
chr10-513	chr10	31523846	31524006	Intergenic	L1MA5|LINE|L1	84098	NR_024284	220930	Hs.372654	NR_024284		ZEB1-AS1	-	ZEB1 antisense RNA 1	ncRNA
chr10-1378	chr10	31585631	31585791	Intergenic	Intergenic	22313	NR_024284	220930	Hs.372654	NR_024284		ZEB1-AS1	-	ZEB1 antisense RNA 1	ncRNA
chr10-297	chr10	31689804	31689964	intron (NM_001128128, intron 1 of 8)	intron (NM_001128128, intron 1 of 8)	79820	NM_001174094	6935	Hs.124503	NM_030751	ENSG00000148516	ZEB1	AREB6|BZP|DELTAEF1|FECD6|NIL2A|PPCD3|TCF8|ZFHEP|ZFHX1A	zinc finger E-box binding homeobox 1	protein-coding
chr10-298	chr10	31692138	31692298	intron (NM_001128128, intron 1 of 8)	MIRb|SINE|MIR	82154	NM_001174094	6935	Hs.124503	NM_030751	ENSG00000148516	ZEB1	AREB6|BZP|DELTAEF1|FECD6|NIL2A|PPCD3|TCF8|ZFHEP|ZFHX1A	zinc finger E-box binding homeobox 1	protein-coding
chr10-375	chr10	31725551	31725711	intron (NM_001128128, intron 1 of 8)	intron (NM_001128128, intron 1 of 8)	115567	NM_001174094	6935	Hs.124503	NM_030751	ENSG00000148516	ZEB1	AREB6|BZP|DELTAEF1|FECD6|NIL2A|PPCD3|TCF8|ZFHEP|ZFHX1A	zinc finger E-box binding homeobox 1	protein-coding
chr10-712	chr10	31776582	31776742	intron (NM_001174093, intron 2 of 7)	L1MD2|LINE|L1	166598	NM_001174094	6935	Hs.124503	NM_030751	ENSG00000148516	ZEB1	AREB6|BZP|DELTAEF1|FECD6|NIL2A|PPCD3|TCF8|ZFHEP|ZFHX1A	zinc finger E-box binding homeobox 1	protein-coding
chr10-170	chr10	31849919	31850079	Intergenic	L1MA7|LINE|L1	239935	NM_001174094	6935	Hs.124503	NM_030751	ENSG00000148516	ZEB1	AREB6|BZP|DELTAEF1|FECD6|NIL2A|PPCD3|TCF8|ZFHEP|ZFHX1A	zinc finger E-box binding homeobox 1	protein-coding
chr10-1383	chr10	32101467	32101627	intron (NM_018287, intron 15 of 19)	intron (NM_018287, intron 15 of 19)	96307	NM_001270699	94134	Hs.499264	NM_018287	ENSG00000165322	ARHGAP12	-	Rho GTPase activating protein 12	protein-coding
chr10-1967	chr10	32214405	32214565	intron (NM_018287, intron 1 of 19)	L1MC3|LINE|L1	3319	NM_001270695	94134	Hs.499264	NM_018287	ENSG00000165322	ARHGAP12	-	Rho GTPase activating protein 12	protein-coding
chr10-1010	chr10	32271962	32272122	Intergenic	Intergenic	-54238	NM_001270698	94134	Hs.499264	NM_018287	ENSG00000165322	ARHGAP12	-	Rho GTPase activating protein 12	protein-coding
chr10-1970	chr10	32658447	32658607	intron (NR_104163, intron 1 of 1)	intron (NR_104163, intron 1 of 1)	9199	NM_001282391	80314	Hs.167805	NM_025209	ENSG00000120616	EPC1	Epl1	enhancer of polycomb homolog 1 (Drosophila)	protein-coding
chr10-3893	chr10	32963195	32963355	intron (NM_024688, intron 3 of 22)	L1M4c|LINE|L1	106624	NM_024688	79741	Hs.585464	NM_024688	ENSG00000150076	CCDC7	BIOT2|BioT2-A|BioT2-B|BioT2-C|C10orf68	coiled-coil domain containing 7	protein-coding
chr10-1977	chr10	33038662	33038822	intron (NM_024688, intron 10 of 22)	L1ME3B|LINE|L1	151658	NR_132768	106633814		NR_132768		SNORA86	-	small nucleolar RNA, H/ACA box 86	snoRNA
chr10-1981	chr10	33188657	33188817	TTS (NM_002211)	TTS (NM_002211)	1663	NR_132768	106633814		NR_132768		SNORA86	-	small nucleolar RNA, H/ACA box 86	snoRNA
chr10-3901	chr10	33198049	33198209	intron (NM_133376, intron 14 of 15)	L1MD|LINE|L1	-7729	NR_132768	106633814		NR_132768		SNORA86	-	small nucleolar RNA, H/ACA box 86	snoRNA
chr10-725	chr10	33223075	33223235	intron (NM_133376, intron 2 of 15)	MER2|DNA|TcMar-Tigger	1331	NM_033668	3688	Hs.643813	NM_002211	ENSG00000150093	ITGB1	CD29|FNRB|GPIIA|MDF2|MSK12|VLA-BETA|VLAB	integrin beta 1	protein-coding
chr10-726	chr10	34241532	34241692	Intergenic	Intergenic	-180004	NR_038932	100505583	Hs.568804	NR_038932	ENSG00000261683	LINC00838	-	long intergenic non-protein coding RNA 838	ncRNA
chr10-304	chr10	34725328	34725488	intron (NM_001184791, intron 4 of 20)	L1MC4a|LINE|L1	378845	NM_001184791	56288	Hs.131489	NM_019619	ENSG00000148498	PARD3	ASIP|Baz|PAR3|PAR3alpha|PARD-3|PARD3A|PPP1R118|SE2-5L16|SE2-5LT1|SE2-5T2	par-3 family cell polarity regulator	protein-coding
chr10-3942	chr10	34845004	34845164	intron (NM_019619, intron 2 of 24)	intron (NM_019619, intron 2 of 24)	259169	NM_001184791	56288	Hs.131489	NM_019619	ENSG00000148498	PARD3	ASIP|Baz|PAR3|PAR3alpha|PARD-3|PARD3A|PPP1R118|SE2-5L16|SE2-5LT1|SE2-5T2	par-3 family cell polarity regulator	protein-coding
chr10-2808	chr10	35406598	35406758	Intergenic	Intergenic	-9091	NR_051974	1390	Hs.200250	NM_001881	ENSG00000095794	CREM	CREM-2|ICER|hCREM-2	cAMP responsive element modulator	protein-coding
chr10-1412	chr10	35475081	35475241	intron (NM_001267563, intron 3 of 4)	intron (NM_001267563, intron 3 of 4)	-8894	NM_001267568	1390	Hs.200250	NM_001881	ENSG00000095794	CREM	CREM-2|ICER|hCREM-2	cAMP responsive element modulator	protein-coding
chr10-2816	chr10	36410505	36410665	Intergenic	L1M5|LINE|L1	343355	NR_110138	102578074		NR_110138	ENSG00000280719	PCAT5	LINC01452|TPCAT-10-36067	prostate cancer associated transcript 5 (non-protein coding)	ncRNA
chr10-3971	chr10	37893404	37893564	Intergenic	Intergenic	-1625	NM_001190489	100288485	Hs.727092	NM_001190489	ENSG00000256892	MTRNR2L7	HN7	MT-RNR2-like 7	protein-coding
chr10-2830	chr10	43171109	43171269	intron (NR_120656, intron 4 of 4)	intron (NR_120656, intron 4 of 4)	16018	NR_120657	101929397	Hs.729796	NR_120656		LINC01518	-	long intergenic non-protein coding RNA 1518	ncRNA
chr10-1425	chr10	44029992	44030152	Intergenic	L1MEc|LINE|L1	33835	NM_005674	8187	Hs.25040	NM_005674	ENSG00000196793	ZNF239	HOK-2|MOK2	zinc finger protein 239	protein-coding
chr10-3990	chr10	44281977	44282137	TTS (NR_002726)	TTS (NR_002726)	3808	NR_002726	10151	Hs.632956	NR_002726		HNRNPA3P1	D10S102|FBRNP|HNRPA3|HNRPA3P1	heterogeneous nuclear ribonucleoprotein A3 pseudogene 1	pseudo
chr10-2031	chr10	44991079	44991239	Intergenic	L1M4c|LINE|L1	-110614	NM_001033886	6387	Hs.522891	NM_000609	ENSG00000107562	CXCL12	IRH|PBSF|SCYB12|SDF1|TLSF|TPAR1	chemokine (C-X-C motif) ligand 12	protein-coding
chr10-393	chr10	45541612	45541772	Intergenic	L1MEf|LINE|L1	-45334	NM_001039380	220979	Hs.707791	NM_001039380		C10orf25	-	chromosome 10 open reading frame 25	protein-coding
chr10-1429	chr10	45549388	45549548	Intergenic	L1MA7|LINE|L1	-53110	NM_001039380	220979	Hs.707791	NM_001039380		C10orf25	-	chromosome 10 open reading frame 25	protein-coding
chr10-2836	chr10	45767646	45767806	Intergenic	L1M1|LINE|L1	43330	NM_001004297	79290	Hs.532435	NM_001004297	ENSG00000256574	OR13A1	-	olfactory receptor, family 13, subfamily A, member 1	protein-coding
chr10-1047	chr10	45817921	45818081	Intergenic	L1M4b|LINE|L1	-6945	NM_001004297	79290	Hs.532435	NM_001004297	ENSG00000256574	OR13A1	-	olfactory receptor, family 13, subfamily A, member 1	protein-coding
chr10-1430	chr10	46079070	46079230	intron (NM_145021, intron 1 of 6)	intron (NM_145021, intron 1 of 6)	11204	NM_145021	220972	Hs.499489	NM_145021	ENSG00000165406	2008-03-01	CMIR|MARCH-VIII|MIR|RNF178|c-MIR	membrane associated ring finger 8	protein-coding
chr10-2843	chr10	47046820	47046980	Intergenic	Intergenic	-36634	NM_005972	5540	Hs.524719	NM_005972	ENSG00000204174	NPY4R	NPY4-R|PP1|PPYR1|Y4	neuropeptide Y receptor Y4	protein-coding
chr10-4012	chr10	47539433	47539593	Intergenic	L1MB4|LINE|L1	101331	NR_103827	100996567	Hs.546758	NR_103827		ANTXRLP1	-	anthrax toxin receptor-like pseudogene 1	pseudo
chr10-1439	chr10	50798586	50798746	Intergenic	L1MEe|LINE|L1	-18475	NM_020984	1103	Hs.302002	NM_020549	ENSG00000070748	CHAT	CHOACTASE|CMS1A|CMS1A2|CMS6	choline O-acetyltransferase	protein-coding
chr10-1060	chr10	52490695	52490855	Intergenic	Intergenic	-8913	NM_001079516	653308	Hs.710005	NM_001079516	ENSG00000204147	ASAH2B	ASAH2C|ASAH2L|bA449O16.3|bA98I6.3	N-acylsphingosine amidohydrolase (non-lysosomal ceramidase) 2B	protein-coding
chr10-758	chr10	53853868	53854028	intron (NM_006258, intron 7 of 17)	intron (NM_006258, intron 7 of 17)	219940	NR_038277	100506939	Hs.584791	NR_038277		PRKG1-AS1	-	PRKG1 antisense RNA 1	ncRNA
chr10-759	chr10	54685277	54685437	Intergenic	Helitron1Na_Mam|RC|Helitron	-153897	NM_000242	4153	Hs.499674	NM_000242	ENSG00000165471	MBL2	COLEC1|HSMBPC|MBL|MBL2D|MBP|MBP-C|MBP1|MBPD	mannose-binding lectin (protein C) 2, soluble	protein-coding
chr10-4064	chr10	54693856	54694016	Intergenic	Intergenic	-162476	NM_000242	4153	Hs.499674	NM_000242	ENSG00000165471	MBL2	COLEC1|HSMBPC|MBL|MBL2D|MBP|MBP-C|MBP1|MBPD	mannose-binding lectin (protein C) 2, soluble	protein-coding
chr10-4073	chr10	55195762	55195922	Intergenic	Intergenic	-664382	NM_000242	4153	Hs.499674	NM_000242	ENSG00000165471	MBL2	COLEC1|HSMBPC|MBL|MBL2D|MBP|MBP-C|MBP1|MBPD	mannose-binding lectin (protein C) 2, soluble	protein-coding
chr10-4082	chr10	55680718	55680878	intron (NM_001142769, intron 27 of 35)	intron (NM_001142769, intron 27 of 35)	880253	NM_001142765	65217	Hs.280209	NM_033056	ENSG00000150275	PCDH15	CDHR15|DFNB23|USH1F	protocadherin-related 15	protein-coding
chr10-4087	chr10	56713790	56713950	Intergenic	Intergenic	-152819	NM_001142766	65217	Hs.280209	NM_033056	ENSG00000150275	PCDH15	CDHR15|DFNB23|USH1F	protocadherin-related 15	protein-coding
chr10-2071	chr10	57037680	57037840	Intergenic	Intergenic	-320990	NM_001190478	100463289	Hs.727204	NM_001190478		MTRNR2L5	HN5	MT-RNR2-like 5	protein-coding
chr10-4088	chr10	57071690	57071850	Intergenic	Intergenic	-286980	NM_001190478	100463289	Hs.727204	NM_001190478		MTRNR2L5	HN5	MT-RNR2-like 5	protein-coding
chr10-4090	chr10	57117918	57118078	Intergenic	Intergenic	-240752	NM_001190478	100463289	Hs.727204	NM_001190478		MTRNR2L5	HN5	MT-RNR2-like 5	protein-coding
chr10-2894	chr10	57173514	57173674	Intergenic	Intergenic	-185156	NM_001190478	100463289	Hs.727204	NM_001190478		MTRNR2L5	HN5	MT-RNR2-like 5	protein-coding
chr10-2895	chr10	57216456	57216616	Intergenic	Intergenic	-142214	NM_001190478	100463289	Hs.727204	NM_001190478		MTRNR2L5	HN5	MT-RNR2-like 5	protein-coding
chr10-2072	chr10	57353074	57353234	Intergenic	Intergenic	-5596	NM_001190478	100463289	Hs.727204	NM_001190478		MTRNR2L5	HN5	MT-RNR2-like 5	protein-coding
chr10-4098	chr10	57875337	57875497	Intergenic	L1PA16|LINE|L1	245617	NM_007057	11130	Hs.591363	NM_007057	ENSG00000122952	ZWINT	HZwint-1|KNTC2AP|SIP30|ZWINT1	ZW10 interacting kinetochore protein	protein-coding
chr10-4109	chr10	58305553	58305713	Intergenic	Intergenic	-184599	NM_032997	11130	Hs.591363	NM_007057	ENSG00000122952	ZWINT	HZwint-1|KNTC2AP|SIP30|ZWINT1	ZW10 interacting kinetochore protein	protein-coding
chr10-1066	chr10	58585910	58586070	Intergenic	L1PA15-16|LINE|L1	-464956	NM_032997	11130	Hs.591363	NM_007057	ENSG00000122952	ZWINT	HZwint-1|KNTC2AP|SIP30|ZWINT1	ZW10 interacting kinetochore protein	protein-coding
chr10-4112	chr10	58598120	58598280	Intergenic	Intergenic	466119	NR_037490	100500834		NR_037490	ENSG00000264747	MIR3924	-	microRNA 3924	ncRNA
chr10-763	chr10	59055985	59056145	Intergenic	Intergenic	8254	NR_037490	100500834		NR_037490	ENSG00000264747	MIR3924	-	microRNA 3924	ncRNA
chr10-548	chr10	59284481	59284641	Intergenic	Intergenic	-220242	NR_037490	100500834		NR_037490	ENSG00000264747	MIR3924	-	microRNA 3924	ncRNA
chr10-1067	chr10	59362043	59362203	Intergenic	Intergenic	-297804	NR_037490	100500834		NR_037490	ENSG00000264747	MIR3924	-	microRNA 3924	ncRNA
chr10-2079	chr10	59431296	59431456	Intergenic	Intergenic	-367057	NR_037490	100500834		NR_037490	ENSG00000264747	MIR3924	-	microRNA 3924	ncRNA
chr10-4120	chr10	59736067	59736227	Intergenic	L1MA6|LINE|L1	291547	NM_152230	253430	Hs.30280	NM_152230	ENSG00000151151	IPMK	-	inositol polyphosphate multikinase	protein-coding
chr10-1070	chr10	59959283	59959443	intron (NM_152230, intron 4 of 5)	L1MC|LINE|L1	68331	NM_152230	253430	Hs.30280	NM_152230	ENSG00000151151	IPMK	-	inositol polyphosphate multikinase	protein-coding
chr10-208	chr10	60011826	60011986	intron (NM_152230, intron 1 of 5)	L1MA4|LINE|L1	15788	NM_152230	253430	Hs.30280	NM_152230	ENSG00000151151	IPMK	-	inositol polyphosphate multikinase	protein-coding
chr10-2081	chr10	60066875	60067035	Intergenic	HAL1|LINE|L1	-27784	NM_003338	7321	Hs.129683	NM_003338	ENSG00000072401	UBE2D1	E2(17)KB1|SFT|UBC4/5|UBCH5|UBCH5A	ubiquitin conjugating enzyme E2D 1	protein-coding
chr10-2915	chr10	60089788	60089948	Intergenic	Intergenic	-4871	NM_003338	7321	Hs.129683	NM_003338	ENSG00000072401	UBE2D1	E2(17)KB1|SFT|UBC4/5|UBCH5|UBCH5A	ubiquitin conjugating enzyme E2D 1	protein-coding
chr10-105	chr10	60345814	60345974	intron (NM_001080512, intron 1 of 20)	intron (NM_001080512, intron 1 of 20)	72990	NM_001080512	80114	Hs.100261	NM_001080512	ENSG00000122870	BICC1	BICC|CYSRD	BicC family RNA binding protein 1	protein-coding
chr10-2935	chr10	60470297	60470457	intron (NM_001080512, intron 3 of 20)	intron (NM_001080512, intron 3 of 20)	-4398	NR_027508	728640	Hs.729209	NR_027508		FAM133CP	-	family with sequence similarity 133, member A pseudogene	pseudo
chr10-1081	chr10	60892781	60892941	Intergenic	L1MD3|LINE|L1	43363	NR_131782	105682749	Hs.592518	NR_131782		CCEPR	CCHE1|lncRNA-CCHE1	cervical carcimona expressed PCNA regulatory lncRNA	ncRNA
chr10-1476	chr10	61308664	61308824	Intergenic	MIR3|SINE|MIR	160905	NM_194298	220963	Hs.499709	NM_194298	ENSG00000165449	SLC16A9	C10orf36|MCT9	solute carrier family 16, member 9	protein-coding
chr10-4164	chr10	61506959	61507119	intron (NM_001304732, intron 1 of 3)	MIR|SINE|MIR	6164	NM_001304731	100507027	Hs.648790	NM_001304731	ENSG00000227877	MRLN	LINC00948|M1|MLN|MUSER1	myoregulin	protein-coding
chr10-4167	chr10	61779739	61779899	Intergenic	Intergenic	-59148	NR_024340	283025	Hs.522955	NM_001017982	ENSG00000235931	LINC01553	C10orf40	long intergenic non-protein coding RNA 1553	ncRNA
chr10-1083	chr10	62724729	62724889	intron (NR_024554, intron 2 of 11)	intron (NR_024554, intron 2 of 11)	-20776	NM_014836	9886	Hs.737374	NM_014836	ENSG00000072422	RHOBTB1	-	Rho-related BTB domain containing 1	protein-coding
chr10-2960	chr10	62845974	62846134	Intergenic	L1PREC2|LINE|L1	70021	NR_108052	100507058	Hs.145227	NR_108052	ENSG00000227244	LINC00845	-	long intergenic non-protein coding RNA 845	ncRNA
chr10-4190	chr10	62907983	62908143	Intergenic	Intergenic	132030	NR_108052	100507058	Hs.145227	NR_108052	ENSG00000227244	LINC00845	-	long intergenic non-protein coding RNA 845	ncRNA
chr10-1493	chr10	63246627	63246787	intron (NR_120643, intron 5 of 5)	MIRc|SINE|MIR	6908	NR_120644	101928781	Hs.568856	NR_120643		TMEM26-AS1	-	TMEM26 antisense RNA 1	ncRNA
chr10-403	chr10	63449155	63449315	intron (NM_173554, intron 3 of 6)	intron (NM_173554, intron 3 of 6)	26516	NM_173554	219621	Hs.673160	NM_173554	ENSG00000183346	C10orf107	bA63A2.1	chromosome 10 open reading frame 107	protein-coding
chr10-3001	chr10	64030475	64030635	Intergenic	Intergenic	-1933	NM_001282941	219790	Hs.58559	NM_145307	ENSG00000182010	RTKN2	PLEKHK1|bA531F24.1	rhotekin 2	protein-coding
chr10-2157	chr10	65398937	65399097	Intergenic	Intergenic	117894	NM_001001330	221035	Hs.499833	NM_001001330	ENSG00000165476	REEP3	C10orf74	receptor accessory protein 3	protein-coding
chr10-2158	chr10	65439574	65439734	Intergenic	L1ME1|LINE|L1	158531	NM_001001330	221035	Hs.499833	NM_001001330	ENSG00000165476	REEP3	C10orf74	receptor accessory protein 3	protein-coding
chr10-3029	chr10	66086549	66086709	Intergenic	Intergenic	-498656	NR_001446	305	Hs.591361	NR_001446		ANXA2P3	ANX2L3|ANX2P3|LIP2|LPC2C	annexin A2 pseudogene 3	pseudo
chr10-3031	chr10	66252311	66252471	Intergenic	L1MC2|LINE|L1	-332894	NR_001446	305	Hs.591361	NR_001446		ANXA2P3	ANX2L3|ANX2P3|LIP2|LPC2C	annexin A2 pseudogene 3	pseudo
chr10-3032	chr10	66617803	66617963	Intergenic	L1MC5|LINE|L1	32598	NR_001446	305	Hs.591361	NR_001446		ANXA2P3	ANX2L3|ANX2P3|LIP2|LPC2C	annexin A2 pseudogene 3	pseudo
chr10-2164	chr10	66892761	66892921	Intergenic	L1ME2z|LINE|L1	307556	NR_001446	305	Hs.591361	NR_001446		ANXA2P3	ANX2L3|ANX2P3|LIP2|LPC2C	annexin A2 pseudogene 3	pseudo
chr10-4276	chr10	66908784	66908944	Intergenic	L1ME2|LINE|L1	323579	NR_001446	305	Hs.591361	NR_001446		ANXA2P3	ANX2L3|ANX2P3|LIP2|LPC2C	annexin A2 pseudogene 3	pseudo
chr10-3035	chr10	67063604	67063764	Intergenic	L1M5|LINE|L1	-267499	NR_120647	101928913	Hs.568857	NR_120647		LINC01515	-	long intergenic non-protein coding RNA 1515	ncRNA
chr10-3040	chr10	67386730	67386890	intron (NR_120647, intron 3 of 5)	Charlie1a|DNA|hAT-Charlie	55627	NR_120647	101928913	Hs.568857	NR_120647		LINC01515	-	long intergenic non-protein coding RNA 1515	ncRNA
chr10-3044	chr10	68278094	68278254	intron (NM_001127384, intron 11 of 17)	intron (NM_001127384, intron 11 of 17)	-407618	NM_178011	347731	Hs.652155	NM_178011		LRRTM3	-	leucine rich repeat transmembrane neuronal 3	protein-coding
chr10-4294	chr10	68901330	68901490	intron (NM_001127384, intron 7 of 17)	intron (NM_001127384, intron 7 of 17)	129386	NR_111909	347731	Hs.652155	NM_178011		LRRTM3	-	leucine rich repeat transmembrane neuronal 3	protein-coding
chr10-4295	chr10	68973674	68973834	intron (NM_001291133, intron 7 of 8)	L1ME3D|LINE|L1	189414	NR_106973	102466814		NR_106973	ENSG00000276866	MIR7151	hsa-mir-7151	microRNA 7151	ncRNA
chr10-2177	chr10	69099671	69099831	intron (NM_001291133, intron 6 of 8)	intron (NM_001291133, intron 6 of 8)	63417	NR_106973	102466814		NR_106973	ENSG00000276866	MIR7151	hsa-mir-7151	microRNA 7151	ncRNA
chr10-414	chr10	69426589	69426749	intron (NM_013266, intron 1 of 17)	intron (NM_013266, intron 1 of 17)	-1226	NM_001291133	29119	Hs.21375	NM_013266	ENSG00000183230	CTNNA3	ARVD13|VR22	catenin (cadherin-associated protein), alpha 3	protein-coding
chr10-3051	chr10	69495491	69495651	Intergenic	L1MB5|LINE|L1	-39622	NM_013266	29119	Hs.21375	NM_013266	ENSG00000183230	CTNNA3	ARVD13|VR22	catenin (cadherin-associated protein), alpha 3	protein-coding
chr10-3062	chr10	70404618	70404778	exon (NM_030625, exon 4 of 12)	exon (NM_030625, exon 4 of 12)	-76203	NM_001282960	55749	Hs.49853	NM_018237	ENSG00000060339	CCAR1	-	cell division cycle and apoptosis regulator 1	protein-coding
chr10-255	chr10	70407993	70408153	intron (NM_030625, intron 4 of 11)	intron (NM_030625, intron 4 of 11)	-72828	NM_001282960	55749	Hs.49853	NM_018237	ENSG00000060339	CCAR1	-	cell division cycle and apoptosis regulator 1	protein-coding
chr10-3070	chr10	70938339	70938499	Intergenic	Intergenic	-1541	NM_001301683	6832	Hs.106469	NM_003171	ENSG00000156502	SUPV3L1	SUV3	SUV3-like helicase	protein-coding
chr10-3071	chr10	72550647	72550807	Intergenic	L1MDa|LINE|L1	-5570	NM_152710	219793	Hs.386698	NM_152710	ENSG00000166220	TBATA	C10orf27|spatial	thymus, brain and testes associated	protein-coding
chr10-1545	chr10	72874343	72874503	Intergenic	L1MEc|LINE|L1	-97869	NM_001244889	219699	Hs.522997	NM_170744	ENSG00000107731	UNC5B	UNC5H2|p53RDL1	unc-5 netrin receptor B	protein-coding
chr10-3073	chr10	73718712	73718872	Intergenic	HERVK14-int|LTR|ERVK	-5328	NM_004273	9469	Hs.158304	NM_004273	ENSG00000122863	CHST3	C6ST|C6ST1|HSD	carbohydrate (chondroitin 6) sulfotransferase 3	protein-coding
chr10-1550	chr10	74245912	74246072	intron (NM_001195519, intron 1 of 6)	intron (NM_001195519, intron 1 of 6)	37752	NM_001195519	10367	Hs.524367	NM_006077	ENSG00000107745	MICU1	CALC|CBARA1|EFHA3|MPXPS	mitochondrial calcium uptake 1	protein-coding
chr10-1558	chr10	74502268	74502428	intron (NR_073062, intron 3 of 9)	intron (NR_073062, intron 3 of 9)	21561	NR_039823	100616286		NR_039823	ENSG00000266719	MIR4676	-	microRNA 4676	ncRNA
chr10-324	chr10	76053183	76053343	intron (NM_001123, intron 3 of 10)	LTR41B|LTR|ERVL	117016	NM_001202449	132	Hs.656586	NM_001123	ENSG00000156110	ADK	AK	adenosine kinase	protein-coding
chr10-820	chr10	76286090	76286250	intron (NM_001123, intron 7 of 10)	intron (NM_001123, intron 7 of 10)	2912	NR_120673	102723439		NR_120673		LOC102723439	-	uncharacterized LOC102723439	ncRNA
chr10-823	chr10	76376881	76377041	intron (NM_001123, intron 9 of 10)	L1MC4a|LINE|L1	-87879	NR_120673	102723439		NR_120673		LOC102723439	-	uncharacterized LOC102723439	ncRNA
chr10-2218	chr10	76392120	76392280	intron (NM_001123, intron 9 of 10)	MLT1C|LTR|ERVL-MaLR	-103118	NR_120673	102723439		NR_120673		LOC102723439	-	uncharacterized LOC102723439	ncRNA
chr10-1583	chr10	76406487	76406647	intron (NM_001123, intron 9 of 10)	intron (NM_001123, intron 9 of 10)	-117485	NR_120673	102723439		NR_120673		LOC102723439	-	uncharacterized LOC102723439	ncRNA
chr10-2230	chr10	76743413	76743573	intron (NM_001256468, intron 11 of 17)	intron (NM_001256468, intron 11 of 17)	74779	NM_001003892	338599	Hs.535090	NM_001003892	ENSG00000188716	DUPD1	DUSP27|FMDSP	dual specificity phosphatase and pro isomerase domain containing 1	protein-coding
chr10-257	chr10	76940868	76941028	3' UTR (NM_144660, exon 5 of 5)	3' UTR (NM_144660, exon 5 of 5)	-28964	NM_001184823	7417	Hs.355927	NM_003375	ENSG00000165637	VDAC2	POR	voltage-dependent anion channel 2	protein-coding
chr10-2235	chr10	78513484	78513644	Intergenic	L1MD3|LINE|L1	-134238	NR_120655	101929328	Hs.664552	NR_120655	ENSG00000236467	KCNMA1-AS1	-	KCNMA1 antisense RNA 1	ncRNA
chr10-1162	chr10	81124615	81124775	Intergenic	L1MB8|LINE|L1	17475	NM_005729	10105	Hs.381072	NM_005729	ENSG00000108179	PPIF	CYP3|CyP-M|Cyp-D|CypD	peptidylprolyl isomerase F	protein-coding
chr10-4443	chr10	83834958	83835118	intron (NM_001165973, intron 1 of 10)	L1MC4a|LINE|L1	157638	NR_120666	101929590	Hs.733268	NR_120666	ENSG00000225738	NRG3-AS1	C10orf100|Em:AC010157.1	NRG3 antisense RNA 1	ncRNA
chr10-3156	chr10	84415405	84415565	intron (NM_001010848, intron 2 of 8)	L1MC|LINE|L1	-422809	NR_120666	101929590	Hs.733268	NR_120666	ENSG00000225738	NRG3-AS1	C10orf100|Em:AC010157.1	NRG3 antisense RNA 1	ncRNA
chr10-2240	chr10	84511541	84511701	intron (NM_001165972, intron 3 of 8)	intron (NM_001165972, intron 3 of 8)	-518945	NR_120666	101929590	Hs.733268	NR_120666	ENSG00000225738	NRG3-AS1	C10orf100|Em:AC010157.1	NRG3 antisense RNA 1	ncRNA
chr10-1597	chr10	84650772	84650932	intron (NM_001010848, intron 4 of 8)	L1ME3B|LINE|L1	-658176	NR_120666	101929590	Hs.733268	NR_120666	ENSG00000225738	NRG3-AS1	C10orf100|Em:AC010157.1	NRG3 antisense RNA 1	ncRNA
chr10-4450	chr10	84706808	84706968	intron (NM_001010848, intron 4 of 8)	L1ME1|LINE|L1	-714212	NR_120666	101929590	Hs.733268	NR_120666	ENSG00000225738	NRG3-AS1	C10orf100|Em:AC010157.1	NRG3 antisense RNA 1	ncRNA
chr10-1164	chr10	84832015	84832175	Intergenic	L1M4c|LINE|L1	-839419	NR_120666	101929590	Hs.733268	NR_120666	ENSG00000225738	NRG3-AS1	C10orf100|Em:AC010157.1	NRG3 antisense RNA 1	ncRNA
chr10-827	chr10	86135656	86135816	intron (NM_001284240, intron 3 of 9)	Charlie10a|DNA|hAT-Charlie	47391	NM_001284241	54462	Hs.461988	NM_018999	ENSG00000107771	CCSER2	FAM190B|Gcap14|KIAA1128|bA486O22.1	coiled-coil serine rich protein 2	protein-coding
chr10-1603	chr10	86555908	86556068	Intergenic	L1MB7|LINE|L1	371050	NM_001284242	54462	Hs.461988	NM_018999	ENSG00000107771	CCSER2	FAM190B|Gcap14|KIAA1128|bA486O22.1	coiled-coil serine rich protein 2	protein-coding
chr10-4468	chr10	86633449	86633609	Intergenic	L1ME3E|LINE|L1	325132	NR_120668	101929624	Hs.588831	NR_120667	ENSG00000237267	LINC01519	-	long intergenic non-protein coding RNA 1519	ncRNA
chr10-2250	chr10	87049258	87049418	Intergenic	L1MA6|LINE|L1	-90644	NR_120667	101929624	Hs.588831	NR_120667	ENSG00000237267	LINC01519	-	long intergenic non-protein coding RNA 1519	ncRNA
chr10-4470	chr10	87124685	87124845	Intergenic	L1MEe|LINE|L1	67763	NR_120669	101929646	Hs.116129	NR_120669		LOC101929646	-	uncharacterized LOC101929646	ncRNA
chr10-1168	chr10	87150284	87150444	Intergenic	(TAGA)n|Simple_repeat|Simple_repeat	42164	NR_120669	101929646	Hs.116129	NR_120669		LOC101929646	-	uncharacterized LOC101929646	ncRNA
chr10-1604	chr10	87244188	87244348	intron (NR_120671, intron 5 of 5)	L1MB1|LINE|L1	34919	NR_120671	101929684	Hs.554059	NR_120671	ENSG00000230962	LINC01520	-	long intergenic non-protein coding RNA 1520	ncRNA
chr10-1609	chr10	88567946	88568106	intron (NM_004329, intron 1 of 12)	L1MC|LINE|L1	51630	NM_004329	657	Hs.524477	NM_004329		BMPR1A	10q23del|ACVRLK3|ALK3|CD292|SKR5	bone morphogenetic protein receptor type IA	protein-coding
chr10-3193	chr10	89563602	89563762	intron (NM_032810, intron 2 of 9)	intron (NM_032810, intron 2 of 9)	14235	NM_032810	84896	Hs.435948	NM_032810	ENSG00000138138	ATAD1	AFDC1|FNP001|THORASE	ATPase family, AAA domain containing 1	protein-coding
chr10-4496	chr10	89605981	89606141	TTS (NR_028492)	TTS (NR_028492)	17133	NM_001126049	100144748	Hs.559820	NM_001126049	ENSG00000227268	KLLN	CWS4|KILLIN	killin, p53-regulated DNA replication inhibitor	protein-coding
chr10-3197	chr10	89676807	89676967	intron (NM_001304718, intron 2 of 8)	L1MC4a|LINE|L1	53692	NM_000314	5728	Hs.500466	NM_000314	ENSG00000171862	PTEN	10q23del|BZS|CWS1|DEC|GLM2|MHAM|MMAC1|PTEN1|TEP1	phosphatase and tensin homolog	protein-coding
chr10-1619	chr10	89701056	89701216	intron (NM_000314, intron 5 of 8)	intron (NM_000314, intron 5 of 8)	77941	NM_000314	5728	Hs.500466	NM_000314	ENSG00000171862	PTEN	10q23del|BZS|CWS1|DEC|GLM2|MHAM|MMAC1|PTEN1|TEP1	phosphatase and tensin homolog	protein-coding
chr10-1621	chr10	90128673	90128833	intron (NM_018363, intron 4 of 6)	L1ME4a|LINE|L1	214329	NM_018363	55328	Hs.149849	NM_018363	ENSG00000184719	RNLS	C10orf59|RENALASE	renalase, FAD-dependent amine oxidase	protein-coding
chr10-3204	chr10	90136247	90136407	intron (NM_018363, intron 4 of 6)	intron (NM_018363, intron 4 of 6)	206755	NM_018363	55328	Hs.149849	NM_018363	ENSG00000184719	RNLS	C10orf59|RENALASE	renalase, FAD-dependent amine oxidase	protein-coding
chr10-184	chr10	91532219	91532379	intron (NM_001284259, intron 31 of 32)	L1M|LINE|L1	-56951	NR_038382	643529	Hs.618956	NR_038382	ENSG00000232229	LINC00865	-	long intergenic non-protein coding RNA 865	ncRNA
chr10-841	chr10	92162381	92162541	non-coding (NR_110657, exon 7 of 7)	non-coding (NR_110657, exon 7 of 7)	138101	NR_110657	101926942	Hs.382666	NR_110657	ENSG00000236373	LOC101926942	-	uncharacterized LOC101926942	ncRNA
chr10-2276	chr10	92272263	92272423	intron (NR_110657, intron 2 of 6)	L1ME2|LINE|L1	28219	NR_110657	101926942	Hs.382666	NR_110657	ENSG00000236373	LOC101926942	-	uncharacterized LOC101926942	ncRNA
chr10-2280	chr10	92651564	92651724	intron (NM_001104546, intron 6 of 13)	intron (NM_001104546, intron 6 of 13)	19935	NM_006413	10556	Hs.139120	NM_006413	ENSG00000148688	RPP30	TSG15	ribonuclease P/MRP 30kDa subunit	protein-coding
chr10-185	chr10	93239129	93239289	intron (NM_001284274, intron 6 of 21)	intron (NM_001284274, intron 6 of 21)	69167	NM_182765	143279	Hs.596096	NM_173497	ENSG00000165338	HECTD2	-	HECT domain containing E3 ubiquitin protein ligase 2	protein-coding
chr10-1639	chr10	93417989	93418149	Intergenic	L1ME1|LINE|L1	-25211	NM_005398	5507	Hs.303090	NM_005398	ENSG00000119938	PPP1R3C	PPP1R5	protein phosphatase 1, regulatory subunit 3C	protein-coding
chr10-1184	chr10	93586537	93586697	intron (NM_025235, intron 7 of 26)	MamRep1161|DNA|TcMar	28466	NM_025235	80351	Hs.329327	NM_025235	ENSG00000107854	TNKS2	ARTD6|PARP-5b|PARP-5c|PARP5B|PARP5C|TANK2|TNKL|pART6	tankyrase, TRF1-interacting ankyrin-related ADP-ribose polymerase 2	protein-coding
chr10-3259	chr10	94184365	94184525	Intergenic	L1MB4|LINE|L1	6027	NR_038243	100507674	Hs.568772	NR_038243		MARK2P9	-	MAP/microtubule affinity-regulating kinase 2 pseudogene 9	pseudo
chr10-1649	chr10	94278582	94278742	intron (NM_004969, intron 4 of 24)	L1ME3C|LINE|L1	-21144	NM_001165946	3416	Hs.500546	NM_004969	ENSG00000119912	IDE	INSULYSIN	insulin-degrading enzyme	protein-coding
chr10-851	chr10	94642951	94643111	intron (NM_019053, intron 1 of 21)	intron (NM_019053, intron 1 of 21)	34806	NM_019053	54536	Hs.655657	NM_019053	ENSG00000138190	EXOC6	EXOC6A|SEC15|SEC15L|SEC15L1|SEC15L3|Sec15p	exocyst complex component 6	protein-coding
chr10-3282	chr10	95703985	95704145	Intergenic	L1MB8|LINE|L1	17607	NR_002319	266971	Hs.149255	NR_002319	ENSG00000180764	PIPSL	PIP5K1L1|PIP5K1P3|PSMD4P2|bA429H9.1	PIP5K1A and PSMD4-like, pseudogene	pseudo
chr10-1197	chr10	96215808	96215968	intron (NM_015188, intron 2 of 12)	L1MC1|LINE|L1	53702	NM_015188	23232	Hs.500598	NM_015188	ENSG00000108239	TBC1D12	-	TBC1 domain family, member 12	protein-coding
chr10-3301	chr10	96352595	96352755	intron (NM_001289069, intron 17 of 21)	L1ME2z|LINE|L1	47151	NM_001289068	3070	Hs.655830	NM_018063	ENSG00000119969	HELLS	LSH|Nbla10143|PASG|SMARCA6	helicase, lymphoid-specific	protein-coding
chr10-3305	chr10	96466035	96466195	intron (NM_001128925, intron 4 of 7)	intron (NM_001128925, intron 4 of 7)	22864	NM_000772	1562	Hs.511872	NM_000772	ENSG00000108242	CYP2C18	CPCI|CYP2C|CYP2C17|P450-6B/29C|P450IIC17	cytochrome P450, family 2, subfamily C, polypeptide 18	protein-coding
chr10-4637	chr10	96662222	96662382	Intergenic	Intergenic	-36113	NM_000771	1559	Hs.282624	NM_000771	ENSG00000138109	CYP2C9	CPC9|CYP2C|CYP2C10|CYPIIC9|P450IIC9	cytochrome P450, family 2, subfamily C, polypeptide 9	protein-coding
chr10-866	chr10	96800751	96800911	intron (NM_000770, intron 7 of 8)	L1MEg|LINE|L1	28423	NM_001198853	1558	Hs.709188	NM_000770	ENSG00000138115	CYP2C8	CPC8|CYPIIC8|MP-12/MP-20	cytochrome P450, family 2, subfamily C, polypeptide 8	protein-coding
chr10-452	chr10	96802889	96803049	intron (NM_000770, intron 6 of 8)	intron (NM_000770, intron 6 of 8)	26285	NM_001198853	1558	Hs.709188	NM_000770	ENSG00000138115	CYP2C8	CPC8|CYPIIC8|MP-12/MP-20	cytochrome P450, family 2, subfamily C, polypeptide 8	protein-coding
chr10-3311	chr10	96872066	96872226	Intergenic	Intergenic	-42892	NM_001198855	1558	Hs.709188	NM_000770	ENSG00000138115	CYP2C8	CPC8|CYPIIC8|MP-12/MP-20	cytochrome P450, family 2, subfamily C, polypeptide 8	protein-coding
chr10-868	chr10	97652769	97652929	intron (NR_038444, intron 2 of 5)	L1MB8|LINE|L1	-14873	NM_001130446	100127889	Hs.719076	NM_001098847	ENSG00000173088	C10orf131	bA690P14.3	chromosome 10 open reading frame 131	protein-coding
chr10-1204	chr10	97755569	97755729	intron (NR_038444, intron 2 of 5)	L2c|LINE|L2	-4199	NM_001159747	387707	Hs.538374	NM_001001732	ENSG00000188649	CC2D2B	C10orf130|bA248J23.4	coiled-coil and C2 domain containing 2B	protein-coding
chr10-1207	chr10	97887387	97887547	Intergenic	Intergenic	-2005	NM_014803	9849	Hs.600823	NM_014803	ENSG00000177853	ZNF518A	ZNF518	zinc finger protein 518A	protein-coding
chr10-1209	chr10	97952117	97952277	intron (NM_001258442, intron 13 of 13)	L4|LINE|RTE	62384	NM_001278525	9849	Hs.600823	NM_014803	ENSG00000177853	ZNF518A	ZNF518	zinc finger protein 518A	protein-coding
chr10-873	chr10	99030126	99030286	intron (NR_037909, intron 1 of 14)	intron (NR_037909, intron 1 of 14)	241	NM_001256423	84986	Hs.80305	NM_032900	ENSG00000213390	ARHGAP19	-	Rho GTPase activating protein 19	protein-coding
chr10-2357	chr10	99076973	99077133	Intergenic	Intergenic	-1969	NM_005479	10023	Hs.126057	NM_005479	ENSG00000165879	FRAT1	-	frequently rearranged in advanced T-cell lymphomas 1	protein-coding
chr10-2361	chr10	100597884	100598044	intron (NM_001166246, intron 3 of 12)	MIRb|SINE|MIR	86361	NR_106762	102465253		NR_106762	ENSG00000274056	MIR6507	hsa-mir-6507	microRNA 6507	ncRNA
chr10-2362	chr10	100819442	100819602	intron (NM_001166246, intron 3 of 12)	intron (NM_001166246, intron 3 of 12)	-135197	NR_106762	102465253		NR_106762	ENSG00000274056	MIR6507	hsa-mir-6507	microRNA 6507	ncRNA
chr10-3343	chr10	101455945	101456105	intron (NM_020354, intron 9 of 12)	intron (NM_020354, intron 9 of 12)	-35933	NM_015960	51076	Hs.16606	NM_015960	ENSG00000119929	CUTC	CGI-32	cutC copper transporter	protein-coding
chr10-1687	chr10	101967086	101967246	intron (NM_001278, intron 10 of 20)	intron (NM_001278, intron 10 of 20)	-21352	NM_001100626	10613	Hs.150087	NM_006459		ERLIN1	C10orf69|Erlin-1|KE04|KEO4|SPFH1|SPG62	ER lipid raft associated 1	protein-coding
chr10-267	chr10	102600621	102600781	Intergenic	Intergenic	-71625	NM_001136123	55719	Hs.447458	NM_018121	ENSG00000119906	SLF2	C10orf6|FAM178A	SMC5-SMC6 complex localization factor 2	protein-coding
chr10-1227	chr10	104006114	104006274	intron (NM_004193, intron 1 of 39)	intron (NM_004193, intron 1 of 39)	939	NM_001199379	8729	Hs.290243	NM_004193	ENSG00000107862	GBF1	ARF1GEF	golgi brefeldin A resistant guanine nucleotide exchange factor 1	protein-coding
chr10-2384	chr10	104299740	104299900	intron (NM_016169, intron 2 of 11)	L1MC4a|LINE|L1	36101	NM_016169	51684	Hs.404089	NM_016169	ENSG00000107882	SUFU	PRO1280|SUFUH|SUFUXL	suppressor of fused homolog (Drosophila)	protein-coding
chr10-159	chr10	104862786	104862946	intron (NM_012229, intron 6 of 18)	intron (NM_012229, intron 6 of 18)	90197	NM_012229	22978	Hs.97439	NM_012229	ENSG00000076685	NT5C2	GMP|NT5B|PNT5|SPG45|SPG65|cN-II	5'-nucleotidase, cytosolic II	protein-coding
chr10-188	chr10	105758309	105758469	intron (NM_001304743, intron 4 of 17)	intron (NM_001304743, intron 4 of 17)	31446	NM_014720	9748	Hs.591922	NM_014720	ENSG00000065613	SLK	LOSK|STK2|bA16H23.1|se20-9	STE20-like kinase	protein-coding
chr10-1708	chr10	105864272	105864432	Intergenic	Intergenic	-17464	NM_145247	119392	Hs.93667	NM_145247	ENSG00000156384	SFR1	C10orf78|MEI5|MEIR5|bA373N18.1	SWI5-dependent homologous recombination repair protein 1	protein-coding
chr10-3384	chr10	105877171	105877331	Intergenic	Intergenic	-4565	NM_145247	119392	Hs.93667	NM_145247	ENSG00000156384	SFR1	C10orf78|MEI5|MEIR5|bA373N18.1	SWI5-dependent homologous recombination repair protein 1	protein-coding
chr10-3385	chr10	105899626	105899786	intron (NM_025145, intron 34 of 37)	intron (NM_025145, intron 34 of 37)	17777	NM_001002759	119392	Hs.93667	NM_145247	ENSG00000156384	SFR1	C10orf78|MEI5|MEIR5|bA373N18.1	SWI5-dependent homologous recombination repair protein 1	protein-coding
chr10-2397	chr10	106218033	106218193	Intergenic	MamRep1894|DNA|hAT	21920	NR_120624	101927523	Hs.407539	NR_120624	ENSG00000225768	LOC101927523	-	uncharacterized LOC101927523	ncRNA
chr10-2398	chr10	106387442	106387602	Intergenic	L1MD1|LINE|L1	-13337	NM_014978	22986	Hs.671950	NM_014978	ENSG00000156395	SORCS3	SORCS	sortilin-related VPS10 domain containing receptor 3	protein-coding
chr10-1710	chr10	106998575	106998735	intron (NM_014978, intron 20 of 26)	intron (NM_014978, intron 20 of 26)	-572681	NR_104028	100505890	Hs.348526	NR_104028	ENSG00000226387	SORCS3-AS1	-	SORCS3 antisense RNA 1	ncRNA
chr10-3394	chr10	109020847	109021007	Intergenic	L1M5|LINE|L1	-96461	NM_001013031	114815	Hs.591915	NM_052918	ENSG00000108018	SORCS1	hSorCS	sortilin-related VPS10 domain containing receptor 1	protein-coding
chr10-1712	chr10	109854515	109854675	Intergenic	L1MEg|LINE|L1	-25544	NR_125760	103695365	Hs.648991	NR_125760	ENSG00000229981	LINC01435	TCONS_00018040	long intergenic non-protein coding RNA 1435	ncRNA
chr10-1234	chr10	111762944	111763104	intron (NR_038943, intron 2 of 4)	intron (NR_038943, intron 2 of 4)	-2702	NM_019903	120	Hs.501012	NM_001121	ENSG00000148700	ADD3	ADDL	adducin 3 (gamma)	protein-coding
chr10-895	chr10	111770069	111770229	intron (NM_016824, intron 1 of 14)	intron (NM_016824, intron 1 of 14)	-2010	NR_038943	100505933	Hs.604103	NR_038943		ADD3-AS1	-	ADD3 antisense RNA 1	ncRNA
chr10-3404	chr10	111812913	111813073	intron (NM_016824, intron 1 of 14)	intron (NM_016824, intron 1 of 14)	-44854	NR_038943	100505933	Hs.604103	NR_038943		ADD3-AS1	-	ADD3 antisense RNA 1	ncRNA
chr10-3409	chr10	111854109	111854269	intron (NM_016824, intron 1 of 14)	intron (NM_016824, intron 1 of 14)	-86050	NR_038943	100505933	Hs.604103	NR_038943		ADD3-AS1	-	ADD3 antisense RNA 1	ncRNA
chr10-2407	chr10	111993035	111993195	intron (NM_001008541, intron 2 of 4)	intron (NM_001008541, intron 2 of 4)	7353	NM_005962	4601	Hs.602078	NM_005962	ENSG00000119950	MXI1	MAD2|MXD2|MXI|bHLHc11	MAX interactor 1, dimerization protein	protein-coding
chr10-632	chr10	112003388	112003548	intron (NM_001008541, intron 2 of 4)	intron (NM_001008541, intron 2 of 4)	17706	NM_005962	4601	Hs.602078	NM_005962	ENSG00000119950	MXI1	MAD2|MXD2|MXI|bHLHc11	MAX interactor 1, dimerization protein	protein-coding
chr10-1722	chr10	112710051	112710211	intron (NM_007373, intron 1 of 8)	L1MA9|LINE|L1	-13118	NR_026715	644511	Hs.632083	NR_026715	ENSG00000234118	RPL13AP6	RPL13A_7_1096|bA348N5.5	ribosomal protein L13a pseudogene 6	pseudo
chr10-465	chr10	112734457	112734617	intron (NM_001269039, intron 1 of 6)	L1MEc|LINE|L1	10654	NM_001269039	8036	Hs.104315	NM_007373	ENSG00000108061	SHOC2	SIAA0862|SOC2|SUR8	SHOC2 leucine-rich repeat scaffold protein	protein-coding
chr10-4764	chr10	112930501	112930661	Intergenic	L1ME3A|LINE|L1	93791	NM_000681	150	Hs.249159	NM_000681	ENSG00000150594	ADRA2A	ADRA2|ADRA2R|ADRAR|ALPHA2AAR|ZNF32	adrenoceptor alpha 2A	protein-coding
chr10-2429	chr10	114673916	114674076	Intergenic	Intergenic	-36013	NM_001198531	6934	Hs.593995	NM_030756	ENSG00000148737	TCF7L2	TCF-4|TCF4	transcription factor 7-like 2 (T-cell specific, HMG-box)	protein-coding
chr10-639	chr10	114964716	114964876	Intergenic	L1MA2|LINE|L1	159682	NR_132769	106635520		NR_132769		SNORA87	-	small nucleolar RNA, H/ACA box 87	snoRNA
chr10-4789	chr10	115365403	115365563	intron (NM_006175, intron 33 of 40)	intron (NM_006175, intron 33 of 40)	52705	NM_004132	3026	Hs.422542	NM_004132	ENSG00000148702	HABP2	FSAP|HABP|HGFAL|PHBP	hyaluronan binding protein 2	protein-coding
chr10-4790	chr10	115443462	115443622	intron (NM_001267057, intron 1 of 6)	L1MA10|LINE|L1	4114	NM_033338	840	Hs.9216	NM_001227	ENSG00000165806	CASP7	CASP-7|CMH-1|ICE-LAP3|LICE2|MCH3	caspase 7	protein-coding
chr10-2437	chr10	115598378	115598538	intron (NM_014881, intron 7 of 8)	intron (NM_014881, intron 7 of 8)	15517	NM_014881	9937	Hs.1560	NM_014881	ENSG00000198924	DCLRE1A	PSO2|SNM1|SNM1A	DNA cross-link repair 1A	protein-coding
chr10-3463	chr10	116707285	116707445	intron (NM_139169, intron 2 of 7)	L1ME4a|LINE|L1	9413	NM_139169	142940	Hs.21187	NM_139169	ENSG00000165832	TRUB1	PUS4	TruB pseudouridine (psi) synthase family member 1	protein-coding
chr10-472	chr10	116941998	116942158	intron (NM_207303, intron 8 of 28)	L1MC4|LINE|L1	88954	NM_001276282	26033	Hs.501127	NM_207303	ENSG00000107518	ATRNL1	ALP|bA338L11.1|bA454H24.1	attractin-like 1	protein-coding
chr10-192	chr10	116954884	116955044	intron (NM_207303, intron 8 of 28)	L1MA3|LINE|L1	101840	NM_001276282	26033	Hs.501127	NM_207303	ENSG00000107518	ATRNL1	ALP|bA338L11.1|bA454H24.1	attractin-like 1	protein-coding
chr10-4820	chr10	116982006	116982166	intron (NM_207303, intron 9 of 28)	L1MEg|LINE|L1	128962	NM_001276282	26033	Hs.501127	NM_207303	ENSG00000107518	ATRNL1	ALP|bA338L11.1|bA454H24.1	attractin-like 1	protein-coding
chr10-1763	chr10	117058225	117058385	intron (NM_207303, intron 15 of 28)	intron (NM_207303, intron 15 of 28)	205181	NM_001276282	26033	Hs.501127	NM_207303	ENSG00000107518	ATRNL1	ALP|bA338L11.1|bA454H24.1	attractin-like 1	protein-coding
chr10-4829	chr10	117059191	117059351	intron (NM_207303, intron 15 of 28)	MIR|SINE|MIR	206147	NM_001276282	26033	Hs.501127	NM_207303	ENSG00000107518	ATRNL1	ALP|bA338L11.1|bA454H24.1	attractin-like 1	protein-coding
chr10-2459	chr10	117068231	117068391	intron (NM_207303, intron 17 of 28)	L1PBa|LINE|L1	215187	NM_001276282	26033	Hs.501127	NM_207303	ENSG00000107518	ATRNL1	ALP|bA338L11.1|bA454H24.1	attractin-like 1	protein-coding
chr10-1262	chr10	117100302	117100462	intron (NM_207303, intron 19 of 28)	L1MA1|LINE|L1	247258	NM_001276282	26033	Hs.501127	NM_207303	ENSG00000107518	ATRNL1	ALP|bA338L11.1|bA454H24.1	attractin-like 1	protein-coding
chr10-2460	chr10	117132982	117133142	intron (NM_207303, intron 19 of 28)	L1MA7|LINE|L1	279938	NM_001276282	26033	Hs.501127	NM_207303	ENSG00000107518	ATRNL1	ALP|bA338L11.1|bA454H24.1	attractin-like 1	protein-coding
chr10-2461	chr10	117134434	117134594	intron (NM_207303, intron 19 of 28)	L1MA7|LINE|L1	281390	NM_001276282	26033	Hs.501127	NM_207303	ENSG00000107518	ATRNL1	ALP|bA338L11.1|bA454H24.1	attractin-like 1	protein-coding
chr10-915	chr10	117153639	117153799	intron (NM_207303, intron 19 of 28)	MIRb|SINE|MIR	300595	NM_001276282	26033	Hs.501127	NM_207303	ENSG00000107518	ATRNL1	ALP|bA338L11.1|bA454H24.1	attractin-like 1	protein-coding
chr10-1265	chr10	117339433	117339593	intron (NM_207303, intron 26 of 28)	L1MA9|LINE|L1	486389	NM_001276282	26033	Hs.501127	NM_207303	ENSG00000107518	ATRNL1	ALP|bA338L11.1|bA454H24.1	attractin-like 1	protein-coding
chr10-2463	chr10	117445092	117445252	intron (NM_207303, intron 26 of 28)	intron (NM_207303, intron 26 of 28)	586647	NM_145793	2674	Hs.388347	NM_005264	ENSG00000151892	GFRA1	GDNFR|GDNFRA|GFR-ALPHA-1|RET1L|RETL1|TRNR1	GDNF family receptor alpha 1	protein-coding
chr10-2464	chr10	117492649	117492809	intron (NM_207303, intron 27 of 28)	intron (NM_207303, intron 27 of 28)	539090	NM_145793	2674	Hs.388347	NM_005264	ENSG00000151892	GFRA1	GDNFR|GDNFRA|GFR-ALPHA-1|RET1L|RETL1|TRNR1	GDNF family receptor alpha 1	protein-coding
chr10-4841	chr10	117537614	117537774	intron (NM_207303, intron 27 of 28)	intron (NM_207303, intron 27 of 28)	494125	NM_145793	2674	Hs.388347	NM_005264	ENSG00000151892	GFRA1	GDNFR|GDNFRA|GFR-ALPHA-1|RET1L|RETL1|TRNR1	GDNF family receptor alpha 1	protein-coding
chr10-4843	chr10	117688008	117688168	intron (NM_207303, intron 28 of 28)	intron (NM_207303, intron 28 of 28)	343731	NM_145793	2674	Hs.388347	NM_005264	ENSG00000151892	GFRA1	GDNFR|GDNFRA|GFR-ALPHA-1|RET1L|RETL1|TRNR1	GDNF family receptor alpha 1	protein-coding
chr10-278	chr10	118129895	118130055	intron (NM_198515, intron 7 of 8)	L1MC4a|LINE|L1	46035	NM_198515	374355	Hs.233407	NM_198515	ENSG00000182645	CCDC172	C10orf96	coiled-coil domain containing 172	protein-coding
chr10-3487	chr10	118666923	118667083	intron (NM_001258300, intron 15 of 17)	intron (NM_001258300, intron 15 of 17)	57980	NM_001242699	387712	Hs.693248	NM_001242699	ENSG00000188316	ENO4	C10orf134	enolase family member 4	protein-coding
chr10-476	chr10	119080696	119080856	intron (NM_173791, intron 2 of 4)	L1MB8|LINE|L1	54202	NM_173791	118987	Hs.501149	NM_173791		PDZD8	PDZK8	PDZ domain containing 8	protein-coding
chr10-3492	chr10	119100723	119100883	intron (NM_173791, intron 1 of 4)	intron (NM_173791, intron 1 of 4)	34175	NM_173791	118987	Hs.501149	NM_173791		PDZD8	PDZK8	PDZ domain containing 8	protein-coding
chr10-1774	chr10	119786289	119786449	intron (NM_014904, intron 3 of 4)	intron (NM_014904, intron 3 of 4)	19745	NM_014904	22841	Hs.173656	NM_014904	ENSG00000107560	RAB11FIP2	Rab11-FIP2|nRip11	RAB11 family interacting protein 2 (class I)	protein-coding
chr10-921	chr10	121876248	121876408	Intergenic	Intergenic	158303	NR_039830	100616322		NR_039830	ENSG00000265370	MIR4682	-	microRNA 4682	ncRNA
chr10-3503	chr10	121926725	121926885	Intergenic	L1ME4a|LINE|L1	208780	NR_039830	100616322		NR_039830	ENSG00000265370	MIR4682	-	microRNA 4682	ncRNA
chr10-653	chr10	122026054	122026214	Intergenic	L1ME1|LINE|L1	-190332	NM_001030059	196051	Hs.40479	NM_001030059	ENSG00000203805	PLPP4	DPPL2|PPAPDC1|PPAPDC1A	phospholipid phosphatase 4	protein-coding
chr10-4878	chr10	122543151	122543311	intron (NR_033850, intron 1 of 2)	intron (NR_033850, intron 1 of 2)	-67456	NM_018117	55717	Hs.144447	NM_018117	ENSG00000120008	WDR11	BRWD2|DR11|HH14|WDR15	WD repeat domain 11	protein-coding
chr10-3507	chr10	122772443	122772603	intron (NR_049879, intron 4 of 4)	L1MC1|LINE|L1	-161832	NR_033850	283089	Hs.568750	NR_033850	ENSG00000227165	WDR11-AS1	-	WDR11 antisense RNA 1	ncRNA
chr10-1282	chr10	123538501	123538661	intron (NM_001288735, intron 9 of 9)	L2c|LINE|L2	148997	NM_007041	11101	Hs.632080	NM_007041	ENSG00000107669	ATE1	-	arginyltransferase 1	protein-coding
chr10-3527	chr10	123825001	123825161	intron (NM_206861, intron 3 of 19)	L1MEc|LINE|L1	-47473	NM_001291879	10579	Hs.501252	NM_006997	ENSG00000138162	TACC2	AZU-1|ECTACC	transforming, acidic coiled-coil containing protein 2	protein-coding
chr10-2506	chr10	123826645	123826805	intron (NM_206861, intron 3 of 19)	L1MEc|LINE|L1	-45829	NM_001291879	10579	Hs.501252	NM_006997	ENSG00000138162	TACC2	AZU-1|ECTACC	transforming, acidic coiled-coil containing protein 2	protein-coding
chr10-4905	chr10	126630362	126630522	promoter-TSS (NM_017580)	promoter-TSS (NM_017580)	-250	NM_017580	54764	Hs.595158	NM_017580	ENSG00000019995	ZRANB1	TRABID	zinc finger, RAN-binding domain containing 1	protein-coding
chr10-3536	chr10	126676484	126676644	TTS (NM_017580)	TTS (NM_017580)	39889	NM_022802	1488	Hs.501345	NM_001329		CTBP2	-	C-terminal binding protein 2	protein-coding
chr10-3549	chr10	130149285	130149445	Intergenic	L1MEc|LINE|L1	65151	NR_120619	101927381	Hs.523342	NR_120619	ENSG00000280953	LINC01163	TCONS_00017722	long intergenic non-protein coding RNA 1163	ncRNA
chr10-1805	chr10	130970942	130971102	Intergenic	Intergenic	-294426	NM_002412	4255	Hs.501522	NM_002412		MGMT	-	O-6-methylguanine-DNA methyltransferase	protein-coding
chr10-2515	chr10	131081261	131081421	Intergenic	L1ME2|LINE|L1	-184107	NM_002412	4255	Hs.501522	NM_002412		MGMT	-	O-6-methylguanine-DNA methyltransferase	protein-coding
chr10-2518	chr10	132158568	132158728	Intergenic	(TC)n|Simple_repeat|Simple_repeat	224009	NM_001199868	10539	Hs.42644	NM_006541	ENSG00000108010	GLRX3	GLRX4|GRX3|GRX4|PICOT|TXNL2|TXNL3	glutaredoxin 3	protein-coding
chr10-1807	chr10	133129554	133129714	Intergenic	L1MD1|LINE|L1	-19650	NM_174937	256536	Hs.126575	NM_174937	ENSG00000176769	TCERG1L	-	transcription elongation regulator 1-like	protein-coding
chr11-1305	chr11	2263981	2264141	Intergenic	L1ME1|LINE|L1	28121	NM_005170	430	Hs.152475	NM_005170	ENSG00000183734	ASCL2	ASH2|HASH2|MASH2|bHLHa45	achaete-scute family bHLH transcription factor 2	protein-coding
chr11-1306	chr11	2806621	2806781	intron (NM_181798, intron 15 of 15)	intron (NM_181798, intron 15 of 15)	76098	NR_130721	338653	Hs.639425	NR_130721	ENSG00000229414	KCNQ1-AS1	-	KCNQ1 antisense RNA 1	ncRNA
chr11-2722	chr11	4386836	4386996	Intergenic	L1MA8|LINE|L1	2700	NM_001005161	143496	Hs.447463	NM_001005161	ENSG00000221996	OR52B4	OR11-3	olfactory receptor, family 52, subfamily B, member 4 (gene/pseudogene)	protein-coding
chr11-1919	chr11	5115111	5115271	Intergenic	Intergenic	-34334	NM_001005164	119678	Hs.553557	NM_001005164	ENSG00000176787	OR52E2	-	olfactory receptor, family 52, subfamily E, member 2	protein-coding
chr11-3883	chr11	6906302	6906462	Intergenic	L1MEg|LINE|L1	7349	NM_003700	120776	Hs.690210	NM_003700	ENSG00000166368	OR2D2	OR11-610|OR2D1|hg27	olfactory receptor, family 2, subfamily D, member 2	protein-coding
chr11-934	chr11	6986720	6986880	Intergenic	L1MD3|LINE|L1	39146	NM_013250	7762	Hs.523457	NM_013250	ENSG00000149054	ZNF215	BAZ-2|BAZ2|ZKSCAN11|ZSCAN43	zinc finger protein 215	protein-coding
chr11-3888	chr11	7037663	7037823	intron (NM_013249, intron 1 of 2)	intron (NM_013249, intron 1 of 2)	3843	NM_013249	7761	Hs.733636	NM_013249	ENSG00000149050	ZNF214	BAZ-1|BAZ1	zinc finger protein 214	protein-coding
chr11-48	chr11	7423005	7423165	intron (NM_175733, intron 3 of 6)	L1MEe|LINE|L1	63981	NR_103855	100506258	Hs.661614	NR_103855	ENSG00000251364	LOC100506258	-	uncharacterized LOC100506258	ncRNA
chr11-935	chr11	7423991	7424151	intron (NM_175733, intron 3 of 6)	L1MEe|LINE|L1	62995	NR_103855	100506258	Hs.661614	NR_103855	ENSG00000251364	LOC100506258	-	uncharacterized LOC100506258	ncRNA
chr11-1321	chr11	7948336	7948496	TTS (NM_001004461)	TTS (NM_001004461)	1793	NM_001004461	390093	Hs.528593	NM_001004461	ENSG00000175393	OR10A6	OR11-96	olfactory receptor, family 10, subfamily A, member 6 (gene/pseudogene)	protein-coding
chr11-294	chr11	8167705	8167865	intron (NM_024557, intron 1 of 5)	L1ME5|LINE|L1	22805	NM_001206671	79608	Hs.231850	NM_024557	ENSG00000166405	RIC3	AYST720|PRO1385	RIC3 acetylcholine receptor chaperone	protein-coding
chr11-937	chr11	8533640	8533800	intron (NM_001289061, intron 1 of 12)	intron (NM_001289061, intron 1 of 12)	81835	NM_001289061	65975	Hs.501833	NM_030906	ENSG00000130413	STK33	-	serine/threonine kinase 33	protein-coding
chr11-1947	chr11	9021954	9022114	intron (NM_020645, intron 1 of 6)	intron (NM_020645, intron 1 of 6)	3562	NM_020645	56675	Hs.523467	NM_020645	ENSG00000175352	NRIP3	C11orf14|NY-SAR-105	nuclear receptor interacting protein 3	protein-coding
chr11-647	chr11	9120460	9120620	Intergenic	L2c|LINE|L2	4630	NR_027713	283102	Hs.689472	NR_027713	ENSG00000213538	KRT8P41	-	keratin 8 pseudogene 41	pseudo
chr11-442	chr11	9538916	9539076	intron (NM_003442, intron 14 of 15)	L1MC4a|LINE|L1	-56232	NM_003390	7465	Hs.249441	NM_003390	ENSG00000166483	WEE1	WEE1A|WEE1hu	WEE1 G2 checkpoint kinase	protein-coding
chr11-2753	chr11	9578998	9579158	Intergenic	HSMAR1|DNA|TcMar-Mariner	-16150	NM_003390	7465	Hs.249441	NM_003390	ENSG00000166483	WEE1	WEE1A|WEE1hu	WEE1 G2 checkpoint kinase	protein-coding
chr11-1951	chr11	9598773	9598933	intron (NM_003390, intron 5 of 10)	intron (NM_003390, intron 5 of 10)	2619	NM_001143976	7465	Hs.249441	NM_003390	ENSG00000166483	WEE1	WEE1A|WEE1hu	WEE1 G2 checkpoint kinase	protein-coding
chr11-1331	chr11	9713961	9714121	intron (NM_001297714, intron 1 of 10)	L1MC4a|LINE|L1	28417	NM_015055	23075	Hs.153026	NM_015055	ENSG00000133789	SWAP70	HSPC321|SWAP-70	SWAP switching B-cell complex 70kDa subunit	protein-coding
chr11-3925	chr11	9773956	9774116	3' UTR (NM_015055, exon 12 of 12)	3' UTR (NM_015055, exon 12 of 12)	-5804	NR_036485	283104	Hs.632156	NR_036485	ENSG00000246273	SBF2-AS1	-	SBF2 antisense RNA 1	ncRNA
chr11-1335	chr11	9869737	9869897	intron (NM_030962, intron 22 of 39)	intron (NM_030962, intron 22 of 39)	9128	NR_120539	101928008	Hs.585524	NR_120539	ENSG00000255476	LOC101928008	-	uncharacterized LOC101928008	ncRNA
chr11-947	chr11	10007541	10007701	intron (NM_030962, intron 13 of 39)	L1PA17|LINE|L1	146932	NR_120539	101928008	Hs.585524	NR_120539	ENSG00000255476	LOC101928008	-	uncharacterized LOC101928008	ncRNA
chr11-103	chr11	10175513	10175673	intron (NM_030962, intron 2 of 39)	L1MEg|LINE|L1	140161	NM_030962	81846	Hs.577252	NM_030962	ENSG00000133812	SBF2	CMT4B2|DENND7B|MTMR13	SET binding factor 2	protein-coding
chr11-1968	chr11	10179536	10179696	intron (NM_030962, intron 2 of 39)	L1M3|LINE|L1	136138	NM_030962	81846	Hs.577252	NM_030962	ENSG00000133812	SBF2	CMT4B2|DENND7B|MTMR13	SET binding factor 2	protein-coding
chr11-63	chr11	10180089	10180249	intron (NM_030962, intron 2 of 39)	L1M3|LINE|L1	135585	NM_030962	81846	Hs.577252	NM_030962	ENSG00000133812	SBF2	CMT4B2|DENND7B|MTMR13	SET binding factor 2	protein-coding
chr11-654	chr11	10220116	10220276	intron (NM_030962, intron 1 of 39)	Tigger1|DNA|TcMar-Tigger	95558	NM_030962	81846	Hs.577252	NM_030962	ENSG00000133812	SBF2	CMT4B2|DENND7B|MTMR13	SET binding factor 2	protein-coding
chr11-3958	chr11	10335556	10335716	intron (NR_103765, intron 1 of 3)	L1MEd|LINE|L1	5776	NR_103765	100130460	Hs.501890	NR_103765		CAND1.11	-	uncharacterized LOC100130460	ncRNA
chr11-3962	chr11	10941615	10941775	Intergenic	MER33|DNA|hAT-Charlie	61931	NR_034137	729013	Hs.726427	NR_034137	ENSG00000247271	ZBED5-AS1	-	ZBED5 antisense RNA 1	ncRNA
chr11-3967	chr11	11768441	11768601	Intergenic	L1MEg|LINE|L1	36248	NR_107037	102465870		NR_107037	ENSG00000278529	MIR8070	hsa-mir-8070	microRNA 8070	ncRNA
chr11-3981	chr11	12317307	12317467	intron (NM_032867, intron 3 of 8)	L1ME4a|LINE|L1	8940	NM_032867	84953	Hs.128196	NM_032867	ENSG00000133808	MICALCL	Ebitein1	MICAL C-terminal like	protein-coding
chr11-146	chr11	12355449	12355609	intron (NM_032867, intron 6 of 8)	L1ME3D|LINE|L1	-43497	NM_018222	55742	Hs.432914	NM_018222		PARVA	CH-ILKBP|MXRA2	parvin, alpha	protein-coding
chr11-2805	chr11	12446981	12447141	intron (NM_018222, intron 1 of 12)	intron (NM_018222, intron 1 of 12)	48035	NM_018222	55742	Hs.432914	NM_018222		PARVA	CH-ILKBP|MXRA2	parvin, alpha	protein-coding
chr11-1368	chr11	13742896	13743056	intron (NM_032228, intron 9 of 11)	intron (NM_032228, intron 9 of 11)	52770	NM_032228	84188	Hs.501991	NM_032228	ENSG00000197601	FAR1	MLSTD2|PFCRD|SDR10E1	fatty acyl CoA reductase 1	protein-coding
chr11-4023	chr11	14018679	14018839	intron (NM_006108, intron 2 of 15)	intron (NM_006108, intron 2 of 15)	34575	NM_006108	10418	Hs.643864	NM_006108	ENSG00000262655	SPON1	VSGP/F-spondin|f-spondin	spondin 1, extracellular matrix protein	protein-coding
chr11-673	chr11	14576279	14576439	intron (NM_148976, intron 2 of 10)	MIR|SINE|MIR	-34368	NM_001143937	5682	Hs.102798	NM_002786	ENSG00000129084	PSMA1	HC2|HEL-S-275|NU|PROS30	proteasome subunit alpha 1	protein-coding
chr11-2019	chr11	14669253	14669413	intron (NM_000922, intron 1 of 15)	intron (NM_000922, intron 1 of 15)	4064	NM_000922	5140	Hs.445711	NM_000922	ENSG00000152270	PDE3B	HcGIP1|cGIPDE1	phosphodiesterase 3B, cGMP-inhibited	protein-coding
chr11-104	chr11	14750136	14750296	intron (NM_000922, intron 1 of 15)	MIRb|SINE|MIR	84947	NM_000922	5140	Hs.445711	NM_000922	ENSG00000152270	PDE3B	HcGIP1|cGIPDE1	phosphodiesterase 3B, cGMP-inhibited	protein-coding
chr11-1375	chr11	15290322	15290482	Intergenic	Intergenic	119754	NM_001278313	387755	Hs.591997	NM_001031853	ENSG00000188487	INSC	-	inscuteable homolog (Drosophila)	protein-coding
chr11-1376	chr11	15377939	15378099	Intergenic	Intergenic	207371	NM_001278313	387755	Hs.591997	NM_001031853	ENSG00000188487	INSC	-	inscuteable homolog (Drosophila)	protein-coding
chr11-4048	chr11	15442241	15442401	Intergenic	L1M5|LINE|L1	-223110	NM_001293172	102724957	Hs.512245	NM_001293172		LOC102724957	-	uncharacterized LOC102724957	protein-coding
chr11-2026	chr11	15475316	15475476	Intergenic	L2c|LINE|L2	-190035	NM_001293172	102724957	Hs.512245	NM_001293172		LOC102724957	-	uncharacterized LOC102724957	protein-coding
chr11-105	chr11	15536818	15536978	Intergenic	L1ME2|LINE|L1	-128533	NM_001293172	102724957	Hs.512245	NM_001293172		LOC102724957	-	uncharacterized LOC102724957	protein-coding
chr11-226	chr11	16079776	16079936	intron (NM_017508, intron 8 of 14)	HAL1|LINE|L1	-88689	NR_106721	102464826		NR_106721	ENSG00000274140	MIR6073	hsa-mir-6073	microRNA 6073	ncRNA
chr11-53	chr11	16466869	16467029	intron (NM_033326, intron 1 of 15)	intron (NM_033326, intron 1 of 15)	30986	NM_033326	55553	Hs.368226	NM_017508	ENSG00000110693	SOX6	HSSOX6|SOXD	SRY box 6	protein-coding
chr11-2080	chr11	16738206	16738366	Intergenic	L1ME3A|LINE|L1	-21862	NM_014267	10944	Hs.368226	NM_014267		C11orf58	IMAGE145052|SMAP	chromosome 11 open reading frame 58	protein-coding
chr11-114	chr11	16975286	16975446	intron (NM_175058, intron 3 of 22)	intron (NM_175058, intron 3 of 22)	60597	NM_175058	144100	Hs.12332	NM_175058	ENSG00000166689	PLEKHA7	-	pleckstrin homology domain containing, family A member 7	protein-coding
chr11-2088	chr11	18043554	18043714	intron (NM_004179, intron 9 of 9)	intron (NM_004179, intron 9 of 9)	-8925	NR_104040	26297	Hs.32470	NM_012139	ENSG00000129158	SERGEF	DELGEF|Gnefr	secretion regulating guanine nucleotide exchange factor	protein-coding
chr11-2936	chr11	19190794	19190954	intron (NM_001001483, intron 13 of 15)	intron (NM_001001483, intron 13 of 15)	41244	NM_003476	8048	Hs.83577	NM_003476	ENSG00000129170	CSRP3	CLP|CMD1M|CMH12|CRP3|LMO4|MLP	cysteine and glycine-rich protein 3 (cardiac LIM protein)	protein-coding
chr11-323	chr11	20315709	20315869	Intergenic	L1ME1|LINE|L1	-69442	NM_006410	10553	Hs.90753	NM_006410	ENSG00000109854	HTATIP2	CC3|SDR44U1|TIP30	HIV-1 Tat interactive protein 2	protein-coding
chr11-326	chr11	22329994	22330154	Intergenic	L1MD2|LINE|L1	-29593	NM_020346	57084	Hs.242821	NM_020346	ENSG00000091664	SLC17A6	DNPI|VGLUT2	solute carrier family 17 (vesicular glutamate transporter), member 6	protein-coding
chr11-2947	chr11	22878063	22878223	intron (NM_001195637, intron 3 of 3)	L1MCa|LINE|L1	3829	NM_001195637	100500938	Hs.555029	NM_001195637	ENSG00000255359	CCDC179	-	coiled-coil domain containing 179	protein-coding
chr11-4176	chr11	22934907	22935067	Intergenic	L1ME1|LINE|L1	-53015	NM_001195637	100500938	Hs.555029	NM_001195637	ENSG00000255359	CCDC179	-	coiled-coil domain containing 179	protein-coding
chr11-2106	chr11	22962271	22962431	Intergenic	Intergenic	-80379	NM_001195637	100500938	Hs.555029	NM_001195637	ENSG00000255359	CCDC179	-	coiled-coil domain containing 179	protein-coding
chr11-4177	chr11	23262820	23262980	Intergenic	Intergenic	177836	NR_107021	102465860		NR_107021	ENSG00000275868	MIR8054	hsa-mir-8054	microRNA 8054	ncRNA
chr11-4178	chr11	23278462	23278622	Intergenic	L1M3|LINE|L1	162194	NR_107021	102465860		NR_107021	ENSG00000275868	MIR8054	hsa-mir-8054	microRNA 8054	ncRNA
chr11-2109	chr11	24090724	24090884	Intergenic	Intergenic	-427712	NM_001009909	338645	Hs.144138	NM_001009909	ENSG00000187398	LUZP2	KFSP2566|PRO6246	leucine zipper protein 2	protein-coding
chr11-2110	chr11	24155895	24156055	Intergenic	Intergenic	-362541	NM_001009909	338645	Hs.144138	NM_001009909	ENSG00000187398	LUZP2	KFSP2566|PRO6246	leucine zipper protein 2	protein-coding
chr11-2111	chr11	24263840	24264000	Intergenic	Intergenic	-254596	NM_001009909	338645	Hs.144138	NM_001009909	ENSG00000187398	LUZP2	KFSP2566|PRO6246	leucine zipper protein 2	protein-coding
chr11-1444	chr11	24486077	24486237	Intergenic	Intergenic	-32359	NM_001009909	338645	Hs.144138	NM_001009909	ENSG00000187398	LUZP2	KFSP2566|PRO6246	leucine zipper protein 2	protein-coding
chr11-328	chr11	24601141	24601301	intron (NM_001252008, intron 1 of 11)	intron (NM_001252008, intron 1 of 11)	82705	NM_001252008	338645	Hs.144138	NM_001009909	ENSG00000187398	LUZP2	KFSP2566|PRO6246	leucine zipper protein 2	protein-coding
chr11-4196	chr11	25096506	25096666	intron (NM_001009909, intron 10 of 11)	intron (NM_001009909, intron 10 of 11)	578070	NM_001252008	338645	Hs.144138	NM_001009909	ENSG00000187398	LUZP2	KFSP2566|PRO6246	leucine zipper protein 2	protein-coding
chr11-244	chr11	25219639	25219799	Intergenic	Intergenic	701203	NM_001252008	338645	Hs.144138	NM_001009909	ENSG00000187398	LUZP2	KFSP2566|PRO6246	leucine zipper protein 2	protein-coding
chr11-4201	chr11	25261118	25261278	Intergenic	Intergenic	742682	NM_001252008	338645	Hs.144138	NM_001009909	ENSG00000187398	LUZP2	KFSP2566|PRO6246	leucine zipper protein 2	protein-coding
chr11-2964	chr11	25262921	25263081	Intergenic	Intergenic	744485	NM_001252008	338645	Hs.144138	NM_001009909	ENSG00000187398	LUZP2	KFSP2566|PRO6246	leucine zipper protein 2	protein-coding
chr11-716	chr11	25623933	25624093	Intergenic	MIRc|SINE|MIR	-586657	NM_001313726	63982	Hs.91791	NM_031418	ENSG00000134343	ANO3	C11orf25|DYT23|DYT24|GENX-3947|TMEM16C	anoctamin 3	protein-coding
chr11-2974	chr11	25640083	25640243	Intergenic	Intergenic	-570507	NM_001313726	63982	Hs.91791	NM_031418	ENSG00000134343	ANO3	C11orf25|DYT23|DYT24|GENX-3947|TMEM16C	anoctamin 3	protein-coding
chr11-2975	chr11	25642027	25642187	Intergenic	Intergenic	-568563	NM_001313726	63982	Hs.91791	NM_031418	ENSG00000134343	ANO3	C11orf25|DYT23|DYT24|GENX-3947|TMEM16C	anoctamin 3	protein-coding
chr11-510	chr11	25810423	25810583	Intergenic	Intergenic	-400167	NM_001313726	63982	Hs.91791	NM_031418	ENSG00000134343	ANO3	C11orf25|DYT23|DYT24|GENX-3947|TMEM16C	anoctamin 3	protein-coding
chr11-1450	chr11	25812804	25812964	Intergenic	Intergenic	-397786	NM_001313726	63982	Hs.91791	NM_031418	ENSG00000134343	ANO3	C11orf25|DYT23|DYT24|GENX-3947|TMEM16C	anoctamin 3	protein-coding
chr11-2121	chr11	25910922	25911082	Intergenic	Intergenic	-299668	NM_001313726	63982	Hs.91791	NM_031418	ENSG00000134343	ANO3	C11orf25|DYT23|DYT24|GENX-3947|TMEM16C	anoctamin 3	protein-coding
chr11-4240	chr11	26236486	26236646	intron (NM_001313726, intron 1 of 27)	L1MC3|LINE|L1	25896	NM_001313726	63982	Hs.91791	NM_031418	ENSG00000134343	ANO3	C11orf25|DYT23|DYT24|GENX-3947|TMEM16C	anoctamin 3	protein-coding
chr11-1029	chr11	26249028	26249188	intron (NM_001313726, intron 1 of 27)	intron (NM_001313726, intron 1 of 27)	38438	NM_001313726	63982	Hs.91791	NM_031418	ENSG00000134343	ANO3	C11orf25|DYT23|DYT24|GENX-3947|TMEM16C	anoctamin 3	protein-coding
chr11-3005	chr11	26395610	26395770	intron (NM_031418, intron 1 of 26)	intron (NM_031418, intron 1 of 26)	42012	NM_031418	63982	Hs.91791	NM_031418	ENSG00000134343	ANO3	C11orf25|DYT23|DYT24|GENX-3947|TMEM16C	anoctamin 3	protein-coding
chr11-2137	chr11	26589253	26589413	intron (NM_001135091, intron 1 of 4)	L1ME3A|LINE|L1	4482	NM_145650	143662	Hs.407152	NM_145650	ENSG00000169550	MUC15	MUC-15|PAS3|PASIII	mucin 15, cell surface associated	protein-coding
chr11-338	chr11	27373131	27373291	intron (NM_030771, intron 2 of 5)	intron (NM_030771, intron 2 of 5)	11584	NM_030771	91057	Hs.143733	NM_030771	ENSG00000109881	CCDC34	L15|NY-REN-41|RAMA3	coiled-coil domain containing 34	protein-coding
chr11-1041	chr11	27522742	27522902	intron (NM_018362, intron 3 of 4)	intron (NM_018362, intron 3 of 4)	5504	NM_018362	55327	Hs.91393	NM_018362	ENSG00000148943	LIN7C	LIN-7-C|LIN-7C|MALS-3|MALS3|VELI3	lin-7 homolog C (C. elegans)	protein-coding
chr11-1480	chr11	27530370	27530530	intron (NR_033312, intron 1 of 8)	L1MEc|LINE|L1	2051	NR_033313	497258	Hs.675323	NR_002832	ENSG00000245573	BDNF-AS	ANTI-BDNF|BDNF|BDNF-AS1|BDNFOS|NCRNA00049	BDNF antisense RNA	ncRNA
chr11-2163	chr11	27728501	27728661	intron (NM_170731, intron 1 of 1)	intron (NM_170731, intron 1 of 1)	-5401	NM_170733	627	Hs.502182	NM_001709	ENSG00000176697	BDNF	ANON2|BULN2	brain-derived neurotrophic factor	protein-coding
chr11-1042	chr11	28045258	28045418	exon (NM_031217, exon 16 of 17)	exon (NM_031217, exon 16 of 17)	-33024	NR_030341	693195		NR_030341	ENSG00000207874	MIR610	MIRN610|hsa-mir-610	microRNA 610	ncRNA
chr11-2166	chr11	28090283	28090443	intron (NM_031217, intron 11 of 16)	intron (NM_031217, intron 11 of 16)	12001	NR_030341	693195		NR_030341	ENSG00000207874	MIR610	MIRN610|hsa-mir-610	microRNA 610	ncRNA
chr11-1486	chr11	28246999	28247159	intron (NM_001297775, intron 4 of 6)	L1M6|LINE|L1	117281	NM_001297775	196074	Hs.243326	NM_152636	ENSG00000169519	METTL15	METT5D1	methyltransferase like 15	protein-coding
chr11-341	chr11	28264774	28264934	intron (NM_001297775, intron 4 of 6)	intron (NM_001297775, intron 4 of 6)	135056	NM_001297775	196074	Hs.243326	NM_152636	ENSG00000169519	METTL15	METT5D1	methyltransferase like 15	protein-coding
chr11-1487	chr11	28349750	28349910	intron (NM_152636, intron 7 of 7)	intron (NM_152636, intron 7 of 7)	149265	NR_107035	102466876		NR_107035	ENSG00000273912	MIR8068	hsa-mir-8068	microRNA 8068	ncRNA
chr11-3045	chr11	28908588	28908748	Intergenic	L1ME1|LINE|L1	-409573	NR_107035	102466876		NR_107035	ENSG00000273912	MIR8068	hsa-mir-8068	microRNA 8068	ncRNA
chr11-2185	chr11	29823862	29824022	Intergenic	(TATATG)n|Simple_repeat|Simple_repeat	179998	NR_132652	106456574	Hs.128812	NR_132652		LINC01616	n341006	long intergenic non-protein coding RNA 1616	ncRNA
chr11-1492	chr11	30030015	30030175	Intergenic	Intergenic	8482	NM_002233	3739	Hs.592002	NM_002233	ENSG00000182255	KCNA4	HBK4|HK1|HPCN2|HUKII|KCNA4L|KCNA8|KV1.4|PCN2	potassium channel, voltage gated shaker related subfamily A, member 4	protein-coding
chr11-3055	chr11	30138333	30138493	Intergenic	Intergenic	-99836	NM_002233	3739	Hs.592002	NM_002233	ENSG00000182255	KCNA4	HBK4|HK1|HPCN2|HUKII|KCNA4L|KCNA8|KV1.4|PCN2	potassium channel, voltage gated shaker related subfamily A, member 4	protein-coding
chr11-34	chr11	30319871	30320031	Intergenic	L1PA15|LINE|L1	-24695	NM_152316	120534	Hs.502208	NM_152316	ENSG00000152219	ARL14EP	ARF7EP|C11orf46|dJ299F11.1	ADP-ribosylation factor like GTPase 14 effector protein	protein-coding
chr11-4314	chr11	30440002	30440162	intron (NM_001145399, intron 4 of 6)	intron (NM_001145399, intron 4 of 6)	95436	NM_152316	120534	Hs.502208	NM_152316	ENSG00000152219	ARL14EP	ARF7EP|C11orf46|dJ299F11.1	ADP-ribosylation factor like GTPase 14 effector protein	protein-coding
chr11-1501	chr11	30511521	30511681	intron (NM_001145399, intron 4 of 6)	intron (NM_001145399, intron 4 of 6)	90439	NM_001584	744	Hs.289795	NM_001584	ENSG00000066382	MPPED2	239FB|C11orf8	metallophosphoesterase domain containing 2	protein-coding
chr11-740	chr11	30558648	30558808	intron (NM_001145399, intron 2 of 6)	intron (NM_001145399, intron 2 of 6)	43312	NM_001584	744	Hs.289795	NM_001584	ENSG00000066382	MPPED2	239FB|C11orf8	metallophosphoesterase domain containing 2	protein-coding
chr11-343	chr11	30678709	30678869	Intergenic	L1M5|LINE|L1	-70859	NM_001145399	744	Hs.289795	NM_001584	ENSG00000066382	MPPED2	239FB|C11orf8	metallophosphoesterase domain containing 2	protein-coding
chr11-3087	chr11	31512923	31513083	intron (NM_144981, intron 1 of 6)	MLT1D-int|LTR|ERVL-MaLR	18172	NM_144981	196294	Hs.502223	NM_144981	ENSG00000148950	IMMP1L	IMMP1|IMP1|IMP1-LIKE	inner mitochondrial membrane peptidase subunit 1	protein-coding
chr11-2215	chr11	31623224	31623384	intron (NM_001288726, intron 4 of 11)	intron (NM_001288726, intron 4 of 11)	92028	NM_019040	26610	Hs.175534	NM_019040		ELP4	AN|C11orf19|PAX6NEB|PAXNEB|dJ68P15A.1|hELP4	elongator acetyltransferase complex subunit 4	protein-coding
chr11-4355	chr11	31699310	31699470	intron (NM_019040, intron 9 of 9)	L1MC1|LINE|L1	126395	NM_001310161	5080	Hs.270303	NM_000280	ENSG00000007372	PAX6	AN|AN2|D11S812E|FVH1|MGDA|WAGR	paired box 6	protein-coding
chr11-2228	chr11	32622549	32622709	TTS (NM_001008391)	TTS (NM_001008391)	17316	NM_006360	10480	Hs.502244	NM_006360		EIF3M	B5|GA17|PCID1|TANGO7|hfl-B5	eukaryotic translation initiation factor 3, subunit M	protein-coding
chr11-255	chr11	33114489	33114649	intron (NM_001326, intron 15 of 20)	L1MB7|LINE|L1	16873	NR_015451	283267	Hs.533701	NR_015451	ENSG00000280798	LINC00294	NCRNA00294	long intergenic non-protein coding RNA 294	ncRNA
chr11-4386	chr11	33341174	33341334	intron (NM_005734, intron 2 of 16)	intron (NM_005734, intron 2 of 16)	61377	NM_001278162	10114	Hs.201918	NM_005734	ENSG00000110422	HIPK3	DYRK6|FIST3|PKY|YAK1	homeodomain interacting protein kinase 3	protein-coding
chr11-2242	chr11	33818123	33818283	Intergenic	L1MA2|LINE|L1	21958	NR_120550	101928440	Hs.202343	NR_120550	ENSG00000254508	FBXO3-AS1	-	FBXO3 antisense RNA 1 (head to head)	ncRNA
chr11-2243	chr11	34099452	34099612	intron (NM_005898, intron 6 of 18)	intron (NM_005898, intron 6 of 18)	26302	NM_203364	4076	Hs.471818	NM_005898	ENSG00000135387	CAPRIN1	GPIAP1|GPIP137|GRIP137|M11S1|RNG105|p137GPI	cell cycle associated protein 1	protein-coding
chr11-3124	chr11	34118930	34119090	intron (NM_005898, intron 17 of 18)	intron (NM_005898, intron 17 of 18)	-8101	NM_024662	55226	Hs.577281	NM_024662	ENSG00000135372	NAT10	ALP|NET43	N-acetyltransferase 10 (GCN5-related)	protein-coding
chr11-756	chr11	34475299	34475459	exon (NM_001752, exon 6 of 13)	exon (NM_001752, exon 6 of 13)	14907	NM_001752	847	Hs.502302	NM_001752	ENSG00000121691	CAT	-	catalase	protein-coding
chr11-758	chr11	34604467	34604627	Intergenic	MER63C|DNA|hAT-Blackjack	-38041	NM_012153	26298	Hs.653859	NM_012153		EHF	ESE3|ESE3B|ESEJ	ets homologous factor	protein-coding
chr11-4398	chr11	34715322	34715482	Intergenic	L1ME3C|LINE|L1	61391	NM_001206616	26298	Hs.653859	NM_012153		EHF	ESE3|ESE3B|ESEJ	ets homologous factor	protein-coding
chr11-4404	chr11	34837522	34837682	Intergenic	L1M3f|LINE|L1	-100075	NM_001135024	8050	Hs.502315	NM_003477	ENSG00000110435	PDHX	DLDBP|E3BP|OPDX|PDX1|proX	pyruvate dehydrogenase complex, component X	protein-coding
chr11-122	chr11	34915206	34915366	intron (NM_015957, intron 2 of 6)	intron (NM_015957, intron 2 of 6)	-22391	NM_001135024	8050	Hs.502315	NM_003477	ENSG00000110435	PDHX	DLDBP|E3BP|OPDX|PDX1|proX	pyruvate dehydrogenase complex, component X	protein-coding
chr11-3134	chr11	34932667	34932827	intron (NM_015957, intron 1 of 6)	L2|LINE|L2	-4930	NM_001135024	8050	Hs.502315	NM_003477	ENSG00000110435	PDHX	DLDBP|E3BP|OPDX|PDX1|proX	pyruvate dehydrogenase complex, component X	protein-coding
chr11-3142	chr11	35094626	35094786	Intergenic	L1ME1|LINE|L1	64873	NR_120528	100507144	Hs.673491	NR_120528	ENSG00000255521	LOC100507144	-	uncharacterized LOC100507144	ncRNA
chr11-4424	chr11	35864507	35864667	Intergenic	L1MC4a|LINE|L1	-100944	NM_174902	143458	Hs.745134	NM_174902	ENSG00000179241	LDLRAD3	LRAD3	low density lipoprotein receptor class A domain containing 3	protein-coding
chr11-765	chr11	35919286	35919446	Intergenic	L1ME3A|LINE|L1	-46165	NM_174902	143458	Hs.745134	NM_174902	ENSG00000179241	LDLRAD3	LRAD3	low density lipoprotein receptor class A domain containing 3	protein-coding
chr11-766	chr11	36106464	36106624	intron (NM_001304264, intron 2 of 5)	L1MEf|LINE|L1	74896	NR_039769	100616311		NR_039769	ENSG00000263389	MIR3973	-	microRNA 3973	ncRNA
chr11-4432	chr11	37174575	37174735	Intergenic	Intergenic	-554826	NM_001243786	5897	Hs.714519	NM_000536	ENSG00000175097	RAG2	RAG-2	recombination activating gene 2	protein-coding
chr11-2261	chr11	37176761	37176921	Intergenic	Intergenic	-557012	NM_001243786	5897	Hs.714519	NM_000536	ENSG00000175097	RAG2	RAG-2	recombination activating gene 2	protein-coding
chr11-71	chr11	37295308	37295468	Intergenic	L1MCa|LINE|L1	-675559	NM_001243786	5897	Hs.714519	NM_000536	ENSG00000175097	RAG2	RAG-2	recombination activating gene 2	protein-coding
chr11-3157	chr11	37645679	37645839	Intergenic	Intergenic	1022147	NR_120555	103312105	Hs.641711	NR_120554	ENSG00000255175	LOC103312105	-	uncharacterized LOC103312105	ncRNA
chr11-2265	chr11	38010721	38010881	Intergenic	Intergenic	657105	NR_120555	103312105	Hs.641711	NR_120554	ENSG00000255175	LOC103312105	-	uncharacterized LOC103312105	ncRNA
chr11-4439	chr11	38775511	38775671	Intergenic	LOR1-int|LTR|ERV1	105183	NR_120553	101928536	Hs.144776	NR_120553	ENSG00000254562	LINC01493	-	long intergenic non-protein coding RNA 1493	ncRNA
chr11-2268	chr11	38954444	38954604	Intergenic	L1PA16|LINE|L1	284116	NR_120553	101928536	Hs.144776	NR_120553	ENSG00000254562	LINC01493	-	long intergenic non-protein coding RNA 1493	ncRNA
chr11-4448	chr11	39226486	39226646	Intergenic	Intergenic	556158	NR_120553	101928536	Hs.144776	NR_120553	ENSG00000254562	LINC01493	-	long intergenic non-protein coding RNA 1493	ncRNA
chr11-4450	chr11	39389412	39389572	Intergenic	Intergenic	719084	NR_120553	101928536	Hs.144776	NR_120553	ENSG00000254562	LINC01493	-	long intergenic non-protein coding RNA 1493	ncRNA
chr11-2272	chr11	39927160	39927320	Intergenic	Intergenic	387440	NR_047674	57689	Hs.745123	NM_020929	ENSG00000148948	LRRC4C	NGL-1|NGL1	leucine rich repeat containing 4C	protein-coding
chr11-2273	chr11	39983960	39984120	Intergenic	LTR37A|LTR|ERV1	330640	NR_047674	57689	Hs.745123	NM_020929	ENSG00000148948	LRRC4C	NGL-1|NGL1	leucine rich repeat containing 4C	protein-coding
chr11-3178	chr11	41437214	41437374	intron (NM_001258419, intron 1 of 6)	L3|LINE|CR1	43892	NM_001258419	57689	Hs.745123	NM_020929	ENSG00000148948	LRRC4C	NGL-1|NGL1	leucine rich repeat containing 4C	protein-coding
chr11-4457	chr11	41451879	41452039	intron (NM_001258419, intron 1 of 6)	intron (NM_001258419, intron 1 of 6)	29227	NM_001258419	57689	Hs.745123	NM_020929	ENSG00000148948	LRRC4C	NGL-1|NGL1	leucine rich repeat containing 4C	protein-coding
chr11-4459	chr11	41839583	41839743	intron (NR_120584, intron 2 of 5)	L2b|LINE|L2	103545	NR_120584	102723644	Hs.564283	NR_120584	ENSG00000255171	LINC01499	-	long intergenic non-protein coding RNA 1499	ncRNA
chr11-2276	chr11	41906766	41906926	Intergenic	Intergenic	170728	NR_120584	102723644	Hs.564283	NR_120584	ENSG00000255171	LINC01499	-	long intergenic non-protein coding RNA 1499	ncRNA
chr11-2278	chr11	42628975	42629135	Intergenic	L1MC5|LINE|L1	-353815	NR_038309	100507205	Hs.99310	NR_038309		LOC100507205	-	uncharacterized LOC100507205	ncRNA
chr11-3183	chr11	42883286	42883446	Intergenic	L1ME2|LINE|L1	407553	NR_033868	399881	Hs.446761	NR_033868	ENSG00000251557	HNRNPKP3	-	heterogeneous nuclear ribonucleoprotein K pseudogene 3	pseudo
chr11-2279	chr11	42911614	42911774	Intergenic	Intergenic	379225	NR_033868	399881	Hs.446761	NR_033868	ENSG00000251557	HNRNPKP3	-	heterogeneous nuclear ribonucleoprotein K pseudogene 3	pseudo
chr11-548	chr11	43663100	43663260	Intergenic	Intergenic	-38963	NM_016142	51144	Hs.132513	NM_016142	ENSG00000149084	HSD17B12	KAR|SDR12C1	hydroxysteroid (17-beta) dehydrogenase 12	protein-coding
chr11-3197	chr11	44041580	44041740	Intergenic	L1MB7|LINE|L1	-27871	NM_001031854	390110	Hs.558851	NM_001031854	ENSG00000205126	ACCSL	-	1-aminocyclopropane-1-carboxylate synthase (inactive)-like	protein-coding
chr11-1564	chr11	46083270	46083430	intron (NM_016621, intron 5 of 17)	HAL1|LINE|L1	59635	NM_001101802	51317	Hs.502458	NM_016621		PHF21A	BHC80|BM-006	PHD finger protein 21A	protein-coding
chr11-260	chr11	46128756	46128916	intron (NM_016621, intron 1 of 17)	intron (NM_016621, intron 1 of 17)	14149	NM_001101802	51317	Hs.502458	NM_016621		PHF21A	BHC80|BM-006	PHD finger protein 21A	protein-coding
chr11-1569	chr11	46988070	46988230	intron (NM_001278222, intron 1 of 7)	Charlie1|DNA|hAT-Charlie	29910	NR_103472	79096	Hs.368296	NM_024113	ENSG00000149179	C11orf49	-	chromosome 11 open reading frame 49	protein-coding
chr11-4513	chr11	49318396	49318556	Intergenic	L1MA3|LINE|L1	-88254	NM_001193471	2346	Hs.645352	NM_004476	ENSG00000086205	FOLH1	FGCP|FOLH|GCP2|GCPII|NAALAD1|NAALAdase|PSM|PSMA|mGCP	folate hydrolase (prostate-specific membrane antigen) 1	protein-coding
chr11-3229	chr11	49459516	49459676	Intergenic	L1MEf|LINE|L1	-120484	NR_027044	440040	Hs.655746	NR_027044	ENSG00000205035	LOC440040	-	glutamate receptor, metabotropic 5 pseudogene	pseudo
chr11-4520	chr11	55513527	55513687	Intergenic	Intergenic	-27307	NM_001001967	390142	Hs.553743	NM_001001967	ENSG00000198877	OR5D13	-	olfactory receptor, family 5, subfamily D, member 13 (gene/pseudogene)	protein-coding
chr11-2311	chr11	56059257	56059417	promoter-TSS (NM_001005199)	promoter-TSS (NM_001005199)	-799	NM_001005199	219469	Hs.553628	NM_001005199	ENSG00000181693	OR8H1	OR11-180	olfactory receptor, family 8, subfamily H, member 1	protein-coding
chr11-2312	chr11	56112598	56112758	promoter-TSS (NM_001002907)	promoter-TSS (NM_001002907)	-837	NM_001002907	390157	Hs.553748	NM_001002907	ENSG00000150261	OR8K1	OR11-182|OR8N1P	olfactory receptor, family 8, subfamily K, member 1	protein-coding
chr11-1103	chr11	56469665	56469825	TTS (NM_001013358)	TTS (NM_001013358)	1881	NM_001013358	504191		NM_001013358		OR9G9	-	olfactory receptor, family 9, subfamily G, member 9	protein-coding
chr11-3238	chr11	56530389	56530549	Intergenic	Intergenic	19120	NR_106743	102465135		NR_106743	ENSG00000274770	MIR6128	hsa-mir-6128	microRNA 6128	ncRNA
chr11-2315	chr11	58222475	58222635	Intergenic	L1MA8|LINE|L1	-14909	NM_001004733	390191	Hs.553754	NM_001004733	ENSG00000172362	OR5B12	OR11-241|OR5B12P|OR5B16|OST743	olfactory receptor, family 5, subfamily B, member 12	protein-coding
chr11-3249	chr11	58334659	58334819	intron (NM_004811, intron 2 of 8)	BLACKJACK|DNA|hAT-Blackjack	8651	NM_004811	9404	Hs.125474	NM_004811	ENSG00000110031	LPXN	LDPL	leupaxin	protein-coding
chr11-780	chr11	58350646	58350806	intron (NM_053023, intron 1 of 10)	intron (NM_053023, intron 1 of 10)	4139	NM_053023	80829	Hs.524920	NM_053023	ENSG00000186660	ZFP91	DMS-8|DSM-8|FKSG11|PZF|ZFP-91|ZNF757	ZFP91 zinc finger protein	protein-coding
chr11-91	chr11	59072893	59073053	Intergenic	L1M2|LINE|L1	-58959	NM_001004729	390195	Hs.553755	NM_001004729	ENSG00000176495	OR5AN1	OR11-244	olfactory receptor, family 5, subfamily AN, member 1	protein-coding
chr11-1584	chr11	59201464	59201624	Intergenic	L1MA7|LINE|L1	-9098	NM_001004728	219982	Hs.553649	NM_001004728	ENSG00000172320	OR5A1	OR11-249|OR5A1P|OST181	olfactory receptor, family 5, subfamily A, member 1	protein-coding
chr11-3260	chr11	59815163	59815323	3' UTR (NM_173801, exon 4 of 4)	3' UTR (NM_173801, exon 4 of 4)	7495	NM_173801	219990	Hs.132310	NM_173801	ENSG00000149507	OOSP2	PLAC1L|TMEM122	oocyte secreted protein 2	protein-coding
chr11-4553	chr11	59850060	59850220	Intergenic	L1MB1|LINE|L1	-5997	NM_000139	2206	Hs.386748	NM_000139	ENSG00000149534	MS4A2	APY|ATOPY|FCER1B|FCERI|IGEL|IGER|IGHER|MS4A1	membrane-spanning 4-domains, subfamily A, member 2	protein-coding
chr11-4554	chr11	60163444	60163604	promoter-TSS (NM_001079692)	promoter-TSS (NM_001079692)	37	NR_049734	84689	Hs.709736	NM_032597	ENSG00000166928	MS4A14	MS4A16|NYD-SP21	membrane-spanning 4-domains, subfamily A, member 14	protein-coding
chr11-1592	chr11	62991886	62992046	intron (NM_199352, intron 2 of 8)	L1MA3|LINE|L1	5158	NM_199352	387601	Hs.332119	NM_199352	ENSG00000196600	SLC22A25	HIMTP|UST6	solute carrier family 22, member 25	protein-coding
chr11-126	chr11	63241924	63242084	intron (NM_001146728, intron 3 of 5)	L1M4b|LINE|L1	16676	NM_054108	117245	Hs.410316	NM_054108	ENSG00000168004	HRASLS5	HRLP5|HRSL5|RLP1|iNAT	HRAS-like suppressor family, member 5	protein-coding
chr11-1602	chr11	66946234	66946394	intron (NM_012308, intron 2 of 20)	L1MB7|LINE|L1	59574	NR_027473	22992	Hs.124147	NM_012308	ENSG00000173120	KDM2A	CXXC8|FBL11|FBL7|FBXL11|JHDM1A|LILINA	lysine (K)-specific demethylase 2A	protein-coding
chr11-4578	chr11	67944588	67944748	intron (NM_001300909, intron 3 of 8)	intron (NM_001300909, intron 3 of 8)	36116	NM_016028	51111	Hs.632120	NM_016028	ENSG00000110066	KMT5B	CGI-85|CGI85|SUV420H1	lysine (K)-specific methyltransferase 5B	protein-coding
chr11-2343	chr11	67959525	67959685	intron (NM_001300909, intron 1 of 8)	Tigger3b|DNA|TcMar-Tigger	21179	NM_016028	51111	Hs.632120	NM_016028	ENSG00000110066	KMT5B	CGI-85|CGI85|SUV420H1	lysine (K)-specific methyltransferase 5B	protein-coding
chr11-2347	chr11	69221198	69221358	Intergenic	L1MB4|LINE|L1	-79051	NR_120543	101928292	Hs.736219	NR_120542		LINC01488	BRCAT8	long intergenic non-protein coding RNA 1488	ncRNA
chr11-2352	chr11	72646681	72646841	intron (NM_014824, intron 8 of 19)	intron (NM_014824, intron 8 of 19)	55796	NR_039664	100616233		NR_039664	ENSG00000265421	MIR4459	-	microRNA 4459	ncRNA
chr11-3309	chr11	73253927	73254087	intron (NM_001286050, intron 1 of 8)	L2a|LINE|L2	55227	NM_001286051	23201	Hs.475334	NM_015159	ENSG00000054965	FAM168A	KIAA0280|TCRP1	family with sequence similarity 168, member A	protein-coding
chr11-2360	chr11	73427742	73427902	intron (NM_001243719, intron 4 of 7)	intron (NM_001243719, intron 4 of 7)	43316	NM_001243719	5870	Hs.503222	NM_002869	ENSG00000175582	RAB6A	RAB6	RAB6A, member RAS oncogene family	protein-coding
chr11-2366	chr11	74117609	74117769	Intergenic	L1MB8|LINE|L1	-8179	NM_173582	283209	Hs.26612	NM_173582	ENSG00000165434	PGM2L1	BM32A|PMMLP	phosphoglucomutase 2-like 1	protein-coding
chr11-3319	chr11	74166477	74166637	3' UTR (NM_005472, exon 3 of 3)	3' UTR (NM_005472, exon 3 of 3)	12043	NM_005472	10008	Hs.523899	NM_005472	ENSG00000175538	KCNE3	HOKPP|HYPP|MiRP2	potassium channel, voltage gated subfamily E regulatory beta subunit 3	protein-coding
chr11-3322	chr11	74326643	74326803	intron (NM_006591, intron 5 of 11)	intron (NM_006591, intron 5 of 11)	23073	NR_046410	10714	Hs.82502	NM_006591	ENSG00000077514	POLD3	P66|P68|PPP1R128	polymerase (DNA-directed), delta 3, accessory subunit	protein-coding
chr11-3326	chr11	74762987	74763147	Intergenic	L1M4c|LINE|L1	37691	NM_001005285	341152	Hs.554515	NM_001005285	ENSG00000171561	OR2AT4	OR11-265	olfactory receptor, family 2, subfamily AT, member 4	protein-coding
chr11-1622	chr11	75606022	75606182	intron (NM_003369, intron 5 of 14)	intron (NM_003369, intron 5 of 14)	79890	NM_003369	7405	Hs.202470	NM_003369		UVRAG	DHTX|VPS38|p63	UV radiation resistance associated	protein-coding
chr11-567	chr11	75646142	75646302	intron (NM_003369, intron 6 of 14)	Tigger15a|DNA|TcMar-Tigger	120010	NM_003369	7405	Hs.202470	NM_003369		UVRAG	DHTX|VPS38|p63	UV radiation resistance associated	protein-coding
chr11-3337	chr11	75775862	75776022	intron (NM_003369, intron 12 of 14)	intron (NM_003369, intron 12 of 14)	141632	NM_004626	7481	Hs.108219	NM_004626	ENSG00000085741	WNT11	HWNT11	wingless-type MMTV integration site family, member 11	protein-coding
chr11-2376	chr11	76057836	76057996	Intergenic	Intergenic	34093	NM_004705	5612	Hs.503315	NM_004705	ENSG00000137492	PRKRIR	DAP4|P52rIPK|THAP0|THAP12	protein-kinase, interferon-inducible double stranded RNA dependent inhibitor, repressor of (P58 repressor)	protein-coding
chr11-1627	chr11	76072702	76072862	intron (NM_004705, intron 2 of 4)	intron (NM_004705, intron 2 of 4)	19227	NM_004705	5612	Hs.503315	NM_004705	ENSG00000137492	PRKRIR	DAP4|P52rIPK|THAP0|THAP12	protein-kinase, interferon-inducible double stranded RNA dependent inhibitor, repressor of (P58 repressor)	protein-coding
chr11-810	chr11	77414164	77414324	intron (NM_016578, intron 5 of 15)	intron (NM_016578, intron 5 of 15)	-65393	NM_001311200	1207	Hs.430733	NM_001293	ENSG00000074201	CLNS1A	CLCI|CLNS1B|ICln	chloride channel, nucleotide-sensitive, 1A	protein-coding
chr11-1638	chr11	77435004	77435164	intron (NM_016578, intron 5 of 15)	L1MB3|LINE|L1	-86233	NM_001311200	1207	Hs.430733	NM_001293	ENSG00000074201	CLNS1A	CLCI|CLNS1B|ICln	chloride channel, nucleotide-sensitive, 1A	protein-coding
chr11-1639	chr11	77655061	77655221	intron (NM_033547, intron 8 of 22)	intron (NM_033547, intron 8 of 22)	50576	NM_033547	92105	Hs.533723	NM_033547	ENSG00000149262	INTS4	INT4|MST093	integrator complex subunit 4	protein-coding
chr11-3356	chr11	77686193	77686353	intron (NM_033547, intron 4 of 22)	L1MB8|LINE|L1	19444	NM_033547	92105	Hs.533723	NM_033547	ENSG00000149262	INTS4	INT4|MST093	integrator complex subunit 4	protein-coding
chr11-2388	chr11	77699878	77700038	intron (NM_033547, intron 2 of 22)	L1MC5|LINE|L1	5759	NM_033547	92105	Hs.533723	NM_033547	ENSG00000149262	INTS4	INT4|MST093	integrator complex subunit 4	protein-coding
chr11-1144	chr11	78086716	78086876	intron (NM_080491, intron 1 of 9)	intron (NM_080491, intron 1 of 9)	-33870	NM_012296	9846	Hs.429434	NM_012296	ENSG00000033327	GAB2	-	GRB2-associated binding protein 2	protein-coding
chr11-74	chr11	78237419	78237579	intron (NM_001243251, intron 6 of 13)	intron (NM_001243251, intron 6 of 13)	-6723	NR_120566	101928896	Hs.659055	NR_120566	ENSG00000255084	LOC101928896	-	uncharacterized LOC101928896	ncRNA
chr11-3365	chr11	78338067	78338227	Intergenic	L1M1|LINE|L1	-52238	NM_024678	79731	Hs.503389	NM_024678	ENSG00000137513	NARS2	DFNB94|SLM5|asnRS	asparaginyl-tRNA synthetase 2, mitochondrial (putative)	protein-coding
chr11-4697	chr11	79559541	79559701	Intergenic	Intergenic	-407926	NM_001098816	26011	Hs.213087	NM_001098816	ENSG00000149256	TENM4	Doc4|ODZ4|TNM4|Ten-M4	teneurin transmembrane protein 4	protein-coding
chr11-2396	chr11	79600551	79600711	Intergenic	MLT1A0|LTR|ERVL-MaLR	-448936	NM_001098816	26011	Hs.213087	NM_001098816	ENSG00000149256	TENM4	Doc4|ODZ4|TNM4|Ten-M4	teneurin transmembrane protein 4	protein-coding
chr11-4700	chr11	80178769	80178929	Intergenic	L1MEf|LINE|L1	294997	NR_120570	101928944	Hs.547927	NR_120570	ENSG00000255178	LOC101928944	-	uncharacterized LOC101928944	ncRNA
chr11-4701	chr11	80422459	80422619	Intergenic	Intergenic	51307	NR_120570	101928944	Hs.547927	NR_120570	ENSG00000255178	LOC101928944	-	uncharacterized LOC101928944	ncRNA
chr11-3368	chr11	81034910	81035070	Intergenic	L2c|LINE|L2	-561144	NR_120570	101928944	Hs.547927	NR_120570	ENSG00000255178	LOC101928944	-	uncharacterized LOC101928944	ncRNA
chr11-1660	chr11	82296736	82296896	Intergenic	L1M1|LINE|L1	148090	NM_175885	220382	Hs.448218	NM_175885		FAM181B	-	family with sequence similarity 181, member B	protein-coding
chr11-2410	chr11	83085869	83086029	Intergenic	L1MA2|LINE|L1	-88499	NM_021825	60492	Hs.368866	NM_021825	ENSG00000137500	CCDC90B	MDS011|MDS025	coiled-coil domain containing 90B	protein-coding
chr11-4723	chr11	83296345	83296505	intron (NM_001142699, intron 19 of 27)	intron (NM_001142699, intron 19 of 27)	97043	NM_001142702	1740	Hs.367656	NM_001364	ENSG00000150672	DLG2	PPP1R58|PSD-93|PSD93|chapsyn-110	discs, large homolog 2 (Drosophila)	protein-coding
chr11-4725	chr11	83399774	83399934	intron (NM_001142699, intron 18 of 27)	intron (NM_001142699, intron 18 of 27)	-6386	NM_001142702	1740	Hs.367656	NM_001364	ENSG00000150672	DLG2	PPP1R58|PSD-93|PSD93|chapsyn-110	discs, large homolog 2 (Drosophila)	protein-coding
chr11-4727	chr11	83712015	83712175	intron (NM_001142699, intron 11 of 27)	L1MA4A|LINE|L1	272228	NM_001142700	1740	Hs.367656	NM_001364	ENSG00000150672	DLG2	PPP1R58|PSD-93|PSD93|chapsyn-110	discs, large homolog 2 (Drosophila)	protein-coding
chr11-2411	chr11	84014949	84015109	intron (NM_001142699, intron 7 of 27)	L2c|LINE|L2	13353	NM_001206769	1740	Hs.367656	NM_001364	ENSG00000150672	DLG2	PPP1R58|PSD-93|PSD93|chapsyn-110	discs, large homolog 2 (Drosophila)	protein-coding
chr11-3405	chr11	84583939	84584099	intron (NM_001142699, intron 6 of 27)	intron (NM_001142699, intron 6 of 27)	50446	NM_001300983	1740	Hs.367656	NM_001364	ENSG00000150672	DLG2	PPP1R58|PSD-93|PSD93|chapsyn-110	discs, large homolog 2 (Drosophila)	protein-coding
chr11-4737	chr11	84885341	84885501	intron (NM_001142699, intron 4 of 27)	L1PA11|LINE|L1	-250956	NM_001364	1740	Hs.367656	NM_001364	ENSG00000150672	DLG2	PPP1R58|PSD-93|PSD93|chapsyn-110	discs, large homolog 2 (Drosophila)	protein-coding
chr11-3412	chr11	85030183	85030343	intron (NM_001142699, intron 3 of 27)	intron (NM_001142699, intron 3 of 27)	308051	NM_001142699	1740	Hs.367656	NM_001364	ENSG00000150672	DLG2	PPP1R58|PSD-93|PSD93|chapsyn-110	discs, large homolog 2 (Drosophila)	protein-coding
chr11-817	chr11	85157187	85157347	intron (NM_001142699, intron 3 of 27)	intron (NM_001142699, intron 3 of 27)	181047	NM_001142699	1740	Hs.367656	NM_001364	ENSG00000150672	DLG2	PPP1R58|PSD-93|PSD93|chapsyn-110	discs, large homolog 2 (Drosophila)	protein-coding
chr11-3416	chr11	85332939	85333099	intron (NM_001142699, intron 2 of 27)	Tigger1|DNA|TcMar-Tigger	5295	NM_001142699	1740	Hs.367656	NM_001364	ENSG00000150672	DLG2	PPP1R58|PSD-93|PSD93|chapsyn-110	discs, large homolog 2 (Drosophila)	protein-coding
chr11-3420	chr11	85573721	85573881	intron (NM_001286159, intron 1 of 10)	intron (NM_001286159, intron 1 of 10)	7657	NM_173556	220047	Hs.567774	NM_173556	ENSG00000150676	CCDC83	CT148|HSD9	coiled-coil domain containing 83	protein-coding
chr11-1161	chr11	85937493	85937653	Intergenic	Intergenic	-17853	NM_001308007	8726	Hs.503510	NM_003797	ENSG00000074266	EED	HEED|WAIT1	embryonic ectoderm development	protein-coding
chr11-4773	chr11	86290471	86290631	intron (NM_001161586, intron 2 of 14)	intron (NM_001161586, intron 2 of 14)	92689	NM_001014811	10873	Hs.199743	NM_006680	ENSG00000151376	ME3	NADP-ME	malic enzyme 3, NADP(+)-dependent, mitochondrial	protein-coding
chr11-2424	chr11	86795083	86795243	intron (NR_033149, intron 3 of 13)	intron (NR_033149, intron 3 of 13)	46277	NR_033149	65084	Hs.188591	NM_022918		TMEM135	PMP52	transmembrane protein 135	protein-coding
chr11-1173	chr11	86950017	86950177	intron (NR_033149, intron 5 of 13)	intron (NR_033149, intron 5 of 13)	201211	NR_033149	65084	Hs.188591	NM_022918		TMEM135	PMP52	transmembrane protein 135	protein-coding
chr11-186	chr11	87686668	87686828	Intergenic	L1MEf|LINE|L1	221887	NM_022337	23682	Hs.591975	NM_022337	ENSG00000123892	RAB38	NY-MEL-1|rrGTPbp	RAB38, member RAS oncogene family	protein-coding
chr11-826	chr11	87884156	87884316	intron (NM_022337, intron 1 of 2)	MIRb|SINE|MIR	24399	NM_022337	23682	Hs.591975	NM_022337	ENSG00000123892	RAB38	NY-MEL-1|rrGTPbp	RAB38, member RAS oncogene family	protein-coding
chr11-2443	chr11	88203734	88203894	Intergenic	Tigger2b_Pri|DNA|TcMar-Tigger	-33930	NR_049724	100873989	Hs.616625	NR_049724	ENSG00000255082	GRM5-AS1	-	GRM5 antisense RNA 1	ncRNA
chr11-4821	chr11	88328582	88328742	intron (NM_000842, intron 6 of 8)	L1MA5A|LINE|L1	90918	NR_049724	100873989	Hs.616625	NR_049724	ENSG00000255082	GRM5-AS1	-	GRM5 antisense RNA 1	ncRNA
chr11-828	chr11	88497346	88497506	intron (NM_000842, intron 3 of 8)	L1M4c|LINE|L1	259682	NR_049724	100873989	Hs.616625	NR_049724	ENSG00000255082	GRM5-AS1	-	GRM5 antisense RNA 1	ncRNA
chr11-3480	chr11	88673744	88673904	intron (NM_000842, intron 2 of 8)	L1MC4|LINE|L1	107416	NM_001143831	2915	Hs.147361	NM_000842	ENSG00000168959	GRM5	GPRC1E|MGLUR5|PPP1R86|mGlu5	glutamate receptor, metabotropic 5	protein-coding
chr11-4829	chr11	88940278	88940438	intron (NM_000372, intron 2 of 4)	L1MDa|LINE|L1	29318	NM_000372	7299	Hs.503555	NM_000372	ENSG00000077498	TYR	ATN|CMM8|OCA1|OCA1A|OCAIA|SHEP3	tyrosinase	protein-coding
chr11-2451	chr11	89884789	89884949	intron (NM_001300930, intron 5 of 17)	L3|LINE|CR1	17051	NM_005467	10003	Hs.112482	NM_005467	ENSG00000077616	NAALAD2	GCPIII|GPCIII|NAADALASE2|NAALADASE2	N-acetylated alpha-linked acidic dipeptidase 2	protein-coding
chr11-831	chr11	90020879	90021039	intron (NR_104190, intron 1 of 6)	intron (NR_104190, intron 1 of 6)	36559	NR_104190	101929222	Hs.616763	NR_104190	ENSG00000261645	DISC1FP1	Boymaw	DISC1 fusion partner 1 (non-protein coding)	ncRNA
chr11-833	chr11	90124127	90124287	intron (NR_104190, intron 1 of 6)	intron (NR_104190, intron 1 of 6)	139807	NR_104190	101929222	Hs.616763	NR_104190	ENSG00000261645	DISC1FP1	Boymaw	DISC1 fusion partner 1 (non-protein coding)	ncRNA
chr11-1712	chr11	90248298	90248458	intron (NR_104190, intron 1 of 6)	L1MA1|LINE|L1	40647	NR_039711	100616186		NR_039711	ENSG00000266703	MIR4490	-	microRNA 4490	ncRNA
chr11-4849	chr11	90305891	90306051	intron (NR_104190, intron 2 of 6)	L1PA15|LINE|L1	-16946	NR_039711	100616186		NR_039711	ENSG00000266703	MIR4490	-	microRNA 4490	ncRNA
chr11-1714	chr11	90396697	90396857	intron (NR_104190, intron 3 of 6)	intron (NR_104190, intron 3 of 6)	-107752	NR_039711	100616186		NR_039711	ENSG00000266703	MIR4490	-	microRNA 4490	ncRNA
chr11-188	chr11	90874250	90874410	Intergenic	A-rich|Low_complexity|Low_complexity	-271960	NR_031663	100302228		NR_031663	ENSG00000221586	MIR1261	MIRN1261|hsa-mir-1261	microRNA 1261	ncRNA
chr11-2466	chr11	91965604	91965764	Intergenic	Intergenic	-119578	NM_001008781	120114	Hs.98523	NM_001008781	ENSG00000165323	FAT3	CDHF15|CDHR10|hFat3	FAT atypical cadherin 3	protein-coding
chr11-3521	chr11	93838556	93838716	intron (NM_001098672, intron 16 of 19)	intron (NM_001098672, intron 16 of 19)	-23458	NM_015368	24145	Hs.591976	NM_015368	ENSG00000110218	PANX1	MRS1|PX1|UNQ2529	pannexin 1	protein-coding
chr11-1719	chr11	94338399	94338559	intron (NM_152431, intron 13 of 19)	L1MC4|LINE|L1	38005	NM_152431	143689	Hs.660188	NM_152431	ENSG00000134627	PIWIL4	HIWI2|MIWI2	piwi-like RNA-mediated gene silencing 4	protein-coding
chr11-4867	chr11	94361108	94361268	Intergenic	Intergenic	60714	NM_152431	143689	Hs.660188	NM_152431	ENSG00000134627	PIWIL4	HIWI2|MIWI2	piwi-like RNA-mediated gene silencing 4	protein-coding
chr11-1202	chr11	94850791	94850951	intron (NM_015036, intron 1 of 1)	L1MA2|LINE|L1	27897	NM_015036	23052	Hs.167115	NM_015036	ENSG00000149218	ENDOD1	-	endonuclease domain containing 1	protein-coding
chr11-78	chr11	94919655	94919815	intron (NM_001271594, intron 3 of 8)	L1MA5A|LINE|L1	36032	NR_110303	101929295	Hs.735838	NR_110303	ENSG00000245552	LOC101929295	-	uncharacterized LOC101929295	ncRNA
chr11-1724	chr11	94946407	94946567	intron (NM_001271594, intron 1 of 8)	intron (NM_001271594, intron 1 of 8)	-16863	NR_110295	100129203	Hs.191599	NR_110295		LOC100129203	-	uncharacterized LOC100129203	ncRNA
chr11-3534	chr11	95128417	95128577	Intergenic	L1MDa|LINE|L1	-162792	NM_001271594	143686	Hs.120633	NM_144665	ENSG00000149212	SESN3	SEST3	sestrin 3	protein-coding
chr11-1727	chr11	95202528	95202688	Intergenic	L1ME2|LINE|L1	-236903	NM_001271594	143686	Hs.120633	NM_144665	ENSG00000149212	SESN3	SEST3	sestrin 3	protein-coding
chr11-592	chr11	95226179	95226339	Intergenic	L1ME1|LINE|L1	-260554	NM_001271594	143686	Hs.120633	NM_144665	ENSG00000149212	SESN3	SEST3	sestrin 3	protein-coding
chr11-133	chr11	95688288	95688448	Intergenic	Intergenic	-30997	NM_016156	8898	Hs.181326	NM_016156	ENSG00000087053	MTMR2	CMT4B|CMT4B1	myotubularin related protein 2	protein-coding
chr11-850	chr11	95942115	95942275	intron (NM_032427, intron 1 of 4)	MER5A1|DNA|hAT-Charlie	-132407	NR_036125	100422991		NR_036125	ENSG00000266192	MIR1260B	mir-1260b	microRNA 1260b	ncRNA
chr11-4920	chr11	96287239	96287399	Intergenic	L2a|LINE|L2	-47278	NR_047481	100874053	Hs.742044	NR_047481		JRKL-AS1	-	JRKL antisense RNA 1	ncRNA
chr11-4922	chr11	96446453	96446613	Intergenic	L1M5|LINE|L1	-206492	NR_047481	100874053	Hs.742044	NR_047481		JRKL-AS1	-	JRKL antisense RNA 1	ncRNA
chr11-2502	chr11	96651034	96651194	Intergenic	L1MCa|LINE|L1	-411073	NR_047481	100874053	Hs.742044	NR_047481		JRKL-AS1	-	JRKL antisense RNA 1	ncRNA
chr11-3561	chr11	96928529	96928689	Intergenic	Intergenic	-688568	NR_047481	100874053	Hs.742044	NR_047481		JRKL-AS1	-	JRKL antisense RNA 1	ncRNA
chr11-4929	chr11	97337903	97338063	Intergenic	L4|LINE|RTE	-1097942	NR_047481	100874053	Hs.742044	NR_047481		JRKL-AS1	-	JRKL antisense RNA 1	ncRNA
chr11-3572	chr11	98899301	98899461	intron (NM_001243270, intron 1 of 23)	intron (NM_001243270, intron 1 of 23)	7675	NM_014361	53942	Hs.656783	NM_014361	ENSG00000149972	CNTN5	HNB-2s|NB-2	contactin 5	protein-coding
chr11-1766	chr11	99636346	99636506	intron (NM_175566, intron 1 of 21)	intron (NM_175566, intron 1 of 21)	209550	NM_175566	53942	Hs.656783	NM_014361	ENSG00000149972	CNTN5	HNB-2s|NB-2	contactin 5	protein-coding
chr11-2511	chr11	100893143	100893303	Intergenic	Intergenic	30412	NM_032021	83935	Hs.44004	NM_032021	ENSG00000170647	TMEM133	AD031	transmembrane protein 133	protein-coding
chr11-4953	chr11	101027102	101027262	intron (NR_073144, intron 4 of 4)	L1MEf|LINE|L1	-26638	NM_000926	5241	Hs.32405	NM_000926	ENSG00000082175	PGR	NR3C3|PR	progesterone receptor	protein-coding
chr11-3586	chr11	101158013	101158173	Intergenic	L1MB7|LINE|L1	-157549	NM_000926	5241	Hs.32405	NM_000926	ENSG00000082175	PGR	NR3C3|PR	progesterone receptor	protein-coding
chr11-597	chr11	101413434	101413594	intron (NM_004621, intron 1 of 12)	intron (NM_004621, intron 1 of 12)	-22878	NR_037485	100500823		NR_037485	ENSG00000263885	MIR3920	-	microRNA 3920	ncRNA
chr11-196	chr11	101766177	101766337	intron (NM_178127, intron 7 of 8)	intron (NM_178127, intron 7 of 8)	-19489	NM_020802	57562	Hs.156352	NM_020802	ENSG00000110318	CEP126	KIAA1377	centrosomal protein 126kDa	protein-coding
chr11-406	chr11	101786534	101786694	intron (NM_020802, intron 1 of 10)	intron (NM_020802, intron 1 of 10)	639	NM_178127	253935	Hs.318370	NM_178127	ENSG00000187151	ANGPTL5	-	angiopoietin like 5	protein-coding
chr11-1789	chr11	101859213	101859373	intron (NM_020802, intron 9 of 10)	L1MEd|LINE|L1	-58876	NM_001195005	85016	Hs.98328	NM_032930	ENSG00000137691	C11orf70	-	chromosome 11 open reading frame 70	protein-coding
chr11-866	chr11	102149911	102150071	Intergenic	Intergenic	-38190	NM_182962	330	Hs.127799	NM_001165	ENSG00000023445	BIRC3	AIP1|API2|CIAP2|HAIP1|HIAP1|MALT2|MIHC|RNF49|c-IAP2	baculoviral IAP repeat containing 3	protein-coding
chr11-79	chr11	103024912	103025072	intron (NM_001377, intron 22 of 88)	intron (NM_001377, intron 22 of 88)	44832	NM_001080463	79659	Hs.503721	NM_001377	ENSG00000187240	DYNC2H1	ATD3|DHC1b|DHC2|DNCH2|DYH1B|SRPS2B|SRTD3|hdhc11	dynein, cytoplasmic 2, heavy chain 1	protein-coding
chr11-1799	chr11	103036644	103036804	exon (NM_001080463, exon 31 of 90)	exon (NM_001080463, exon 31 of 90)	56564	NM_001080463	79659	Hs.503721	NM_001377	ENSG00000187240	DYNC2H1	ATD3|DHC1b|DHC2|DNCH2|DYH1B|SRPS2B|SRTD3|hdhc11	dynein, cytoplasmic 2, heavy chain 1	protein-coding
chr11-1805	chr11	103095967	103096127	intron (NM_001377, intron 59 of 88)	L1PB1|LINE|L1	115887	NM_001080463	79659	Hs.503721	NM_001377	ENSG00000187240	DYNC2H1	ATD3|DHC1b|DHC2|DNCH2|DYH1B|SRPS2B|SRTD3|hdhc11	dynein, cytoplasmic 2, heavy chain 1	protein-coding
chr11-1820	chr11	103534619	103534779	Intergenic	MER39|LTR|ERV1	-185935	NR_039842	100616457		NR_039842	ENSG00000264200	MIR4693	-	microRNA 4693	ncRNA
chr11-1251	chr11	103711839	103711999	Intergenic	L1ME3F|LINE|L1	-8715	NR_039842	100616457		NR_039842	ENSG00000264200	MIR4693	-	microRNA 4693	ncRNA
chr11-97	chr11	103824472	103824632	intron (NM_033135, intron 3 of 6)	intron (NM_033135, intron 3 of 6)	-82756	NM_001001711	414301	Hs.591941	NM_001001711	ENSG00000170967	DDI1	-	DNA-damage inducible 1 homolog 1	protein-coding
chr11-2585	chr11	103994971	103995131	intron (NM_025208, intron 1 of 6)	L3|LINE|CR1	39976	NM_033135	80310	Hs.352298	NM_025208	ENSG00000170962	PDGFD	IEGF|MSTP036|SCDGF-B|SCDGFB	platelet derived growth factor D	protein-coding
chr11-620	chr11	104041444	104041604	Intergenic	L3|LINE|CR1	-6497	NM_025208	80310	Hs.352298	NM_025208	ENSG00000170962	PDGFD	IEGF|MSTP036|SCDGF-B|SCDGFB	platelet derived growth factor D	protein-coding
chr11-2589	chr11	104116692	104116852	Intergenic	Intergenic	-6547	NR_106987	102465752		NR_106987		MIR7641-1	hsa-mir-7641-1	microRNA 7641-1	ncRNA
chr11-3671	chr11	104338351	104338511	Intergenic	Intergenic	141599	NR_120585	102723895	Hs.48803	NR_120585	ENSG00000256422	LOC102723895	-	uncharacterized LOC102723895	ncRNA
chr11-5090	chr11	104593163	104593323	Intergenic	L1MA8|LINE|L1	-113213	NR_120585	102723895	Hs.48803	NR_120585	ENSG00000256422	LOC102723895	-	uncharacterized LOC102723895	ncRNA
chr11-5091	chr11	104707176	104707336	Intergenic	Intergenic	62141	NR_034070	100506742	Hs.476989	NM_001191016	ENSG00000204403	CASP12	CASP-12|CASP12P1	caspase 12 (gene/pseudogene)	protein-coding
chr11-3680	chr11	104998505	104998665	Intergenic	L1M2a|LINE|L1	11876	NM_021571	59082	Hs.56279	NM_021571	ENSG00000255501	CARD18	ICEBERG|UNQ5804|pseudo-ICE	caspase recruitment domain family, member 18	protein-coding
chr11-892	chr11	105046624	105046784	Intergenic	L1MD2|LINE|L1	-36243	NM_021571	59082	Hs.56279	NM_021571	ENSG00000255501	CARD18	ICEBERG|UNQ5804|pseudo-ICE	caspase recruitment domain family, member 18	protein-coding
chr11-3682	chr11	105358946	105359106	Intergenic	Intergenic	-121774	NM_000829	2893	Hs.503743	NM_000829	ENSG00000152578	GRIA4	GLUR4|GLUR4C|GLURD|GluA4	glutamate receptor, ionotropic, AMPA 4	protein-coding
chr11-1836	chr11	105414048	105414208	Intergenic	Intergenic	-66672	NM_000829	2893	Hs.503743	NM_000829	ENSG00000152578	GRIA4	GLUR4|GLUR4C|GLURD|GluA4	glutamate receptor, ionotropic, AMPA 4	protein-coding
chr11-3685	chr11	105863951	105864111	Intergenic	L1P4|LINE|L1	28923	NM_032424	84437	Hs.266782	NM_032424	ENSG00000170903	MSANTD4	KIAA1826	Myb/SANT-like DNA-binding domain containing 4 with coiled-coils	protein-coding
chr11-1837	chr11	105998654	105998814	Intergenic	Intergenic	-50269	NM_198439	143879	Hs.101949	NM_152433	ENSG00000182359	KBTBD3	BKLHD3	kelch repeat and BTB (POZ) domain containing 3	protein-coding
chr11-3690	chr11	106387170	106387330	Intergenic	L1ME2|LINE|L1	265116	NR_120551	101928535	Hs.409078	NR_120551	ENSG00000254811	LOC101928535	-	uncharacterized LOC101928535	ncRNA
chr11-5114	chr11	106441796	106441956	Intergenic	L1ME3A|LINE|L1	319742	NR_120551	101928535	Hs.409078	NR_120551	ENSG00000254811	LOC101928535	-	uncharacterized LOC101928535	ncRNA
chr11-3694	chr11	106842639	106842799	intron (NM_001256424, intron 3 of 8)	intron (NM_001256424, intron 3 of 8)	46452	NM_000855	2977	Hs.24321	NM_000855	ENSG00000152402	GUCY1A2	GC-SA2|GUC1A2	guanylate cyclase 1, soluble, alpha 2	protein-coding
chr11-5120	chr11	106917276	106917436	Intergenic	Intergenic	-28185	NM_001256424	2977	Hs.24321	NM_000855	ENSG00000152402	GUCY1A2	GC-SA2|GUC1A2	guanylate cyclase 1, soluble, alpha 2	protein-coding
chr11-1259	chr11	107022793	107022953	Intergenic	MER65-int|LTR|ERV1	-133702	NM_001256424	2977	Hs.24321	NM_000855	ENSG00000152402	GUCY1A2	GC-SA2|GUC1A2	guanylate cyclase 1, soluble, alpha 2	protein-coding
chr11-2606	chr11	107182445	107182605	Intergenic	Intergenic	146047	NM_152434	143884	Hs.212140	NM_152434	ENSG00000152404	CWF19L2	-	CWF19-like 2, cell cycle control (S. pombe)	protein-coding
chr11-2608	chr11	107264200	107264360	intron (NM_152434, intron 10 of 17)	L1PB4|LINE|L1	64292	NM_152434	143884	Hs.212140	NM_152434	ENSG00000152404	CWF19L2	-	CWF19-like 2, cell cycle control (S. pombe)	protein-coding
chr11-1846	chr11	107409174	107409334	intron (NM_138775, intron 7 of 11)	intron (NM_138775, intron 7 of 11)	27207	NM_138775	91801	Hs.503763	NM_138775	ENSG00000137760	ALKBH8	ABH8|TRM9|TRMT9	alkB homolog 8, tRNA methyltransferase	protein-coding
chr11-3712	chr11	107562909	107563069	Intergenic	L1MEf|LINE|L1	19798	NM_003063	6588	Hs.334629	NM_003063	ENSG00000170290	SLN	-	sarcolipin	protein-coding
chr11-139	chr11	107600023	107600183	Intergenic	Intergenic	-17316	NM_003063	6588	Hs.334629	NM_003063	ENSG00000170290	SLN	-	sarcolipin	protein-coding
chr11-3717	chr11	108154547	108154707	intron (NM_000051, intron 25 of 62)	intron (NM_000051, intron 25 of 62)	61068	NM_000051	472	Hs.367437	NM_000051	ENSG00000149311	ATM	AT1|ATA|ATC|ATD|ATDC|ATE|TEL1|TELO1	ATM serine/threonine kinase	protein-coding
chr11-1264	chr11	108180568	108180728	intron (NM_000051, intron 38 of 62)	intron (NM_000051, intron 38 of 62)	87089	NM_000051	472	Hs.367437	NM_000051	ENSG00000149311	ATM	AT1|ATA|ATC|ATD|ATDC|ATE|TEL1|TELO1	ATM serine/threonine kinase	protein-coding
chr11-2621	chr11	108302314	108302474	intron (NM_152587, intron 3 of 8)	intron (NM_152587, intron 3 of 8)	35864	NM_152587	160140	Hs.653180	NM_152587	ENSG00000166323	C11orf65	-	chromosome 11 open reading frame 65	protein-coding
chr11-3724	chr11	108482883	108483043	Intergenic	MIRb|SINE|MIR	-18498	NM_001308019	23086	Hs.28540	NM_015065	ENSG00000110723	EXPH5	SLAC2-B|SLAC2B	exophilin 5	protein-coding
chr11-5150	chr11	108500938	108501098	Intergenic	L1MEe|LINE|L1	-34734	NM_004398	1662	Hs.591931	NM_004398	ENSG00000178105	DDX10	HRH-J8	DEAD (Asp-Glu-Ala-Asp) box polypeptide 10	protein-coding
chr11-286	chr11	108858277	108858437	Intergenic	L1M5|LINE|L1	322605	NM_004398	1662	Hs.591931	NM_004398	ENSG00000178105	DDX10	HRH-J8	DEAD (Asp-Glu-Ala-Asp) box polypeptide 10	protein-coding
chr11-1863	chr11	109083370	109083530	Intergenic	L1MA9|LINE|L1	-209396	NM_207645	399947	Hs.172982	NM_207645	ENSG00000185742	C11orf87	LOH11CR1A|NEURIM1	chromosome 11 open reading frame 87	protein-coding
chr11-5173	chr11	109358394	109358554	Intergenic	L1MEd|LINE|L1	65628	NM_207645	399947	Hs.172982	NM_207645	ENSG00000185742	C11orf87	LOH11CR1A|NEURIM1	chromosome 11 open reading frame 87	protein-coding
chr11-428	chr11	109999235	109999395	intron (NM_033390, intron 1 of 5)	intron (NM_033390, intron 1 of 5)	35228	NM_033390	85463	Hs.376289	NM_033390	ENSG00000149289	ZC3H12C	MCPIP3	zinc finger CCCH-type containing 12C	protein-coding
chr11-5181	chr11	110187728	110187888	Intergenic	Intergenic	-20371	NM_002906	5962	Hs.263671	NM_002906	ENSG00000137710	RDX	DFNB24	radixin	protein-coding
chr11-1870	chr11	110370927	110371087	Intergenic	L1MB4|LINE|L1	70346	NM_004109	2230	Hs.744	NM_004109	ENSG00000137714	FDX1	ADX|FDX|LOH11CR1D	ferredoxin 1	protein-coding
chr11-1871	chr11	111082109	111082269	Intergenic	L1MC3|LINE|L1	-44518	NM_198498	341032	Hs.298685	NM_198498	ENSG00000150750	C11orf53	-	chromosome 11 open reading frame 53	protein-coding
chr11-140	chr11	111498499	111498659	intron (NM_015191, intron 3 of 14)	intron (NM_015191, intron 3 of 14)	25464	NM_015191	23235	Hs.269128	NM_015191		SIK2	LOH11CR1I|QIK|SIK-2|SNF1LK2	salt-inducible kinase 2	protein-coding
chr11-1876	chr11	112047189	112047349	intron (NM_001256400, intron 1 of 10)	intron (NM_001256400, intron 1 of 10)	180	NM_001256397	83875	Hs.728325	NM_031938	ENSG00000197580	BCO2	B-DIOX-II|BCDO2	beta-carotene oxygenase 2	protein-coding
chr11-912	chr11	112314380	112314540	Intergenic	L1MB4|LINE|L1	-38495	NR_120559	101928823	Hs.126118	NR_120559	ENSG00000254968	LOC101928823	-	uncharacterized LOC101928823	ncRNA
chr11-3782	chr11	112329642	112329802	Intergenic	L1MA8|LINE|L1	-23233	NR_120559	101928823	Hs.126118	NR_120559	ENSG00000254968	LOC101928823	-	uncharacterized LOC101928823	ncRNA
chr11-5215	chr11	113224796	113224956	intron (NM_017868, intron 16 of 21)	L1PA13|LINE|L1	-33637	NM_178510	255239	Hs.448473	NM_178510	ENSG00000170209	ANKK1	PKK2	ankyrin repeat and kinase domain containing 1	protein-coding
chr11-2657	chr11	114368770	114368930	Intergenic	Intergenic	58742	NM_015523	25996	Hs.677190	NM_015523	ENSG00000076043	REXO2	CGI-114|REX2|RFN|SFN	RNA exonuclease 2	protein-coding
chr11-3788	chr11	115193765	115193925	intron (NM_001301045, intron 1 of 10)	L1MB7|LINE|L1	181396	NM_014333	23705	Hs.370510	NM_014333	ENSG00000182985	CADM1	BL2|IGSF4|IGSF4A|NECL2|Necl-2|RA175|ST17|SYNCAM|TSLC1|sTSLC-1|sgIGSF|synCAM1	cell adhesion molecule 1	protein-coding
chr11-3796	chr11	117891308	117891468	intron (NR_038318, intron 3 of 3)	L1ME3C|LINE|L1	34282	NM_001558	3587	Hs.504035	NM_001558	ENSG00000110324	IL10RA	CD210|CD210a|CDW210A|HIL-10R|IL-10R1|IL10R	interleukin 10 receptor, alpha	protein-coding
chr11-5244	chr11	119092951	119093111	intron (NM_005188, intron 1 of 15)	intron (NM_005188, intron 1 of 15)	16045	NM_005188	867	Hs.504096	NM_005188	ENSG00000110395	CBL	C-CBL|CBL2|FRA11B|NSLL|RNF55	Cbl proto-oncogene, E3 ubiquitin protein ligase	protein-coding
chr11-3804	chr11	120301267	120301427	intron (NM_001301084, intron 10 of 40)	intron (NM_001301084, intron 10 of 40)	45344	NM_001301084	23365	Hs.24598	NM_015313	ENSG00000196914	ARHGEF12	LARG|PRO2792	Rho guanine nucleotide exchange factor (GEF) 12	protein-coding
chr11-5254	chr11	120362224	120362384	Intergenic	Charlie1a|DNA|hAT-Charlie	-20151	NM_014619	2900	Hs.538738	NM_014619	ENSG00000149403	GRIK4	EAA1|GRIK|GluK4|KA1	glutamate receptor, ionotropic, kainate 4	protein-coding
chr11-3811	chr11	120931298	120931458	intron (NM_152715, intron 7 of 7)	intron (NM_152715, intron 7 of 7)	36565	NM_152715	219899	Hs.504136	NM_152715		TBCEL	El|LRRC35	tubulin folding cofactor E-like	protein-coding
chr11-3812	chr11	121182132	121182292	3' UTR (NM_001024956, exon 5 of 5)	3' UTR (NM_001024956, exon 5 of 5)	18635	NM_001024956	6309	Hs.287749	NM_006918		SC5D	ERG3|S5DES|SC5DL	sterol-C5-desaturase	protein-coding
chr11-3813	chr11	121267304	121267464	Intergenic	HAL1|LINE|L1	-55528	NM_003105	6653	Hs.368592	NM_003105	ENSG00000137642	SORL1	C11orf32|LR11|LRP9|SORLA|SorLA-1|gp250	sortilin-related receptor, L(DLR class) A repeats containing	protein-coding
chr11-5262	chr11	122017639	122017799	promoter-TSS (NR_029477)	promoter-TSS (NR_029477)	-418	NR_029477	406882		NR_029477	ENSG00000198975	MIRLET7A2	LET7A2|MIRNLET7A2|let-7a-2	microRNA let-7a-2	ncRNA
chr11-1892	chr11	122335200	122335360	Intergenic	L1MA4A|LINE|L1	-191118	NM_032873	84959	Hs.444075	NM_032873	ENSG00000154127	UBASH3B	STS-1|STS1|TULA-2|TULA2|p70	ubiquitin associated and SH3 domain containing B	protein-coding
chr11-2679	chr11	123292567	123292727	Intergenic	Intergenic	-40427	NR_039714	100616319		NR_039714	ENSG00000265357	MIR4493	-	microRNA 4493	ncRNA
chr11-1894	chr11	124179504	124179664	TTS (NM_001002917)	TTS (NM_001002917)	1078	NM_001002917	283159	Hs.504211	NM_001002917	ENSG00000196341	OR8D1	JCG9|OR8D3|OST004|PDJ9J14	olfactory receptor, family 8, subfamily D, member 1	protein-coding
chr11-3819	chr11	124321208	124321368	Intergenic	L1MA5A|LINE|L1	-10307	NM_012378	26493	Hs.351822	NM_012378	ENSG00000197125	OR8B8	TPCR85	olfactory receptor, family 8, subfamily B, member 8	protein-coding
chr11-633	chr11	124383760	124383920	Intergenic	L1ME3|LINE|L1	29710	NM_001005195	219858	Hs.553634	NM_001005195	ENSG00000170953	OR8B12	OR11-317	olfactory receptor, family 8, subfamily B, member 12	protein-coding
chr11-3822	chr11	124643199	124643359	intron (NM_001312919, intron 1 of 2)	intron (NM_001312919, intron 1 of 2)	2859	NM_001312920	79684	Hs.146079	NM_024631	ENSG00000120458	MSANTD2	C11orf61	Myb/SANT-like DNA-binding domain containing 2	protein-coding
chr11-5286	chr11	127887563	127887723	Intergenic	MIR|SINE|MIR	504562	NM_005238	2113	Hs.369438	NM_005238	ENSG00000134954	ETS1	ETS-1|EWSR2|c-ets-1|p54	v-ets avian erythroblastosis virus E26 oncogene homolog 1	protein-coding
chr11-5292	chr11	128909742	128909902	intron (NM_001142685, intron 10 of 21)	intron (NM_001142685, intron 10 of 21)	-15734	NM_014715	9743	Hs.440379	NM_014715	ENSG00000134909	ARHGAP32	GC-GAP|GRIT|PX-RICS|RICS|p200RhoGAP|p250GAP	Rho GTPase activating protein 32	protein-coding
chr11-2695	chr11	129015774	129015934	intron (NM_001142685, intron 2 of 21)	intron (NM_001142685, intron 2 of 21)	46239	NM_001142685	9743	Hs.440379	NM_014715	ENSG00000134909	ARHGAP32	GC-GAP|GRIT|PX-RICS|RICS|p200RhoGAP|p250GAP	Rho GTPase activating protein 32	protein-coding
chr11-1908	chr11	129122097	129122257	Intergenic	Intergenic	-60084	NM_001142685	9743	Hs.440379	NM_014715	ENSG00000134909	ARHGAP32	GC-GAP|GRIT|PX-RICS|RICS|p200RhoGAP|p250GAP	Rho GTPase activating protein 32	protein-coding
chr11-636	chr11	129349313	129349473	Intergenic	L1MEe|LINE|L1	103512	NM_003658	8538	Hs.591944	NM_003658	ENSG00000043039	BARX2	-	BARX homeobox 2	protein-coding
chr11-3838	chr11	129435941	129436101	Intergenic	L1ME3A|LINE|L1	51143	NR_120582	101929557	Hs.385785	NR_120582	ENSG00000281097	LINC01395	-	long intergenic non-protein coding RNA 1395	ncRNA
chr11-5307	chr11	129639100	129639260	Intergenic	L1MEc|LINE|L1	-46561	NM_138788	120224	Hs.504301	NM_138788	ENSG00000151715	TMEM45B	-	transmembrane protein 45B	protein-coding
chr11-5308	chr11	129647620	129647780	Intergenic	L1MC1|LINE|L1	-38041	NM_138788	120224	Hs.504301	NM_138788	ENSG00000151715	TMEM45B	-	transmembrane protein 45B	protein-coding
chr11-1303	chr11	130128012	130128172	intron (NM_001301099, intron 2 of 6)	MER104|DNA|TcMar-Tc2	56515	NM_014155	29068	Hs.721470	NM_014155	ENSG00000196323	ZBTB44	BTBD15|HSPC063|ZNF851	zinc finger and BTB domain containing 44	protein-coding
chr11-2703	chr11	130202369	130202529	Intergenic	LTR49-int|LTR|ERV1	-17842	NM_001301098	29068	Hs.721470	NM_014155	ENSG00000196323	ZBTB44	BTBD15|HSPC063|ZNF851	zinc finger and BTB domain containing 44	protein-coding
chr11-2707	chr11	130611950	130612110	Intergenic	Intergenic	69179	NM_001271983	283171	Hs.376151	NM_001271983		C11orf44	-	chromosome 11 open reading frame 44	protein-coding
chr11-2709	chr11	130838138	130838298	Intergenic	L1PA16|LINE|L1	-51836	NM_001301089	399979	Hs.444024	NM_014758	ENSG00000120451	SNX19	CHET8	sorting nexin 19	protein-coding
chr11-5327	chr11	133058918	133059078	intron (NM_001012393, intron 1 of 7)	L2|LINE|L2	-245961	NM_002545	4978	Hs.4817	NM_002545	ENSG00000183715	OPCML	IGLON1|OBCAM|OPCM	opioid binding protein/cell adhesion molecule-like	protein-coding
chr11-3852	chr11	134565143	134565303	Intergenic	L1MCa|LINE|L1	258847	NR_033852	283177	Hs.504390	NR_033852		LOC283177	-	uncharacterized LOC283177	ncRNA
chr11-3853	chr11	134687459	134687619	Intergenic	L1M5|LINE|L1	381163	NR_033852	283177	Hs.504390	NR_033852		LOC283177	-	uncharacterized LOC283177	ncRNA
chr12-1896	chr12	1295461	1295621	intron (NR_027948, intron 10 of 19)	intron (NR_027948, intron 10 of 19)	158627	NM_001301248	23085	Hs.601216	NM_178039	ENSG00000082805	ERC1	Cast2|ELKS|ERC-1|RAB6IP2	ELKS/RAB6-interacting/CAST family member 1	protein-coding
chr12-3838	chr12	4376944	4377104	intron (NR_125790, intron 1 of 1)	intron (NR_125790, intron 1 of 1)	-5878	NM_001759	894	Hs.376071	NM_001759	ENSG00000118971	CCND2	KIAK0002|MPPH3	cyclin D2	protein-coding
chr12-3843	chr12	4837997	4838157	intron (NM_017417, intron 2 of 10)	L1MB8|LINE|L1	8325	NM_017417	26290	Hs.511985	NM_017417	ENSG00000130035	GALNT8	GALNAC-T8	polypeptide N-acetylgalactosaminyltransferase 8	protein-coding
chr12-2714	chr12	7397519	7397679	Intergenic	L1ME2z|LINE|L1	54641	NM_000319	5830	Hs.567327	NM_000319	ENSG00000139197	PEX5	PBD2A|PBD2B|PTS1-BP|PTS1R|PXR1	peroxisomal biogenesis factor 5	protein-coding
chr12-416	chr12	7554203	7554363	intron (NM_174941, intron 6 of 19)	L1ME4a|LINE|L1	42498	NM_174941	283316	Hs.631727	NM_174941	ENSG00000177675	CD163L1	CD163B|M160	CD163 molecule-like 1	protein-coding
chr12-3855	chr12	7768304	7768464	Intergenic	MLT2A1|LTR|ERVL	50115	NM_005889	339	Hs.560	NM_001644	ENSG00000111701	APOBEC1	APOBEC-1|BEDP|CDAR1|HEPR	apolipoprotein B mRNA editing enzyme, catalytic polypeptide 1	protein-coding
chr12-1335	chr12	8699771	8699931	Intergenic	Intergenic	-6293	NM_014358	26253	Hs.236516	NM_014358	ENSG00000166523	CLEC4E	CLECSF9|MINCLE	C-type lectin domain family 4, member E	protein-coding
chr12-3867	chr12	9122220	9122380	Intergenic	L1MEc|LINE|L1	-19921	NM_005810	10219	Hs.558446	NM_005810		KLRG1	2F1|CLEC15A|MAFA|MAFA-2F1|MAFA-L|MAFA-LIKE	killer cell lectin-like receptor subfamily G, member 1	protein-coding
chr12-1918	chr12	9264154	9264314	intron (NM_000014, intron 4 of 35)	L2a|LINE|L2	4324	NM_000014	2	Hs.88556	NM_000014	ENSG00000175899	A2M	A2MD|CPAMD5|FWP007|S863-7	alpha-2-macroglobulin	protein-coding
chr12-913	chr12	9351592	9351752	intron (NM_002864, intron 7 of 35)	intron (NM_002864, intron 7 of 35)	9294	NM_002864	5858	Hs.707491	NM_002864	ENSG00000126838	PZP	CPAMD6	pregnancy-zone protein	protein-coding
chr12-1922	chr12	9562633	9562793	Intergenic	MIR|SINE|MIR	-28695	NR_120481	101928030	Hs.201719	NR_120481		LOC101928030	-	uncharacterized LOC101928030	ncRNA
chr12-2732	chr12	9829838	9829998	intron (NM_001197317, intron 1 of 3)	L1MC1|LINE|L1	7614	NR_036693	29121	Hs.268326	NM_013269	ENSG00000069493	CLEC2D	CLAX|LLT1|OCIL	C-type lectin domain family 2, member D	protein-coding
chr12-2735	chr12	10019848	10020008	intron (NM_005127, intron 1 of 4)	MamGypLTR1a|LTR|Gypsy	2530	NM_005127	9976	Hs.85201	NM_005127		CLEC2B	AICL|CLECSF2|HP10085|IFNRG1	C-type lectin domain family 2, member B	protein-coding
chr12-3877	chr12	10169839	10169999	3' UTR (NM_205852, exon 5 of 5)	3' UTR (NM_205852, exon 5 of 5)	6688	NM_001129998	387837	Hs.127937	NM_205852	ENSG00000256660	CLEC12B	UNQ5782	C-type lectin domain family 12, member B	protein-coding
chr12-3883	chr12	10673756	10673916	Intergenic	MER102b|DNA|hAT-Charlie	-66552	NM_001304448	3821	Hs.512576	NM_002259	ENSG00000134545	KLRC1	CD159A|NKG2|NKG2A	killer cell lectin-like receptor subfamily C, member 1	protein-coding
chr12-5425	chr12	11031367	11031527	intron (NR_037918, intron 7 of 9)	L1PB4|LINE|L1	-29372	NM_001098538	11272	Hs.732031	NM_007244	ENSG00000111215	PRR4	LPRP|PROL4	proline rich 4 (lacrimal)	protein-coding
chr12-1343	chr12	11116585	11116745	non-coding (NR_133575, exon 4 of 4)	non-coding (NR_133575, exon 4 of 4)	22846	NM_176890	259296	Hs.688194	NM_176890	ENSG00000212126	TAS2R50	T2R50|T2R51|TAS2R51	taste receptor, type 2, member 50	protein-coding
chr12-918	chr12	11128018	11128178	intron (NR_133575, intron 2 of 3)	L1PA13|LINE|L1	11413	NM_176890	259296	Hs.688194	NM_176890	ENSG00000212126	TAS2R50	T2R50|T2R51|TAS2R51	taste receptor, type 2, member 50	protein-coding
chr12-1344	chr12	11138260	11138420	TTS (NM_176890)	TTS (NM_176890)	1171	NM_176890	259296	Hs.688194	NM_176890	ENSG00000212126	TAS2R50	T2R50|T2R51|TAS2R51	taste receptor, type 2, member 50	protein-coding
chr12-2747	chr12	11175473	11175633	promoter-TSS (NM_176888)	promoter-TSS (NM_176888)	-334	NM_176888	259294	Hs.687025	NM_176888	ENSG00000212124	TAS2R19	MSTP058|T2R19|T2R23|T2R48|TAS2R23|TAS2R48	taste receptor, type 2, member 19	protein-coding
chr12-921	chr12	11292718	11292878	intron (NM_001316893, intron 1 of 4)	intron (NM_001316893, intron 1 of 4)	-5955	NM_001097643	259293	Hs.679464	NM_001097643		TAS2R30	T2R30|T2R47|TAS2R47	taste receptor, type 2, member 30	protein-coding
chr12-3909	chr12	12017340	12017500	intron (NM_001987, intron 4 of 7)	intron (NM_001987, intron 4 of 7)	-206458	NM_138723	79370	Hs.210343	NM_030766	ENSG00000121380	BCL2L14	BCLG	BCL2-like 14 (apoptosis facilitator)	protein-coding
chr12-3920	chr12	12601836	12601996	intron (NM_001300742, intron 3 of 3)	intron (NM_001300742, intron 3 of 3)	91903	NM_058169	118426	Hs.720779	NM_058169	ENSG00000165714	BORCS5	LOH12CR1|LOH1CR12	BLOC-1 related complex subunit 5	protein-coding
chr12-5458	chr12	12671729	12671889	intron (NM_030640, intron 3 of 6)	intron (NM_030640, intron 3 of 6)	43639	NM_030640	80824	Hs.536535	NM_030640	ENSG00000111266	DUSP16	MKP-7|MKP7	dual specificity phosphatase 16	protein-coding
chr12-929	chr12	13597912	13598072	Intergenic	L1MB1|LINE|L1	-68313	NR_036555	283422	Hs.448717	NM_182558	ENSG00000180861	LINC01559	C12orf36	long intergenic non-protein coding RNA 1559	ncRNA
chr12-2771	chr12	14354346	14354506	Intergenic	MSTD|LTR|ERVL-MaLR	-164140	NM_018179	55729	Hs.504856	NM_018179	ENSG00000171681	ATF7IP	AM|ATF-IP|MCAF|MCAF1|p621	activating transcription factor 7 interacting protein	protein-coding
chr12-118	chr12	14545969	14546129	intron (NM_181352, intron 1 of 14)	intron (NM_181352, intron 1 of 14)	8051	NM_181352	55729	Hs.504856	NM_018179	ENSG00000171681	ATF7IP	AM|ATF-IP|MCAF|MCAF1|p621	activating transcription factor 7 interacting protein	protein-coding
chr12-5481	chr12	14729528	14729688	intron (NR_120465, intron 2 of 5)	L1M6|LINE|L1	-8817	NM_024829	79887	Hs.131933	NM_024829		PLBD1	-	phospholipase B domain containing 1	protein-coding
chr12-1371	chr12	15289303	15289463	intron (NM_032918, intron 2 of 4)	L1MC1|LINE|L1	-15474	NR_046559	100873980	Hs.569154	NR_046559	ENSG00000255660	RERG-AS1	-	RERG antisense RNA 1	ncRNA
chr12-1970	chr12	15487571	15487731	intron (NM_030667, intron 1 of 26)	intron (NM_030667, intron 1 of 26)	12460	NM_002848	5800	Hs.160871	NM_002848	ENSG00000151490	PTPRO	GLEPP1|NPHS6|PTP-OC|PTP-U2|PTPROT|PTPU2|R-PTP-O	protein tyrosine phosphatase, receptor type, O	protein-coding
chr12-5513	chr12	16604115	16604275	Intergenic	Intergenic	97844	NM_145764	4257	Hs.389700	NM_020300	ENSG00000008394	MGST1	GST12|MGST|MGST-I	microsomal glutathione S-transferase 1	protein-coding
chr12-5520	chr12	17186693	17186853	Intergenic	Intergenic	45092	NR_036619	728622	Hs.741380	NR_036619		SKP1P2	SKP1B|p19B	S-phase kinase-associated protein 1 pseudogene 2	pseudo
chr12-943	chr12	17401897	17402057	Intergenic	L1ME1|LINE|L1	260296	NR_036619	728622	Hs.741380	NR_036619		SKP1P2	SKP1B|p19B	S-phase kinase-associated protein 1 pseudogene 2	pseudo
chr12-3975	chr12	18095679	18095839	Intergenic	Intergenic	147368	NR_104413	79785	Hs.732831	NM_024730	ENSG00000111404	RERGL	-	RERG/RAS-like	protein-coding
chr12-1983	chr12	18124955	18125115	Intergenic	MIR|SINE|MIR	118092	NR_104413	79785	Hs.732831	NM_024730	ENSG00000111404	RERGL	-	RERG/RAS-like	protein-coding
chr12-3979	chr12	18429605	18429765	intron (NM_001288772, intron 1 of 32)	L2a|LINE|L2	15211	NM_004570	5288	Hs.22500	NM_004570	ENSG00000139144	PIK3C2G	PI3K-C2-gamma|PI3K-C2GAMMA	phosphatidylinositol-4-phosphate 3-kinase, catalytic subunit type 2 gamma	protein-coding
chr12-2804	chr12	18466392	18466552	intron (NM_001288772, intron 5 of 32)	intron (NM_001288772, intron 5 of 32)	51998	NM_004570	5288	Hs.22500	NM_004570	ENSG00000139144	PIK3C2G	PI3K-C2-gamma|PI3K-C2GAMMA	phosphatidylinositol-4-phosphate 3-kinase, catalytic subunit type 2 gamma	protein-coding
chr12-2807	chr12	18572721	18572881	intron (NM_001288772, intron 16 of 32)	intron (NM_001288772, intron 16 of 32)	158327	NM_004570	5288	Hs.22500	NM_004570	ENSG00000139144	PIK3C2G	PI3K-C2-gamma|PI3K-C2GAMMA	phosphatidylinositol-4-phosphate 3-kinase, catalytic subunit type 2 gamma	protein-coding
chr12-3994	chr12	18813726	18813886	Intergenic	L1M4c|LINE|L1	77187	NM_033123	89869	Hs.97542	NM_033123	ENSG00000139151	PLCZ1	NYD-SP27|PLC-zeta-1|PLCzeta	phospholipase C, zeta 1	protein-coding
chr12-1994	chr12	19089029	19089189	Intergenic	Intergenic	-193517	NM_019012	54477	Hs.188614	NM_019012	ENSG00000052126	PLEKHA5	PEPP-2|PEPP2	pleckstrin homology domain containing, family A member 5	protein-coding
chr12-1995	chr12	19240185	19240345	Intergenic	Intergenic	-42361	NM_019012	54477	Hs.188614	NM_019012	ENSG00000052126	PLEKHA5	PEPP-2|PEPP2	pleckstrin homology domain containing, family A member 5	protein-coding
chr12-2825	chr12	19466568	19466728	intron (NM_001143821, intron 14 of 27)	intron (NM_001143821, intron 14 of 27)	108389	NM_001256787	54477	Hs.188614	NM_019012	ENSG00000052126	PLEKHA5	PEPP-2|PEPP2	pleckstrin homology domain containing, family A member 5	protein-coding
chr12-2831	chr12	19803482	19803642	Intergenic	Intergenic	210047	NM_001267043	121536	Hs.126497	NM_153207	ENSG00000139154	AEBP2	-	AE binding protein 2	protein-coding
chr12-961	chr12	19855927	19856087	Intergenic	L1PA15|LINE|L1	262492	NM_001267043	121536	Hs.126497	NM_153207	ENSG00000139154	AEBP2	-	AE binding protein 2	protein-coding
chr12-438	chr12	19939303	19939463	Intergenic	L1PA16|LINE|L1	-228236	NR_040098	100506393	Hs.658356	NR_040098	ENSG00000256287	LOC100506393	-	uncharacterized LOC100506393	ncRNA
chr12-293	chr12	20155414	20155574	Intergenic	L1MA8|LINE|L1	-12125	NR_040098	100506393	Hs.658356	NR_040098	ENSG00000256287	LOC100506393	-	uncharacterized LOC100506393	ncRNA
chr12-2016	chr12	20394854	20395014	Intergenic	Intergenic	-127245	NM_000921	5139	Hs.386791	NM_000921	ENSG00000172572	PDE3A	CGI-PDE|CGI-PDE A|CGI-PDE-A|HTNB	phosphodiesterase 3A, cGMP-inhibited	protein-coding
chr12-66	chr12	20783767	20783927	intron (NM_001244683, intron 5 of 14)	intron (NM_001244683, intron 5 of 14)	59049	NM_001244683	5139	Hs.386791	NM_000921	ENSG00000172572	PDE3A	CGI-PDE|CGI-PDE A|CGI-PDE-A|HTNB	phosphodiesterase 3A, cGMP-inhibited	protein-coding
chr12-4086	chr12	20913268	20913428	Intergenic	Intergenic	-50290	NM_019844	28234	Hs.504966	NM_019844	ENSG00000111700	SLCO1B3	HBLRR|LST-2|LST-3TM13|LST3|OATP-8|OATP1B3|OATP8|SLC21A8	solute carrier organic anion transporter family, member 1B3	protein-coding
chr12-123	chr12	20963116	20963276	promoter-TSS (NM_019844)	promoter-TSS (NM_019844)	-442	NM_019844	28234	Hs.504966	NM_019844	ENSG00000111700	SLCO1B3	HBLRR|LST-2|LST-3TM13|LST3|OATP-8|OATP1B3|OATP8|SLC21A8	solute carrier organic anion transporter family, member 1B3	protein-coding
chr12-662	chr12	21202424	21202584	intron (NM_001009562, intron 8 of 12)	intron (NM_001009562, intron 8 of 12)	33874	NM_001009562	338821	Hs.729117	NM_001009562	ENSG00000205754	SLCO1B7	LST-3|LST-3TM12|LST3|SLC21A21	solute carrier organic anion transporter family, member 1B7 (non-functional)	protein-coding
chr12-4099	chr12	21604851	21605011	intron (NM_024854, intron 4 of 11)	intron (NM_024854, intron 4 of 11)	14393	NM_024854	79912	Hs.709545	NM_024854	ENSG00000121350	PYROXD1	-	pyridine nucleotide-disulphide oxidoreductase domain 1	protein-coding
chr12-2895	chr12	21700473	21700633	intron (NM_021957, intron 11 of 15)	L1MC1|LINE|L1	21297	NM_030572	80763	Hs.130692	NM_030572		SPX	C12orf39	spexin hormone	protein-coding
chr12-2040	chr12	21728880	21729040	exon (NM_021957, exon 3 of 16)	exon (NM_021957, exon 3 of 16)	28821	NM_021957	2998	Hs.82614	NM_021957	ENSG00000111713	GYS2	-	glycogen synthase 2 (liver)	protein-coding
chr12-1435	chr12	21792570	21792730	intron (NM_002300, intron 5 of 7)	MIRb|SINE|MIR	18078	NM_001174097	3945	Hs.446149	NM_002300	ENSG00000111716	LDHB	HEL-S-281|LDH-B|LDH-H|LDHBD|TRG-5	lactate dehydrogenase B	protein-coding
chr12-2041	chr12	21799950	21800110	intron (NM_002300, intron 2 of 7)	intron (NM_002300, intron 2 of 7)	10698	NM_001174097	3945	Hs.446149	NM_002300	ENSG00000111716	LDHB	HEL-S-281|LDH-B|LDH-H|LDHBD|TRG-5	lactate dehydrogenase B	protein-coding
chr12-184	chr12	22107096	22107256	Intergenic	L1ME2|LINE|L1	-17548	NM_020297	10060	Hs.732701	NM_005691	ENSG00000069431	ABCC9	ABC37|ATFB12|CANTU|CMD1O|SUR2	ATP binding cassette subfamily C member 9	protein-coding
chr12-4104	chr12	22137263	22137423	Intergenic	L1MEg|LINE|L1	-47715	NM_020297	10060	Hs.732701	NM_005691	ENSG00000069431	ABCC9	ABC37|ATFB12|CANTU|CMD1O|SUR2	ATP binding cassette subfamily C member 9	protein-coding
chr12-298	chr12	22217032	22217192	intron (NM_018686, intron 7 of 7)	intron (NM_018686, intron 7 of 7)	18002	NM_018686	55907	Hs.311346	NM_018686	ENSG00000111726	CMAS	CSS	cytidine monophosphate N-acetylneuraminic acid synthetase	protein-coding
chr12-2902	chr12	22464573	22464733	intron (NM_003034, intron 1 of 4)	intron (NM_003034, intron 1 of 4)	22995	NM_001304450	6489	Hs.408614	NM_003034	ENSG00000111728	ST8SIA1	GD3S|SIAT8|SIAT8-A|SIAT8A|ST8SiaI	ST8 alpha-N-acetyl-neuraminide alpha-2,8-sialyltransferase 1	protein-coding
chr12-5696	chr12	22469180	22469340	intron (NM_003034, intron 1 of 4)	L1ME4a|LINE|L1	18388	NM_001304450	6489	Hs.408614	NM_003034	ENSG00000111728	ST8SIA1	GD3S|SIAT8|SIAT8-A|SIAT8A|ST8SiaI	ST8 alpha-N-acetyl-neuraminide alpha-2,8-sialyltransferase 1	protein-coding
chr12-2047	chr12	22538779	22538939	Intergenic	L1M4|LINE|L1	-51211	NM_003034	6489	Hs.408614	NM_003034	ENSG00000111728	ST8SIA1	GD3S|SIAT8|SIAT8-A|SIAT8A|ST8SiaI	ST8 alpha-N-acetyl-neuraminide alpha-2,8-sialyltransferase 1	protein-coding
chr12-5701	chr12	22635934	22636094	intron (NM_001286173, intron 14 of 27)	L1MA2|LINE|L1	61466	NM_001286175	9847	Hs.271014	NM_014802	ENSG00000111731	C2CD5	CDP138|KIAA0528	C2 calcium-dependent domain containing 5	protein-coding
chr12-451	chr12	22810643	22810803	intron (NM_018638, intron 2 of 7)	MLT1K|LTR|ERVL-MaLR	32647	NM_001039481	55500	Hs.29464	NM_018638	ENSG00000139163	ETNK1	EKI|EKI 1|EKI1|Nbla10396	ethanolamine kinase 1	protein-coding
chr12-2912	chr12	23128701	23128861	Intergenic	Intergenic	-199789	NR_120471	101928441	Hs.129111	NR_120471	ENSG00000256321	LOC101928441	-	uncharacterized LOC101928441	ncRNA
chr12-993	chr12	23393296	23393456	Intergenic	L1MEc|LINE|L1	64806	NR_120471	101928441	Hs.129111	NR_120471	ENSG00000256321	LOC101928441	-	uncharacterized LOC101928441	ncRNA
chr12-994	chr12	23615572	23615732	Intergenic	Intergenic	121894	NM_178010	6660	Hs.657542	NM_006940	ENSG00000134532	SOX5	L-SOX5|L-SOX5B|L-SOX5F	SRY box 5	protein-coding
chr12-68	chr12	23678504	23678664	Intergenic	(TATATG)n|Simple_repeat|Simple_repeat	58962	NM_178010	6660	Hs.657542	NM_006940	ENSG00000134532	SOX5	L-SOX5|L-SOX5B|L-SOX5F	SRY box 5	protein-coding
chr12-126	chr12	23961710	23961870	intron (NM_152989, intron 6 of 17)	L1MC4a|LINE|L1	140847	NM_006940	6660	Hs.657542	NM_006940	ENSG00000134532	SOX5	L-SOX5|L-SOX5B|L-SOX5F	SRY box 5	protein-coding
chr12-4167	chr12	24268272	24268432	intron (NM_152989, intron 4 of 17)	HAL1|LINE|L1	-97003	NR_030625	100126320		NR_030625	ENSG00000216192	MIR920	MIRN920|hsa-mir-920	microRNA 920	ncRNA
chr12-2948	chr12	24474846	24475006	intron (NM_152989, intron 3 of 17)	UCON26|Unknown|Unknown	98721	NR_120473	101928471	Hs.569156	NR_120472	ENSG00000256120	LOC101928471	-	uncharacterized LOC101928471	ncRNA
chr12-2091	chr12	24552537	24552697	intron (NM_152989, intron 2 of 17)	intron (NM_152989, intron 2 of 17)	162766	NM_152989	6660	Hs.657542	NM_006940	ENSG00000134532	SOX5	L-SOX5|L-SOX5B|L-SOX5F	SRY box 5	protein-coding
chr12-4179	chr12	24598878	24599038	intron (NM_152989, intron 1 of 17)	intron (NM_152989, intron 1 of 17)	116425	NM_152989	6660	Hs.657542	NM_006940	ENSG00000134532	SOX5	L-SOX5|L-SOX5B|L-SOX5F	SRY box 5	protein-coding
chr12-308	chr12	24636332	24636492	intron (NM_152989, intron 1 of 17)	intron (NM_152989, intron 1 of 17)	78971	NM_152989	6660	Hs.657542	NM_006940	ENSG00000134532	SOX5	L-SOX5|L-SOX5B|L-SOX5F	SRY box 5	protein-coding
chr12-5810	chr12	25292159	25292319	intron (NM_018272, intron 9 of 15)	L1PB1|LINE|L1	55855	NM_001082973	55259	Hs.407771	NM_018272	ENSG00000118307	CASC1	LAS1|PPP1R54	cancer susceptibility candidate 1	protein-coding
chr12-2958	chr12	26056369	26056529	Intergenic	MIRb|SINE|MIR	-29437	NR_036188	100422897		NR_036188		MIR4302	-	microRNA 4302	ncRNA
chr12-1473	chr12	26167333	26167493	intron (NM_001164747, intron 2 of 5)	intron (NM_001164747, intron 2 of 5)	-38078	NM_001164746	11228	Hs.696433	NM_007211	ENSG00000123094	RASSF8	C12orf2|HOJ1	Ras association (RalGDS/AF-6) domain family (N-terminal) member 8	protein-coding
chr12-1475	chr12	26203744	26203904	intron (NM_001164747, intron 2 of 5)	intron (NM_001164747, intron 2 of 5)	-1667	NM_001164746	11228	Hs.696433	NM_007211	ENSG00000123094	RASSF8	C12orf2|HOJ1	Ras association (RalGDS/AF-6) domain family (N-terminal) member 8	protein-coding
chr12-5838	chr12	26703748	26703908	intron (NM_002223, intron 36 of 56)	intron (NM_002223, intron 36 of 56)	282303	NM_002223	3709	Hs.512235	NM_002223	ENSG00000123104	ITPR2	ANHD|CFAP48|INSP3R2|IP3R2	inositol 1,4,5-trisphosphate receptor, type 2	protein-coding
chr12-309	chr12	26871885	26872045	intron (NM_002223, intron 5 of 56)	intron (NM_002223, intron 5 of 56)	114166	NM_002223	3709	Hs.512235	NM_002223	ENSG00000123104	ITPR2	ANHD|CFAP48|INSP3R2|IP3R2	inositol 1,4,5-trisphosphate receptor, type 2	protein-coding
chr12-4207	chr12	26942621	26942781	intron (NM_002223, intron 2 of 56)	intron (NM_002223, intron 2 of 56)	43430	NM_002223	3709	Hs.512235	NM_002223	ENSG00000123104	ITPR2	ANHD|CFAP48|INSP3R2|IP3R2	inositol 1,4,5-trisphosphate receptor, type 2	protein-coding
chr12-4210	chr12	26952297	26952457	intron (NM_002223, intron 1 of 56)	intron (NM_002223, intron 1 of 56)	33754	NM_002223	3709	Hs.512235	NM_002223	ENSG00000123104	ITPR2	ANHD|CFAP48|INSP3R2|IP3R2	inositol 1,4,5-trisphosphate receptor, type 2	protein-coding
chr12-2971	chr12	27075107	27075267	intron (NM_018164, intron 8 of 16)	MER44D|DNA|TcMar-Tigger	16067	NM_018164	55726	Hs.505077	NM_018164	ENSG00000064102	ASUN	C12orf11|GCT1|Mat89Bb|NET48|SPATA30	asunder spermatogenesis regulator	protein-coding
chr12-2978	chr12	27470608	27470768	intron (NM_015000, intron 10 of 13)	intron (NM_015000, intron 10 of 13)	-15099	NM_001248005	56938	Hs.445447	NM_020183	ENSG00000029153	ARNTL2	BMAL2|CLIF|MOP9|PASD9|bHLHe6	aryl hydrocarbon receptor nuclear translocator-like 2	protein-coding
chr12-13	chr12	27594826	27594986	intron (NR_109975, intron 1 of 3)	L1MA4|LINE|L1	4661	NR_109975	101928646	Hs.434269	NR_109975	ENSG00000245311	ARNTL2-AS1	-	ARNTL2 antisense RNA 1	ncRNA
chr12-2116	chr12	27881917	27882077	intron (NM_001190864, intron 5 of 6)	L1MC4|LINE|L1	18291	NM_001190864	60488	Hs.714076	NM_021821	ENSG00000061794	MRPS35	HDCMD11P|MDS023|MRP-S28|MRPS28	mitochondrial ribosomal protein S35	protein-coding
chr12-1483	chr12	27888392	27888552	exon (NM_021821, exon 6 of 8)	exon (NM_021821, exon 6 of 8)	24766	NM_001190864	60488	Hs.714076	NM_021821	ENSG00000061794	MRPS35	HDCMD11P|MDS023|MRP-S28|MRPS28	mitochondrial ribosomal protein S35	protein-coding
chr12-2991	chr12	28152510	28152670	Intergenic	Intergenic	-27674	NM_198965	5744	Hs.591159	NM_002820	ENSG00000087494	PTHLH	BDE2|HHM|PLP|PTHR|PTHRP	parathyroid hormone-like hormone	protein-coding
chr12-313	chr12	28409143	28409303	promoter-TSS (NM_018318)	promoter-TSS (NM_018318)	-910	NM_018318	55297	Hs.653125	NM_018318	ENSG00000123106	CCDC91	HSD8|p56	coiled-coil domain containing 91	protein-coding
chr12-466	chr12	28429320	28429480	intron (NM_018318, intron 2 of 11)	intron (NM_018318, intron 2 of 11)	19267	NM_018318	55297	Hs.653125	NM_018318	ENSG00000123106	CCDC91	HSD8|p56	coiled-coil domain containing 91	protein-coding
chr12-467	chr12	28473914	28474074	intron (NM_018318, intron 5 of 11)	intron (NM_018318, intron 5 of 11)	63861	NM_018318	55297	Hs.653125	NM_018318	ENSG00000123106	CCDC91	HSD8|p56	coiled-coil domain containing 91	protein-coding
chr12-686	chr12	28562047	28562207	intron (NM_018318, intron 7 of 11)	L1M4|LINE|L1	151994	NM_018318	55297	Hs.653125	NM_018318	ENSG00000123106	CCDC91	HSD8|p56	coiled-coil domain containing 91	protein-coding
chr12-131	chr12	28584200	28584360	intron (NM_018318, intron 7 of 11)	L1M5|LINE|L1	174147	NM_018318	55297	Hs.653125	NM_018318	ENSG00000123106	CCDC91	HSD8|p56	coiled-coil domain containing 91	protein-coding
chr12-70	chr12	28650791	28650951	intron (NM_018318, intron 11 of 11)	intron (NM_018318, intron 11 of 11)	240738	NM_018318	55297	Hs.653125	NM_018318	ENSG00000123106	CCDC91	HSD8|p56	coiled-coil domain containing 91	protein-coding
chr12-4250	chr12	28816944	28817104	Intergenic	L1MC4|LINE|L1	406891	NM_018318	55297	Hs.653125	NM_018318	ENSG00000123106	CCDC91	HSD8|p56	coiled-coil domain containing 91	protein-coding
chr12-4251	chr12	29018968	29019128	Intergenic	L3|LINE|CR1	-282888	NM_001271783	55711	Hs.684482	NM_018099	ENSG00000064763	FAR2	HEL-S-81|MLSTD1|SDR10E2	fatty acyl-CoA reductase 2	protein-coding
chr12-3007	chr12	29338292	29338452	intron (NM_001271783, intron 1 of 11)	intron (NM_001271783, intron 1 of 11)	36436	NM_001271783	55711	Hs.684482	NM_018099	ENSG00000064763	FAR2	HEL-S-81|MLSTD1|SDR10E2	fatty acyl-CoA reductase 2	protein-coding
chr12-5939	chr12	30010800	30010960	Intergenic	MSTA|LTR|ERVL-MaLR	-73188	NM_175861	83857	Hs.401954	NM_175861	ENSG00000133687	TMTC1	ARG99|OLF|TMTC1A	transmembrane and tetratricopeptide repeat containing 1	protein-coding
chr12-1036	chr12	30132743	30132903	Intergenic	(TTG)n|Simple_repeat|Simple_repeat	-195131	NM_175861	83857	Hs.401954	NM_175861	ENSG00000133687	TMTC1	ARG99|OLF|TMTC1A	transmembrane and tetratricopeptide repeat containing 1	protein-coding
chr12-3018	chr12	30222000	30222160	Intergenic	L1MCa|LINE|L1	-284388	NM_175861	83857	Hs.401954	NM_175861	ENSG00000133687	TMTC1	ARG99|OLF|TMTC1A	transmembrane and tetratricopeptide repeat containing 1	protein-coding
chr12-2139	chr12	30245204	30245364	Intergenic	Intergenic	-307592	NM_175861	83857	Hs.401954	NM_175861	ENSG00000133687	TMTC1	ARG99|OLF|TMTC1A	transmembrane and tetratricopeptide repeat containing 1	protein-coding
chr12-698	chr12	30799171	30799331	intron (NM_006390, intron 20 of 24)	L1MB8|LINE|L1	30927	NM_001190995	10526	Hs.505136	NM_006390	ENSG00000133704	IPO8	RANBP8	importin 8	protein-coding
chr12-4295	chr12	30894974	30895134	intron (NM_001002259, intron 2 of 17)	L1MB7|LINE|L1	12394	NM_001206856	65981	Hs.234355	NM_023925	ENSG00000110888	CAPRIN2	C1QDC1|EEG-1|EEG1|RNG140	caprin family member 2	protein-coding
chr12-700	chr12	31442472	31442632	intron (NM_021238, intron 5 of 6)	intron (NM_021238, intron 5 of 6)	-34698	NR_026806	79857	Hs.534485	NM_024799	ENSG00000177340	FLJ13224	-	uncharacterized LOC79857	ncRNA
chr12-5967	chr12	31897877	31898037	Intergenic	L1ME3E|LINE|L1	-15849	NM_001278412	196394	Hs.585084	NM_001113402	ENSG00000151743	AMN1	-	antagonist of mitotic exit network 1 homolog	protein-coding
chr12-4316	chr12	32600878	32601038	Intergenic	Intergenic	-37948	NM_001304481	121512	Hs.117835	NM_139241	ENSG00000139132	FGD4	CMT4H|FRABP|ZFYVE6	FYVE, RhoGEF and PH domain containing 4	protein-coding
chr12-3041	chr12	32931913	32932073	Intergenic	L1ME3D|LINE|L1	-23106	NM_001040436	51067	Hs.505231	NM_015936	ENSG00000139131	YARS2	CGI-04|MLASA2|MT-TYRRS|TYRRS	tyrosyl-tRNA synthetase 2, mitochondrial	protein-coding
chr12-6007	chr12	32943592	32943752	TTS (NM_004572)	TTS (NM_004572)	-34785	NM_001040436	51067	Hs.505231	NM_015936	ENSG00000139131	YARS2	CGI-04|MLASA2|MT-TYRRS|TYRRS	tyrosyl-tRNA synthetase 2, mitochondrial	protein-coding
chr12-2159	chr12	32954708	32954868	intron (NM_001005242, intron 10 of 12)	intron (NM_001005242, intron 10 of 12)	-45901	NM_001040436	51067	Hs.505231	NM_015936	ENSG00000139131	YARS2	CGI-04|MLASA2|MT-TYRRS|TYRRS	tyrosyl-tRNA synthetase 2, mitochondrial	protein-coding
chr12-1046	chr12	33059385	33059545	Intergenic	Intergenic	-9685	NM_001005242	5318	Hs.164384	NM_004572	ENSG00000057294	PKP2	ARVD9	plakophilin 2	protein-coding
chr12-1521	chr12	33142362	33142522	Intergenic	Intergenic	-92662	NM_001005242	5318	Hs.164384	NM_004572	ENSG00000057294	PKP2	ARVD9	plakophilin 2	protein-coding
chr12-4329	chr12	33160463	33160623	Intergenic	Intergenic	-110763	NM_001005242	5318	Hs.164384	NM_004572	ENSG00000057294	PKP2	ARVD9	plakophilin 2	protein-coding
chr12-3044	chr12	33219375	33219535	Intergenic	L1M2|LINE|L1	-169675	NM_001005242	5318	Hs.164384	NM_004572	ENSG00000057294	PKP2	ARVD9	plakophilin 2	protein-coding
chr12-6015	chr12	33525381	33525541	Intergenic	Intergenic	67293	NM_198992	341359	Hs.118703	NM_198992		SYT10	-	synaptotagmin X	protein-coding
chr12-476	chr12	33810121	33810281	Intergenic	MER34B-int|LTR|ERV1	-217447	NM_198992	341359	Hs.118703	NM_198992		SYT10	-	synaptotagmin X	protein-coding
chr12-6025	chr12	33973482	33973642	Intergenic	L1M2|LINE|L1	-201654	NM_032834	84920	Hs.102971	NM_032834	ENSG00000139133	ALG10	ALG10A|DIE2|KCR1	ALG10, alpha-1,2-glucosyltransferase	protein-coding
chr12-4339	chr12	34349600	34349760	Intergenic	L1PA16|LINE|L1	174464	NM_032834	84920	Hs.102971	NM_032834	ENSG00000139133	ALG10	ALG10A|DIE2|KCR1	ALG10, alpha-1,2-glucosyltransferase	protein-coding
chr12-1050	chr12	38890976	38891136	Intergenic	L1PA16|LINE|L1	180499	NM_001013620	144245	Hs.259305	NM_001013620	ENSG00000175548	ALG10B	ALG10|KCR1	ALG10B, alpha-1,2-glucosyltransferase	protein-coding
chr12-477	chr12	39071955	39072115	intron (NM_153634, intron 16 of 19)	intron (NM_153634, intron 16 of 19)	227385	NM_153634	144402	Hs.40910	NM_153634	ENSG00000139117	CPNE8	-	copine VIII	protein-coding
chr12-1531	chr12	39184594	39184754	intron (NM_153634, intron 6 of 19)	intron (NM_153634, intron 6 of 19)	114746	NM_153634	144402	Hs.40910	NM_153634	ENSG00000139117	CPNE8	-	copine VIII	protein-coding
chr12-3061	chr12	39262311	39262471	intron (NM_153634, intron 3 of 19)	L3|LINE|CR1	37029	NM_153634	144402	Hs.40910	NM_153634	ENSG00000139117	CPNE8	-	copine VIII	protein-coding
chr12-3064	chr12	39323933	39324093	Intergenic	L1MC5|LINE|L1	-24593	NM_153634	144402	Hs.40910	NM_153634	ENSG00000139117	CPNE8	-	copine VIII	protein-coding
chr12-6051	chr12	39513900	39514060	Intergenic	L1PB1|LINE|L1	-214560	NM_153634	144402	Hs.40910	NM_153634	ENSG00000139117	CPNE8	-	copine VIII	protein-coding
chr12-6060	chr12	39804662	39804822	intron (NM_017641, intron 1 of 36)	intron (NM_017641, intron 1 of 36)	32450	NM_001173463	55605	Hs.374201	NM_017641	ENSG00000139116	KIF21A	CFEOM1|FEOM1|FEOM3A	kinesin family member 21A	protein-coding
chr12-1057	chr12	39931177	39931337	Intergenic	Intergenic	82586	NM_005164	225	Hs.117852	NM_005164	ENSG00000173208	ABCD2	ABC39|ALDL1|ALDR|ALDRP|hALDR	ATP binding cassette subfamily D member 2	protein-coding
chr12-4360	chr12	40026593	40026753	intron (NM_001031748, intron 1 of 12)	Tigger3b|DNA|TcMar-Tigger	6701	NM_001031748	283461	Hs.648205	NM_173599	ENSG00000180116	C12orf40	HEL-206	chromosome 12 open reading frame 40	protein-coding
chr12-708	chr12	40056880	40057040	intron (NM_001031748, intron 7 of 12)	L1MA4A|LINE|L1	36988	NM_001031748	283461	Hs.648205	NM_173599	ENSG00000180116	C12orf40	HEL-206	chromosome 12 open reading frame 40	protein-coding
chr12-2177	chr12	40358203	40358363	intron (NM_052885, intron 3 of 9)	intron (NM_052885, intron 3 of 9)	141378	NM_052885	114134	Hs.558595	NM_052885	ENSG00000151229	SLC2A13	HMIT	solute carrier family 2 (facilitated glucose transporter), member 13	protein-coding
chr12-4372	chr12	41318966	41319126	intron (NM_001843, intron 6 of 23)	intron (NM_001843, intron 6 of 23)	16887	NM_175038	1272	Hs.143434	NM_001843	ENSG00000018236	CNTN1	F3|GP135|MYPCN	contactin 1	protein-coding
chr12-1061	chr12	41367786	41367946	intron (NM_001843, intron 15 of 23)	intron (NM_001843, intron 15 of 23)	65707	NM_175038	1272	Hs.143434	NM_001843	ENSG00000018236	CNTN1	F3|GP135|MYPCN	contactin 1	protein-coding
chr12-4374	chr12	41377157	41377317	intron (NM_001843, intron 16 of 23)	L1M4b|LINE|L1	75078	NM_175038	1272	Hs.143434	NM_001843	ENSG00000018236	CNTN1	F3|GP135|MYPCN	contactin 1	protein-coding
chr12-3087	chr12	41590032	41590192	intron (NM_001164595, intron 3 of 9)	intron (NM_001164595, intron 3 of 9)	7862	NM_001164595	29951	Hs.380044	NM_013377	ENSG00000165966	PDZRN4	LNX4|SAMCAP3L	PDZ domain containing ring finger 4	protein-coding
chr12-4376	chr12	41723764	41723924	intron (NM_001164595, intron 3 of 9)	intron (NM_001164595, intron 3 of 9)	-107697	NM_013377	29951	Hs.380044	NM_013377	ENSG00000165966	PDZRN4	LNX4|SAMCAP3L	PDZ domain containing ring finger 4	protein-coding
chr12-4377	chr12	42117534	42117694	Intergenic	L1MEg|LINE|L1	286073	NM_013377	29951	Hs.380044	NM_013377	ENSG00000165966	PDZRN4	LNX4|SAMCAP3L	PDZ domain containing ring finger 4	protein-coding
chr12-3090	chr12	42501810	42501970	intron (NM_173601, intron 4 of 7)	intron (NM_173601, intron 4 of 7)	36783	NM_001099650	283464	Hs.259347	NM_173601	ENSG00000151233	GXYLT1	GLT8D3	glucoside xylosyltransferase 1	protein-coding
chr12-4402	chr12	42949349	42949509	intron (NM_153026, intron 1 of 7)	intron (NM_153026, intron 1 of 7)	34143	NM_153026	144165	Hs.524348	NM_153026	ENSG00000139174	PRICKLE1	EPM1B|RILP	prickle homolog 1	protein-coding
chr12-328	chr12	43678117	43678277	Intergenic	Intergenic	267527	NM_025003	80070	Hs.287554	NM_025003	ENSG00000173157	ADAMTS20	ADAM-TS20|ADAMTS-20|GON-1	ADAM metallopeptidase with thrombospondin type 1 motif 20	protein-coding
chr12-4432	chr12	44147427	44147587	intron (NM_001271826, intron 1 of 7)	intron (NM_001271826, intron 1 of 7)	5054	NM_001098615	83448	Hs.445814	NM_031292	ENSG00000129317	PUS7L	-	pseudouridylate synthase 7-like	protein-coding
chr12-1562	chr12	44203316	44203476	Intergenic	L5|LINE|RTE	-3218	NR_073473	5756	Hs.189075	NM_002822	ENSG00000151239	TWF1	A6|PTK9	twinfilin actin binding protein 1	protein-coding
chr12-3135	chr12	44350080	44350240	intron (NM_001286212, intron 3 of 6)	L1PA10|LINE|L1	120496	NM_001286213	84216	Hs.444668	NM_032256	ENSG00000139173	TMEM117	-	transmembrane protein 117	protein-coding
chr12-1565	chr12	44404524	44404684	intron (NM_001286212, intron 3 of 6)	L1MCa|LINE|L1	174940	NM_001286213	84216	Hs.444668	NM_032256	ENSG00000139173	TMEM117	-	transmembrane protein 117	protein-coding
chr12-723	chr12	44474875	44475035	intron (NM_001286212, intron 3 of 6)	L2b|LINE|L2	245291	NM_001286213	84216	Hs.444668	NM_032256	ENSG00000139173	TMEM117	-	transmembrane protein 117	protein-coding
chr12-6196	chr12	45130689	45130849	intron (NM_001145108, intron 9 of 19)	intron (NM_001145108, intron 9 of 19)	138675	NM_001145109	4753	Hs.505326	NM_006159	ENSG00000184613	NELL2	NRP2	neural EGFL like 2	protein-coding
chr12-2215	chr12	45376944	45377104	Intergenic	L1ME1|LINE|L1	67858	NM_001004329	440097	Hs.302764	NM_001004329	ENSG00000185610	DBX2	-	developing brain homeobox 2	protein-coding
chr12-6207	chr12	45490497	45490657	Intergenic	L1M5|LINE|L1	-31383	NR_026583	83956	Hs.650500	NM_032032		RACGAP1P	FKSG42	Rac GTPase activating protein 1 pseudogene	pseudo
chr12-206	chr12	46173218	46173378	intron (NM_152641, intron 3 of 20)	intron (NM_152641, intron 3 of 20)	49678	NM_152641	196528	Hs.317304	NM_152641	ENSG00000189079	ARID2	BAF200|p200	AT rich interactive domain 2 (ARID, RFX-like)	protein-coding
chr12-502	chr12	46353599	46353759	intron (NM_004719, intron 3 of 14)	intron (NM_004719, intron 3 of 14)	30722	NM_004719	9169	Hs.210367	NM_004719	ENSG00000139218	SCAF11	CASP11|SFRS2IP|SIP1|SRRP129|SRSF2IP	SR-related CTD-associated factor 11	protein-coding
chr12-1588	chr12	47001406	47001566	intron (NR_125377, intron 3 of 3)	intron (NR_125377, intron 3 of 3)	218294	NM_001143824	55089	Hs.446077	NM_018018	ENSG00000139209	SLC38A4	ATA3|NAT3|PAAT|SNAT4	solute carrier family 38, member 4	protein-coding
chr12-11	chr12	47222685	47222845	Intergenic	Intergenic	-2985	NM_018018	55089	Hs.446077	NM_018018	ENSG00000139209	SLC38A4	ATA3|NAT3|PAAT|SNAT4	solute carrier family 38, member 4	protein-coding
chr12-3195	chr12	47231374	47231534	Intergenic	MIRc|SINE|MIR	-11674	NM_018018	55089	Hs.446077	NM_018018	ENSG00000139209	SLC38A4	ATA3|NAT3|PAAT|SNAT4	solute carrier family 38, member 4	protein-coding
chr12-6278	chr12	47369213	47369373	Intergenic	L1PA8|LINE|L1	-104093	NM_001281429	91523	Hs.560100	NM_138371	ENSG00000179715	PCED1B	FAM113B	PC-esterase domain containing 1B	protein-coding
chr12-4520	chr12	48454856	48455016	intron (NM_001267594, intron 13 of 17)	intron (NM_001267594, intron 13 of 17)	-44720	NM_001166686	5213	Hs.75160	NM_000289	ENSG00000152556	PFKM	ATP-PFK|GSD7|PFK-1|PFK1|PFKA|PFKX|PPP1R122	phosphofructokinase, muscle	protein-coding
chr12-6303	chr12	48467151	48467311	intron (NM_001267594, intron 8 of 17)	intron (NM_001267594, intron 8 of 17)	-32425	NM_001166686	5213	Hs.75160	NM_000289	ENSG00000152556	PFKM	ATP-PFK|GSD7|PFK-1|PFK1|PFKA|PFKX|PPP1R122	phosphofructokinase, muscle	protein-coding
chr12-4521	chr12	48495345	48495505	intron (NM_001267594, intron 1 of 17)	intron (NM_001267594, intron 1 of 17)	-4231	NM_001166686	5213	Hs.75160	NM_000289	ENSG00000152556	PFKM	ATP-PFK|GSD7|PFK-1|PFK1|PFKA|PFKX|PPP1R122	phosphofructokinase, muscle	protein-coding
chr12-4528	chr12	48986633	48986793	Intergenic	MER21B|LTR|ERVL	-22884	NM_002289	3906	Hs.72938	NM_002289	ENSG00000167531	LALBA	-	lactalbumin, alpha-	protein-coding
chr12-6315	chr12	49775558	49775718	intron (NM_023071, intron 2 of 13)	intron (NM_023071, intron 2 of 13)	-7319	NR_033267	100335030	Hs.687044	NR_033267		LOC100335030	-	FGFR1 oncogene partner 2 pseudogene	pseudo
chr12-4533	chr12	49821541	49821701	intron (NM_001293285, intron 3 of 14)	L1ME3|LINE|L1	38664	NR_033267	100335030	Hs.687044	NR_033267		LOC100335030	-	FGFR1 oncogene partner 2 pseudogene	pseudo
chr12-747	chr12	50665619	50665779	intron (NM_016357, intron 1 of 10)	intron (NM_016357, intron 1 of 10)	11654	NM_001113546	51474	Hs.525419	NM_016357	ENSG00000050405	LIMA1	EPLIN|SREBP3	LIM domain and actin binding 1	protein-coding
chr12-3224	chr12	51037735	51037895	intron (NM_173602, intron 3 of 37)	intron (NM_173602, intron 3 of 37)	-119974	NM_005171	466	Hs.648565	NM_005171	ENSG00000123268	ATF1	EWS-ATF1|FUS/ATF-1|TREB36	activating transcription factor 1	protein-coding
chr12-4546	chr12	51044481	51044641	intron (NM_173602, intron 3 of 37)	L1MB1|LINE|L1	-113228	NM_005171	466	Hs.648565	NM_005171	ENSG00000123268	ATF1	EWS-ATF1|FUS/ATF-1|TREB36	activating transcription factor 1	protein-coding
chr12-6332	chr12	51123314	51123474	intron (NM_173602, intron 30 of 37)	intron (NM_173602, intron 30 of 37)	-34395	NM_005171	466	Hs.648565	NM_005171	ENSG00000123268	ATF1	EWS-ATF1|FUS/ATF-1|TREB36	activating transcription factor 1	protein-coding
chr12-2270	chr12	52067434	52067594	intron (NM_001177984, intron 2 of 25)	L2c|LINE|L2	82494	NM_014191	6334	Hs.436550	NM_014191	ENSG00000196876	SCN8A	CERIII|CIAT|EIEE13|MED|NaCh6|Nav1.6|PN4	sodium channel, voltage gated, type VIII alpha subunit	protein-coding
chr12-4557	chr12	53917459	53917619	intron (NR_073163, intron 10 of 12)	L1MC4a|LINE|L1	9771	NR_046221	100652999	Hs.633602	NR_046221	ENSG00000257550	LOC100652999	-	uncharacterized LOC100652999	ncRNA
chr12-514	chr12	54267272	54267432	Intergenic	L1MEg|LINE|L1	-65224	NM_017410	3229	Hs.118608	NM_017410	ENSG00000123364	HOXC13	ECTD9|HOX3|HOX3G	homeobox C13	protein-coding
chr12-1121	chr12	54270184	54270344	Intergenic	L1ME2|LINE|L1	-62312	NM_017410	3229	Hs.118608	NM_017410	ENSG00000123364	HOXC13	ECTD9|HOX3|HOX3G	homeobox C13	protein-coding
chr12-1618	chr12	55016144	55016304	Intergenic	L1MC4|LINE|L1	-11978	NR_003039	644076	Hs.483519	NR_003039	ENSG00000257780	GLYCAM1	-	glycosylation dependent cell adhesion molecule 1 (pseudogene)	pseudo
chr12-6359	chr12	55056825	55056985	Intergenic	Intergenic	-14628	NM_053283	117159	Hs.350570	NM_053283	ENSG00000161634	DCD	AIDD|DCD-1|DSEP|HCAP|PIF	dermcidin	protein-coding
chr12-4562	chr12	55505991	55506151	Intergenic	Intergenic	-17482	NM_001005243	441639	Hs.553827	NM_001005243	ENSG00000170605	OR9K2	OR12-2	olfactory receptor, family 9, subfamily K, member 2	protein-coding
chr12-6364	chr12	55544626	55544786	Intergenic	Intergenic	21153	NM_001005243	441639	Hs.553827	NM_001005243	ENSG00000170605	OR9K2	OR12-2	olfactory receptor, family 9, subfamily K, member 2	protein-coding
chr12-4564	chr12	55581951	55582111	Intergenic	Intergenic	-32778	NM_001005280	121364	Hs.554557	NM_001005280	ENSG00000179919	OR10A7	OR12-6	olfactory receptor, family 10, subfamily A, member 7	protein-coding
chr12-6369	chr12	55675433	55675593	Intergenic	Intergenic	13503	NM_001005493	283365	Hs.554555	NM_001005493	ENSG00000188324	OR6C6	-	olfactory receptor, family 6, subfamily C, member 6	protein-coding
chr12-3236	chr12	55722702	55722862	Intergenic	Intergenic	-2703	NM_054104	254786	Hs.553653	NM_054104	ENSG00000205329	OR6C3	OST709	olfactory receptor, family 6, subfamily C, member 3	protein-coding
chr12-4571	chr12	55870318	55870478	Intergenic	Intergenic	-6476	NM_001005499	390327	Hs.632718	NM_001005499	ENSG00000184954	OR6C70	-	olfactory receptor, family 6, subfamily C, member 70	protein-coding
chr12-6379	chr12	56507829	56507989	TTS (NM_006191)	TTS (NM_006191)	-2465	NM_001035267	6171	Hs.112553	NM_021104	ENSG00000229117	RPL41	L41	ribosomal protein L41	protein-coding
chr12-3245	chr12	57691694	57691854	intron (NM_014925, intron 5 of 21)	intron (NM_014925, intron 5 of 21)	12472	NM_014925	22864	Hs.443673	NM_014925	ENSG00000179912	R3HDM2	CAG6|PR01365	R3H domain containing 2	protein-coding
chr12-1621	chr12	59030235	59030395	intron (NR_120452, intron 1 of 7)	L1MA7|LINE|L1	44831	NR_126341	100506869	Hs.290456	NR_126341	ENSG00000258231	LOC100506869	-	uncharacterized LOC100506869	ncRNA
chr12-515	chr12	59236738	59236898	Intergenic	L1ME4a|LINE|L1	-61320	NR_120452	101927653	Hs.130744	NR_120452	ENSG00000257259	LOC101927653	-	uncharacterized LOC101927653	ncRNA
chr12-3258	chr12	60784101	60784261	Intergenic	MER61-int|LTR|ERV1	701063	NR_073056	9194	Hs.88156	NM_004731	ENSG00000118596	SLC16A7	MCT2	solute carrier family 16 (monocarboxylate transporter), member 7	protein-coding
chr12-6424	chr12	62428581	62428741	intron (NM_178539, intron 1 of 4)	intron (NM_178539, intron 1 of 4)	157959	NM_178539	338811	Hs.269745	NM_178539	ENSG00000198673	FAM19A2	TAFA-2|TAFA2	family with sequence similarity 19 (chemokine (C-C motif)-like), member A2	protein-coding
chr12-4600	chr12	62622619	62622779	Intergenic	L1M1|LINE|L1	-31422	NM_001252079	9958	Hs.434951	NM_006313	ENSG00000135655	USP15	UNPH-2|UNPH4	ubiquitin specific peptidase 15	protein-coding
chr12-1631	chr12	62648036	62648196	Intergenic	MIRb|SINE|MIR	-6005	NM_001252079	9958	Hs.434951	NM_006313	ENSG00000135655	USP15	UNPH-2|UNPH4	ubiquitin specific peptidase 15	protein-coding
chr12-520	chr12	62741440	62741600	intron (NM_006313, intron 6 of 20)	intron (NM_006313, intron 6 of 20)	87380	NR_106740	102465133		NR_106740	ENSG00000276811	MIR6125	hsa-mir-6125|mir-6125	microRNA 6125	ncRNA
chr12-1634	chr12	62756067	62756227	intron (NM_001252078, intron 8 of 21)	intron (NM_001252078, intron 8 of 21)	102007	NR_106740	102465133		NR_106740	ENSG00000276811	MIR6125	hsa-mir-6125|mir-6125	microRNA 6125	ncRNA
chr12-218	chr12	62768027	62768187	intron (NM_001252078, intron 8 of 21)	intron (NM_001252078, intron 8 of 21)	-92490	NM_001278471	23041	Hs.389378	NM_015026	ENSG00000061987	MON2	-	MON2 homolog, regulator of endosome-to-Golgi trafficking	protein-coding
chr12-2297	chr12	62824378	62824538	Intergenic	L1M3|LINE|L1	-36139	NM_001278471	23041	Hs.389378	NM_015026	ENSG00000061987	MON2	-	MON2 homolog, regulator of endosome-to-Golgi trafficking	protein-coding
chr12-1643	chr12	63650540	63650700	Intergenic	L2a|LINE|L2	-104030	NM_000706	552	Hs.2131	NM_000706		AVPR1A	AVPR V1a|AVPR1|V1aR	arginine vasopressin receptor 1A	protein-coding
chr12-2316	chr12	64309520	64309680	intron (NM_020762, intron 1 of 21)	intron (NM_020762, intron 1 of 21)	71059	NM_020762	57522	Hs.210751	NM_020762	ENSG00000196935	SRGAP1	ARHGAP13	SLIT-ROBO Rho GTPase activating protein 1	protein-coding
chr12-3305	chr12	64618409	64618569	Intergenic	Intergenic	-2413	NM_001300941	144577	Hs.444671	NM_152440	ENSG00000174206	C12orf66	-	chromosome 12 open reading frame 66	protein-coding
chr12-3308	chr12	64690096	64690256	intron (NM_001099676, intron 4 of 10)	MSTD-int|LTR|ERVL-MaLR	-74100	NM_001300941	144577	Hs.444671	NM_152440	ENSG00000174206	C12orf66	-	chromosome 12 open reading frame 66	protein-coding
chr12-6487	chr12	64992312	64992472	Intergenic	Intergenic	-11901	NR_040718	283349	Hs.643605	NM_178169	ENSG00000153179	RASSF3	RASSF5	Ras association (RalGDS/AF-6) domain family member 3	protein-coding
chr12-6492	chr12	65261684	65261844	intron (NM_015279, intron 10 of 11)	intron (NM_015279, intron 10 of 11)	-15790	NR_033988	400046	Hs.591032	NR_033988	ENSG00000255693	FLJ41278	-	uncharacterized LOC400046	ncRNA
chr12-3316	chr12	65311105	65311265	intron (NR_033988, intron 2 of 2)	MER85|DNA|PiggyBac	33631	NR_033988	400046	Hs.591032	NR_033988	ENSG00000255693	FLJ41278	-	uncharacterized LOC400046	ncRNA
chr12-6493	chr12	65454860	65455020	intron (NM_007191, intron 7 of 9)	intron (NM_007191, intron 7 of 9)	60406	NM_007191	11197	Hs.284122	NM_007191	ENSG00000156076	WIF1	WIF-1	WNT inhibitory factor 1	protein-coding
chr12-1659	chr12	65518209	65518369	Intergenic	Intergenic	-2943	NM_007191	11197	Hs.284122	NM_007191	ENSG00000156076	WIF1	WIF-1	WNT inhibitory factor 1	protein-coding
chr12-143	chr12	65807240	65807400	intron (NM_198080, intron 4 of 5)	intron (NM_198080, intron 4 of 5)	134553	NM_001193461	253827	Hs.339024	NM_198080	ENSG00000174099	MSRB3	DFNB74	methionine sulfoxide reductase B3	protein-coding
chr12-42	chr12	65832821	65832981	intron (NM_198080, intron 4 of 5)	L1MD|LINE|L1	160134	NM_001193461	253827	Hs.339024	NM_198080	ENSG00000174099	MSRB3	DFNB74	methionine sulfoxide reductase B3	protein-coding
chr12-536	chr12	66012089	66012249	intron (NR_120433, intron 1 of 4)	intron (NR_120433, intron 1 of 4)	23983	NR_120433	100507065	Hs.591038	NR_120431	ENSG00000250748	LOC100507065	-	uncharacterized LOC100507065	ncRNA
chr12-4694	chr12	66359464	66359624	3' UTR (NM_003483, exon 5 of 5)	3' UTR (NM_003483, exon 5 of 5)	57962	NR_106722	102464827		NR_106722	ENSG00000276878	MIR6074	hsa-mir-6074	microRNA 6074	ncRNA
chr12-357	chr12	66541739	66541899	intron (NM_016056, intron 3 of 6)	MIRc|SINE|MIR	-17286	NM_032338	84298	Hs.504820	NM_032338		LLPH	C12orf31|hLLP	LLP homolog, long-term synaptic facilitation (Aplysia)	protein-coding
chr12-4707	chr12	66689678	66689838	Intergenic	Intergenic	-6577	NM_033647	92797	Hs.505941	NM_033647	ENSG00000127311	HELB	hDHB	helicase (DNA) B	protein-coding
chr12-1686	chr12	66938692	66938852	intron (NM_001178074, intron 2 of 22)	intron (NM_001178074, intron 2 of 22)	134153	NM_001178074	23426	Hs.505946	NM_021150	ENSG00000155974	GRIP1	GRIP	glutamate receptor interacting protein 1	protein-coding
chr12-6563	chr12	67053372	67053532	intron (NM_001178074, intron 1 of 22)	intron (NM_001178074, intron 1 of 22)	19473	NM_001178074	23426	Hs.505946	NM_021150	ENSG00000155974	GRIP1	GRIP	glutamate receptor interacting protein 1	protein-coding
chr12-2355	chr12	67237331	67237491	Intergenic	L1M3|LINE|L1	-164486	NM_021150	23426	Hs.505946	NM_021150	ENSG00000155974	GRIP1	GRIP	glutamate receptor interacting protein 1	protein-coding
chr12-6575	chr12	68050593	68050753	intron (NM_006482, intron 2 of 2)	L2a|LINE|L2	8161	NM_003583	8445	Hs.173135	NM_003583		DYRK2	-	dual specificity tyrosine-(Y)-phosphorylation regulated kinase 2	protein-coding
chr12-3368	chr12	68119333	68119493	intron (NR_110063, intron 1 of 4)	intron (NR_110063, intron 1 of 4)	3842	NR_110063	101927901	Hs.369609	NR_110063	ENSG00000255970	LOC101927901	-	uncharacterized LOC101927901	ncRNA
chr12-3369	chr12	68292717	68292877	Intergenic	Intergenic	-30218	NR_120456	101927922	Hs.450769	NR_120456	ENSG00000255772	LINC01479	HRAT39	long intergenic non-protein coding RNA 1479	ncRNA
chr12-6577	chr12	68426335	68426495	Intergenic	Intergenic	43190	NR_104124	100885789	Hs.439832	NR_104124	ENSG00000255733	IFNG-AS1	GS1-410F4.2|NEST|Tmevpg1	IFNG antisense RNA 1	ncRNA
chr12-1689	chr12	68713208	68713368	intron (NM_001205028, intron 6 of 13)	intron (NM_001205028, intron 6 of 13)	12873	NM_017440	56890	Hs.655702	NM_017440	ENSG00000111554	MDM1	-	Mdm1 nuclear protein	protein-coding
chr12-1690	chr12	68924676	68924836	Intergenic	Intergenic	-79492	NR_120458	100507195	Hs.450772	NR_120458	ENSG00000251301	LOC100507195	-	uncharacterized LOC100507195	ncRNA
chr12-4727	chr12	69282051	69282211	intron (NM_198320, intron 2 of 8)	intron (NM_198320, intron 2 of 8)	44848	NM_001005502	1368	Hs.654387	NM_001874	ENSG00000135678	CPM	-	carboxypeptidase M	protein-coding
chr12-6591	chr12	69424648	69424808	Intergenic	Charlie10|DNA|hAT-Charlie	-67708	NM_001874	1368	Hs.654387	NM_001874	ENSG00000135678	CPM	-	carboxypeptidase M	protein-coding
chr12-1691	chr12	69466678	69466838	Intergenic	L1M5|LINE|L1	-109738	NM_001874	1368	Hs.654387	NM_001874	ENSG00000135678	CPM	-	carboxypeptidase M	protein-coding
chr12-6596	chr12	69795938	69796098	Intergenic	Intergenic	42528	NM_006530	8089	Hs.4029	NM_006530	ENSG00000127337	YEATS4	4930573H17Rik|B230215M10Rik|GAS41|NUBI-1|YAF9	YEATS domain containing 4	protein-coding
chr12-2371	chr12	70316539	70316699	intron (NM_182530, intron 13 of 24)	L1MC5|LINE|L1	97516	NM_182530	196446	Hs.253773	NM_182530	ENSG00000166268	MYRFL	C12orf15|C12orf28|bcm1377	myelin regulatory factor-like	protein-coding
chr12-3391	chr12	70457006	70457166	Intergenic	L1MC4|LINE|L1	-179688	NM_014515	4848	Hs.133350	NM_014515	ENSG00000111596	CNOT2	CDC36|HSPC131|NOT2|NOT2H	CCR4-NOT transcription complex subunit 2	protein-coding
chr12-77	chr12	70505068	70505228	Intergenic	L1MA4A|LINE|L1	-131626	NM_014515	4848	Hs.133350	NM_014515	ENSG00000111596	CNOT2	CDC36|HSPC131|NOT2|NOT2H	CCR4-NOT transcription complex subunit 2	protein-coding
chr12-2377	chr12	71475015	71475175	Intergenic	L1ME3|LINE|L1	76684	NM_004616	7103	Hs.170563	NM_004616	ENSG00000127324	TSPAN8	CO-029|TM4SF3	tetraspanin 8	protein-coding
chr12-4761	chr12	71790326	71790486	Intergenic	L2a|LINE|L2	-43144	NM_003667	8549	Hs.658889	NM_003667	ENSG00000139292	LGR5	FEX|GPR49|GPR67|GRP49|HG38	leucine-rich repeat containing G protein-coupled receptor 5	protein-coding
chr12-4777	chr12	72639206	72639366	Intergenic	L3|LINE|CR1	-27243	NM_013381	29953	Hs.199814	NM_013381		TRHDE	PAP-II|PGPEP2|TRH-DE	thyrotropin-releasing hormone degrading enzyme	protein-coding
chr12-6657	chr12	72904480	72904640	intron (NM_013381, intron 6 of 18)	intron (NM_013381, intron 6 of 18)	-237271	NR_026836	283392	Hs.363603	NM_001025457	ENSG00000236333	TRHDE-AS1	-	TRHDE antisense RNA 1	ncRNA
chr12-1708	chr12	74018957	74019117	Intergenic	L1MD3|LINE|L1	466067	NR_110130	101928137	Hs.694666	NR_110130	ENSG00000258123	LOC101928137	-	uncharacterized LOC101928137	ncRNA
chr12-1709	chr12	74176048	74176208	Intergenic	L1MD2|LINE|L1	510283	NR_038300	100507377	Hs.455715	NR_038300	ENSG00000251138	LOC100507377	-	uncharacterized LOC100507377	ncRNA
chr12-4789	chr12	74238276	74238436	Intergenic	Intergenic	448055	NR_038300	100507377	Hs.455715	NR_038300	ENSG00000251138	LOC100507377	-	uncharacterized LOC100507377	ncRNA
chr12-2394	chr12	74272325	74272485	Intergenic	Intergenic	414006	NR_038300	100507377	Hs.455715	NR_038300	ENSG00000251138	LOC100507377	-	uncharacterized LOC100507377	ncRNA
chr12-6667	chr12	74575583	74575743	intron (NR_038300, intron 4 of 6)	intron (NR_038300, intron 4 of 6)	110748	NR_038300	100507377	Hs.455715	NR_038300	ENSG00000251138	LOC100507377	-	uncharacterized LOC100507377	ncRNA
chr12-4793	chr12	74602034	74602194	intron (NR_038300, intron 3 of 6)	intron (NR_038300, intron 3 of 6)	84297	NR_038300	100507377	Hs.455715	NR_038300	ENSG00000251138	LOC100507377	-	uncharacterized LOC100507377	ncRNA
chr12-3414	chr12	74987687	74987847	Intergenic	Intergenic	56216	NM_001136262	552889	Hs.744849	NM_001136262		ATXN7L3B	lnc-SCA7	ataxin 7-like 3B	protein-coding
chr12-6676	chr12	75060024	75060184	Intergenic	Intergenic	128553	NM_001136262	552889	Hs.744849	NM_001136262		ATXN7L3B	lnc-SCA7	ataxin 7-like 3B	protein-coding
chr12-1714	chr12	75122900	75123060	Intergenic	L1MA8|LINE|L1	191429	NM_001136262	552889	Hs.744849	NM_001136262		ATXN7L3B	lnc-SCA7	ataxin 7-like 3B	protein-coding
chr12-3417	chr12	75131921	75132081	Intergenic	Intergenic	200450	NM_001136262	552889	Hs.744849	NM_001136262		ATXN7L3B	lnc-SCA7	ataxin 7-like 3B	protein-coding
chr12-2404	chr12	75322009	75322169	Intergenic	L1MA8|LINE|L1	281439	NM_001260498	3747	Hs.27214	NM_139136	ENSG00000166006	KCNC2	KV3.2	potassium channel, voltage gated Shaw related subfamily C, member 2	protein-coding
chr12-1181	chr12	75356397	75356557	Intergenic	Intergenic	247051	NM_001260498	3747	Hs.27214	NM_139136	ENSG00000166006	KCNC2	KV3.2	potassium channel, voltage gated Shaw related subfamily C, member 2	protein-coding
chr12-4799	chr12	75450592	75450752	intron (NM_153748, intron 2 of 4)	L1M5|LINE|L1	152856	NM_001260498	3747	Hs.27214	NM_139136	ENSG00000166006	KCNC2	KV3.2	potassium channel, voltage gated Shaw related subfamily C, member 2	protein-coding
chr12-3424	chr12	75494516	75494676	intron (NM_153748, intron 2 of 4)	intron (NM_153748, intron 2 of 4)	108932	NM_001260498	3747	Hs.27214	NM_139136	ENSG00000166006	KCNC2	KV3.2	potassium channel, voltage gated Shaw related subfamily C, member 2	protein-coding
chr12-4802	chr12	75563021	75563181	intron (NM_153748, intron 2 of 4)	intron (NM_153748, intron 2 of 4)	40427	NM_001260498	3747	Hs.27214	NM_139136	ENSG00000166006	KCNC2	KV3.2	potassium channel, voltage gated Shaw related subfamily C, member 2	protein-coding
chr12-2407	chr12	75591462	75591622	intron (NM_153748, intron 2 of 4)	intron (NM_153748, intron 2 of 4)	11986	NM_001260498	3747	Hs.27214	NM_139136	ENSG00000166006	KCNC2	KV3.2	potassium channel, voltage gated Shaw related subfamily C, member 2	protein-coding
chr12-2408	chr12	75635668	75635828	Intergenic	Intergenic	-32220	NM_001260497	3747	Hs.27214	NM_139136	ENSG00000166006	KCNC2	KV3.2	potassium channel, voltage gated Shaw related subfamily C, member 2	protein-coding
chr12-4806	chr12	75684038	75684198	intron (NM_032606, intron 14 of 17)	intron (NM_032606, intron 14 of 17)	39718	NM_032606	84698	Hs.733835	NM_032606	ENSG00000180881	CAPS2	UG0636c06	calcyphosine 2	protein-coding
chr12-4814	chr12	75803825	75803985	intron (NR_072995, intron 2 of 6)	intron (NR_072995, intron 2 of 6)	19055	NM_001270396	144321	Hs.406728	NM_152436	ENSG00000180481	GLIPR1L2	-	GLI pathogenesis-related 1 like 2	protein-coding
chr12-3436	chr12	75841488	75841648	Intergenic	Intergenic	-32945	NM_006851	11010	Hs.205558	NM_006851		GLIPR1	CRISP7|GLIPR|RTVP1	GLI pathogenesis-related 1	protein-coding
chr12-6741	chr12	76751241	76751401	intron (NM_001003712, intron 21 of 22)	intron (NM_001003712, intron 21 of 22)	-9099	NM_024685	79738	Hs.96322	NM_024685	ENSG00000179941	BBS10	C12orf58	Bardet-Biedl syndrome 10	protein-coding
chr12-1729	chr12	76786605	76786765	intron (NM_001003712, intron 8 of 22)	intron (NM_001003712, intron 8 of 22)	-44463	NM_024685	79738	Hs.96322	NM_024685	ENSG00000179941	BBS10	C12orf58	Bardet-Biedl syndrome 10	protein-coding
chr12-1730	chr12	76796865	76797025	intron (NM_001003712, intron 4 of 22)	intron (NM_001003712, intron 4 of 22)	-54723	NM_024685	79738	Hs.96322	NM_024685	ENSG00000179941	BBS10	C12orf58	Bardet-Biedl syndrome 10	protein-coding
chr12-804	chr12	76838820	76838980	intron (NM_001003712, intron 3 of 22)	L2|LINE|L2	-96678	NM_024685	79738	Hs.96322	NM_024685	ENSG00000179941	BBS10	C12orf58	Bardet-Biedl syndrome 10	protein-coding
chr12-805	chr12	76882156	76882316	intron (NM_001003712, intron 1 of 22)	Tigger1|DNA|TcMar-Tigger	71353	NM_020841	114882	Hs.430849	NM_020841	ENSG00000091039	OSBPL8	MST120|MSTP120|ORP8|OSBP10	oxysterol binding protein-like 8	protein-coding
chr12-233	chr12	77194174	77194334	intron (NM_015336, intron 2 of 16)	L1M4c|LINE|L1	36400	NM_015336	23390	Hs.4014	NM_015336	ENSG00000186908	ZDHHC17	HIP14|HIP3|HSPC294|HYPH	zinc finger, DHHC-type containing 17	protein-coding
chr12-1197	chr12	77203552	77203712	exon (NM_015336, exon 5 of 17)	exon (NM_015336, exon 5 of 17)	45778	NM_015336	23390	Hs.4014	NM_015336	ENSG00000186908	ZDHHC17	HIP14|HIP3|HSPC294|HYPH	zinc finger, DHHC-type containing 17	protein-coding
chr12-1739	chr12	77721890	77722050	Intergenic	MER6A|DNA|TcMar-Tigger	-262610	NM_203394	144455	Hs.416375	NM_203394	ENSG00000165891	E2F7	-	E2F transcription factor 7	protein-coding
chr12-1740	chr12	77874235	77874395	Intergenic	Intergenic	-350754	NM_001024383	89795	Hs.655301	NM_014903	ENSG00000067798	NAV3	POMFIL1|STEERIN3|unc53H3	neuron navigator 3	protein-coding
chr12-2446	chr12	78224214	78224374	promoter-TSS (NM_014903)	promoter-TSS (NM_014903)	-775	NM_001024383	89795	Hs.655301	NM_014903	ENSG00000067798	NAV3	POMFIL1|STEERIN3|unc53H3	neuron navigator 3	protein-coding
chr12-6773	chr12	78331550	78331710	intron (NM_001024383, intron 1 of 39)	intron (NM_001024383, intron 1 of 39)	106561	NM_014903	89795	Hs.655301	NM_014903	ENSG00000067798	NAV3	POMFIL1|STEERIN3|unc53H3	neuron navigator 3	protein-coding
chr12-6775	chr12	78484113	78484273	intron (NM_001024383, intron 12 of 39)	intron (NM_001024383, intron 12 of 39)	259124	NM_014903	89795	Hs.655301	NM_014903	ENSG00000067798	NAV3	POMFIL1|STEERIN3|unc53H3	neuron navigator 3	protein-coding
chr12-6776	chr12	78495729	78495889	intron (NM_001024383, intron 12 of 39)	intron (NM_001024383, intron 12 of 39)	270740	NM_014903	89795	Hs.655301	NM_014903	ENSG00000067798	NAV3	POMFIL1|STEERIN3|unc53H3	neuron navigator 3	protein-coding
chr12-6778	chr12	78575319	78575479	intron (NM_001024383, intron 30 of 39)	intron (NM_001024383, intron 30 of 39)	350330	NM_014903	89795	Hs.655301	NM_014903	ENSG00000067798	NAV3	POMFIL1|STEERIN3|unc53H3	neuron navigator 3	protein-coding
chr12-4868	chr12	79158444	79158604	Intergenic	Intergenic	-99249	NM_001135805	6857	Hs.310545	NM_005639	ENSG00000067715	SYT1	P65|SVP65|SYT	synaptotagmin I	protein-coding
chr12-1743	chr12	79299922	79300082	intron (NM_001291901, intron 1 of 9)	intron (NM_001291901, intron 1 of 9)	41553	NM_001291901	6857	Hs.310545	NM_005639	ENSG00000067715	SYT1	P65|SVP65|SYT	synaptotagmin I	protein-coding
chr12-809	chr12	79547413	79547573	intron (NM_001135805, intron 4 of 11)	intron (NM_001135805, intron 4 of 11)	108060	NM_001135806	6857	Hs.310545	NM_005639	ENSG00000067715	SYT1	P65|SVP65|SYT	synaptotagmin I	protein-coding
chr12-6801	chr12	79560828	79560988	intron (NM_001135805, intron 4 of 11)	intron (NM_001135805, intron 4 of 11)	121475	NM_001135806	6857	Hs.310545	NM_005639	ENSG00000067715	SYT1	P65|SVP65|SYT	synaptotagmin I	protein-coding
chr12-6805	chr12	79671872	79672032	intron (NM_001291901, intron 3 of 9)	L1PB3|LINE|L1	-141085	NR_031700	100302136		NR_031700	ENSG00000221788	MIR1252	MIRN1252|hsa-mir-1252	microRNA 1252	ncRNA
chr12-4875	chr12	79700204	79700364	intron (NM_001291901, intron 7 of 9)	intron (NM_001291901, intron 7 of 9)	-112753	NR_031700	100302136		NR_031700	ENSG00000221788	MIR1252	MIRN1252|hsa-mir-1252	microRNA 1252	ncRNA
chr12-1203	chr12	79827356	79827516	intron (NM_001291901, intron 8 of 9)	intron (NM_001291901, intron 8 of 9)	14399	NR_031700	100302136		NR_031700	ENSG00000221788	MIR1252	MIRN1252|hsa-mir-1252	microRNA 1252	ncRNA
chr12-4879	chr12	79828399	79828559	intron (NM_001291901, intron 8 of 9)	intron (NM_001291901, intron 8 of 9)	15442	NR_031700	100302136		NR_031700	ENSG00000221788	MIR1252	MIRN1252|hsa-mir-1252	microRNA 1252	ncRNA
chr12-1752	chr12	80322352	80322512	intron (NM_001143885, intron 2 of 25)	intron (NM_001143885, intron 2 of 25)	6299	NM_001244992	4659	Hs.49582	NM_002480	ENSG00000058272	PPP1R12A	M130|MBS|MYPT1	protein phosphatase 1, regulatory subunit 12A	protein-coding
chr12-1208	chr12	80627186	80627346	intron (NM_173591, intron 8 of 57)	intron (NM_173591, intron 8 of 57)	24033	NM_173591	283310	Hs.723594	NM_173591	ENSG00000165899	OTOGL	C12orf64|DFNB84B	otogelin-like	protein-coding
chr12-6841	chr12	80656801	80656961	intron (NM_173591, intron 18 of 57)	MIR3|SINE|MIR	53648	NM_173591	283310	Hs.723594	NM_173591	ENSG00000165899	OTOGL	C12orf64|DFNB84B	otogelin-like	protein-coding
chr12-2466	chr12	80675823	80675983	intron (NM_173591, intron 25 of 57)	intron (NM_173591, intron 25 of 57)	72670	NM_173591	283310	Hs.723594	NM_173591	ENSG00000165899	OTOGL	C12orf64|DFNB84B	otogelin-like	protein-coding
chr12-6844	chr12	80697752	80697912	intron (NM_173591, intron 27 of 57)	L1MC3|LINE|L1	94599	NM_173591	283310	Hs.723594	NM_173591	ENSG00000165899	OTOGL	C12orf64|DFNB84B	otogelin-like	protein-coding
chr12-1209	chr12	81000516	81000676	intron (NM_001145026, intron 24 of 41)	intron (NM_001145026, intron 24 of 41)	-100812	NM_002469	4618	Hs.35937	NM_002469	ENSG00000111046	MYF6	CNM3|MRF4|bHLHc4|myf-6	myogenic factor 6 (herculin)	protein-coding
chr12-3507	chr12	81074691	81074851	TTS (NM_001145026)	TTS (NM_001145026)	-26637	NM_002469	4618	Hs.35937	NM_002469	ENSG00000111046	MYF6	CNM3|MRF4|bHLHc4|myf-6	myogenic factor 6 (herculin)	protein-coding
chr12-2467	chr12	81240727	81240887	intron (NM_004664, intron 3 of 5)	intron (NM_004664, intron 3 of 5)	-14399	NR_030348	693202		NR_030348	ENSG00000207763	MIR617	MIRN617|hsa-mir-617	microRNA 617	ncRNA
chr12-1759	chr12	81662533	81662693	intron (NM_001220480, intron 17 of 21)	intron (NM_001220480, intron 17 of 21)	-10355	NR_120491	102724663	Hs.667264	NR_120491	ENSG00000257467	LOC102724663	-	uncharacterized LOC102724663	ncRNA
chr12-6861	chr12	81708124	81708284	intron (NM_001220474, intron 20 of 30)	intron (NM_001220474, intron 20 of 30)	35236	NR_120491	102724663	Hs.667264	NR_120491	ENSG00000257467	LOC102724663	-	uncharacterized LOC102724663	ncRNA
chr12-4922	chr12	82035888	82036048	intron (NM_001220474, intron 2 of 30)	intron (NM_001220474, intron 2 of 30)	-43818	NM_001220478	8499	Hs.506216	NM_003625	ENSG00000139220	PPFIA2	-	protein tyrosine phosphatase, receptor type, f polypeptide (PTPRF), interacting protein (liprin), alpha 2	protein-coding
chr12-3514	chr12	82623033	82623193	Intergenic	Intergenic	129086	NM_014167	29080	Hs.582627	NM_014167	ENSG00000133773	CCDC59	BR22|HSPC128|TAP26	coiled-coil domain containing 59	protein-coding
chr12-4925	chr12	82692764	82692924	Intergenic	Tigger3a|DNA|TcMar-Tigger	59355	NM_014167	29080	Hs.582627	NM_014167	ENSG00000133773	CCDC59	BR22|HSPC128|TAP26	coiled-coil domain containing 59	protein-coding
chr12-4929	chr12	82905880	82906040	Intergenic	Intergenic	-153376	NR_033192	29080	Hs.582627	NM_014167	ENSG00000133773	CCDC59	BR22|HSPC128|TAP26	coiled-coil domain containing 59	protein-coding
chr12-4930	chr12	82910026	82910186	Intergenic	Intergenic	-157522	NR_033192	29080	Hs.582627	NM_014167	ENSG00000133773	CCDC59	BR22|HSPC128|TAP26	coiled-coil domain containing 59	protein-coding
chr12-3524	chr12	83856826	83856986	Intergenic	L2a|LINE|L2	775972	NM_152588	160335	Hs.577775	NM_152588	ENSG00000179104	TMTC2	IBDBP1	transmembrane and tetratricopeptide repeat containing 2	protein-coding
chr12-3525	chr12	84519566	84519726	Intergenic	Intergenic	786962	NM_018057	55117	Hs.44424	NM_018057	ENSG00000072041	SLC6A15	NTT73|SBAT1|V7-3|hv7-3	solute carrier family 6 (neutral amino acid transporter), member 15	protein-coding
chr12-1763	chr12	85280976	85281136	intron (NM_001146335, intron 1 of 10)	intron (NM_001146335, intron 1 of 10)	25552	NM_018057	55117	Hs.44424	NM_018057	ENSG00000072041	SLC6A15	NTT73|SBAT1|V7-3|hv7-3	solute carrier family 6 (neutral amino acid transporter), member 15	protein-coding
chr12-3531	chr12	85529789	85529949	intron (NM_001079910, intron 18 of 26)	intron (NM_001079910, intron 18 of 26)	99770	NM_001079910	84125	Hs.402200	NM_032165	ENSG00000133640	LRRIQ1	-	leucine-rich repeats and IQ motif containing 1	protein-coding
chr12-3534	chr12	85610434	85610594	intron (NM_001079910, intron 24 of 26)	intron (NM_001079910, intron 24 of 26)	-63522	NM_006982	8092	Hs.41683	NM_006982	ENSG00000180318	ALX1	CART1|FND3|HEL23	ALX homeobox 1	protein-coding
chr12-4965	chr12	85770454	85770614	Intergenic	Intergenic	96498	NM_006982	8092	Hs.41683	NM_006982	ENSG00000180318	ALX1	CART1|FND3|HEL23	ALX homeobox 1	protein-coding
chr12-823	chr12	85899890	85900050	Intergenic	Intergenic	225934	NM_006982	8092	Hs.41683	NM_006982	ENSG00000180318	ALX1	CART1|FND3|HEL23	ALX homeobox 1	protein-coding
chr12-1770	chr12	86092145	86092305	Intergenic	Intergenic	138093	NM_005447	9182	Hs.527881	NM_005447		RASSF9	P-CIP1|PAMCI|PCIP1	Ras association (RalGDS/AF-6) domain family (N-terminal) member 9	protein-coding
chr12-576	chr12	86306366	86306526	Intergenic	L1MA3|LINE|L1	38373	NM_006183	4922	Hs.80962	NM_006183	ENSG00000133636	NTS	NMN-125|NN|NT|NT/N|NTS1	neurotensin	protein-coding
chr12-3554	chr12	86328330	86328490	Intergenic	L1M5|LINE|L1	60337	NM_006183	4922	Hs.80962	NM_006183	ENSG00000133636	NTS	NMN-125|NN|NT|NT/N|NTS1	neurotensin	protein-coding
chr12-108	chr12	86368007	86368167	Intergenic	L3|LINE|CR1	100014	NM_006183	4922	Hs.80962	NM_006183	ENSG00000133636	NTS	NMN-125|NN|NT|NT/N|NTS1	neurotensin	protein-coding
chr12-833	chr12	86424159	86424319	intron (NM_013244, intron 4 of 6)	intron (NM_013244, intron 4 of 6)	156166	NM_006183	4922	Hs.80962	NM_006183	ENSG00000133636	NTS	NMN-125|NN|NT|NT/N|NTS1	neurotensin	protein-coding
chr12-2504	chr12	86489725	86489885	intron (NM_013244, intron 3 of 6)	L1M7|LINE|L1	221732	NM_006183	4922	Hs.80962	NM_006183	ENSG00000133636	NTS	NMN-125|NN|NT|NT/N|NTS1	neurotensin	protein-coding
chr12-2506	chr12	86645196	86645356	intron (NM_013244, intron 3 of 6)	intron (NM_013244, intron 3 of 6)	301453	NR_039710	100616215		NR_039710	ENSG00000264402	MIR548AL	-	microRNA 548al	ncRNA
chr12-1237	chr12	86763421	86763581	intron (NM_013244, intron 2 of 6)	intron (NM_013244, intron 2 of 6)	183228	NR_039710	100616215		NR_039710	ENSG00000264402	MIR548AL	-	microRNA 548al	ncRNA
chr12-5008	chr12	86822557	86822717	intron (NM_013244, intron 2 of 6)	L1M3b|LINE|L1	124092	NR_039710	100616215		NR_039710	ENSG00000264402	MIR548AL	-	microRNA 548al	ncRNA
chr12-835	chr12	86865436	86865596	intron (NM_013244, intron 1 of 6)	intron (NM_013244, intron 1 of 6)	81213	NR_039710	100616215		NR_039710	ENSG00000264402	MIR548AL	-	microRNA 548al	ncRNA
chr12-3569	chr12	87438735	87438895	Intergenic	Intergenic	-206134	NM_013244	25834	Hs.589093	NM_013244		MGAT4C	GNTIVH|HGNT-IV-H	MGAT4 family, member C	protein-coding
chr12-5017	chr12	87474567	87474727	Intergenic	Intergenic	-241966	NM_013244	25834	Hs.589093	NM_013244		MGAT4C	GNTIVH|HGNT-IV-H	MGAT4 family, member C	protein-coding
chr12-2512	chr12	87532459	87532619	Intergenic	L1MC1|LINE|L1	-299858	NM_013244	25834	Hs.589093	NM_013244		MGAT4C	GNTIVH|HGNT-IV-H	MGAT4 family, member C	protein-coding
chr12-5023	chr12	87580883	87581043	Intergenic	L1ME3C|LINE|L1	-348282	NM_013244	25834	Hs.589093	NM_013244		MGAT4C	GNTIVH|HGNT-IV-H	MGAT4 family, member C	protein-coding
chr12-841	chr12	87831413	87831573	Intergenic	Intergenic	346995	NR_033410	400058	Hs.572212	NR_033410		MKRN9P	MKRN5|MKRN9|MKRNP6|RNF65|ZNF127L3	makorin ring finger protein 9, pseudogene	pseudo
chr12-2515	chr12	87958119	87958279	Intergenic	Intergenic	220289	NR_033410	400058	Hs.572212	NR_033410		MKRN9P	MKRN5|MKRN9|MKRNP6|RNF65|ZNF127L3	makorin ring finger protein 9, pseudogene	pseudo
chr12-5032	chr12	87980353	87980513	Intergenic	Intergenic	198055	NR_033410	400058	Hs.572212	NR_033410		MKRN9P	MKRN5|MKRN9|MKRNP6|RNF65|ZNF127L3	makorin ring finger protein 9, pseudogene	pseudo
chr12-844	chr12	87981676	87981836	Intergenic	Intergenic	196732	NR_033410	400058	Hs.572212	NR_033410		MKRN9P	MKRN5|MKRN9|MKRNP6|RNF65|ZNF127L3	makorin ring finger protein 9, pseudogene	pseudo
chr12-1244	chr12	88137546	88137706	Intergenic	Intergenic	40862	NR_033410	400058	Hs.572212	NR_033410		MKRN9P	MKRN5|MKRN9|MKRNP6|RNF65|ZNF127L3	makorin ring finger protein 9, pseudogene	pseudo
chr12-3591	chr12	88450607	88450767	intron (NM_025114, intron 49 of 53)	intron (NM_025114, intron 49 of 53)	21419	NM_001009894	91298	Hs.591009	NM_001009894	ENSG00000133641	C12orf29	-	chromosome 12 open reading frame 29	protein-coding
chr12-848	chr12	88509853	88510013	intron (NM_025114, intron 18 of 53)	intron (NM_025114, intron 18 of 53)	26060	NM_025114	80184	Hs.150444	NM_025114	ENSG00000198707	CEP290	3H11Ag|BBS14|CT87|JBTS5|LCA10|MKS4|NPHP6|POC3|SLSN6|rd16	centrosomal protein 290kDa	protein-coding
chr12-850	chr12	88572072	88572232	intron (NM_181783, intron 10 of 13)	intron (NM_181783, intron 10 of 13)	36079	NM_181783	160418	Hs.331268	NM_181783	ENSG00000139324	TMTC3	SMILE	transmembrane and tetratricopeptide repeat containing 3	protein-coding
chr12-7027	chr12	89052908	89053068	Intergenic	Intergenic	-78738	NM_000899	4254	Hs.1048	NM_000899		KITLG	FPH2|FPHH|KL-1|Kitl|MGF|SCF|SF|SHEP7	KIT ligand	protein-coding
chr12-3600	chr12	89305217	89305377	Intergenic	L1MA4A|LINE|L1	108172	NR_038385	728084	Hs.132563	NR_038385	ENSG00000246363	LOC728084	-	uncharacterized LOC728084	ncRNA
chr12-5065	chr12	89560528	89560688	Intergenic	Intergenic	-147139	NR_038385	728084	Hs.132563	NR_038385	ENSG00000246363	LOC728084	-	uncharacterized LOC728084	ncRNA
chr12-1793	chr12	89637774	89637934	Intergenic	L2c|LINE|L2	108782	NM_001946	1848	Hs.298654	NM_001946		DUSP6	HH19|MKP3|PYST1	dual specificity phosphatase 6	protein-coding
chr12-7075	chr12	90900835	90900995	Intergenic	Intergenic	-410885	NR_038868	439916	Hs.350600	NM_001039384	ENSG00000196243	LINC00615	C12orf37	long intergenic non-protein coding RNA 615	ncRNA
chr12-7076	chr12	90916629	90916789	Intergenic	L2|LINE|L2	-395091	NR_038868	439916	Hs.350600	NM_001039384	ENSG00000196243	LINC00615	C12orf37	long intergenic non-protein coding RNA 615	ncRNA
chr12-7077	chr12	91108196	91108356	Intergenic	Intergenic	-203524	NR_038868	439916	Hs.350600	NM_001039384	ENSG00000196243	LINC00615	C12orf37	long intergenic non-protein coding RNA 615	ncRNA
chr12-2547	chr12	91200219	91200379	Intergenic	Intergenic	-111501	NR_038868	439916	Hs.350600	NM_001039384	ENSG00000196243	LINC00615	C12orf37	long intergenic non-protein coding RNA 615	ncRNA
chr12-3628	chr12	91229755	91229915	Intergenic	Intergenic	-81965	NR_038868	439916	Hs.350600	NM_001039384	ENSG00000196243	LINC00615	C12orf37	long intergenic non-protein coding RNA 615	ncRNA
chr12-7084	chr12	91342513	91342673	TTS (NR_038868)	TTS (NR_038868)	6331	NR_130711	196477	Hs.128574	NM_152638	ENSG00000197651	CCER1	C12orf12	coiled-coil glutamate rich protein 1	protein-coding
chr12-7090	chr12	91782608	91782768	Intergenic	Intergenic	-205787	NM_001920	1634	Hs.156316	NM_001920	ENSG00000011465	DCN	CSCD|DSPG2|PG40|PGII|PGS2|SLRR1B	decorin	protein-coding
chr12-1258	chr12	92116984	92117144	Intergenic	Intergenic	418425	NR_046159	256021	Hs.651357	NM_001256373	ENSG00000257242	LINC01619	C12orf79	long intergenic non-protein coding RNA 1619	ncRNA
chr12-7096	chr12	92930478	92930638	Intergenic	Intergenic	-108634	NM_001025232	574016	Hs.551199	NM_001025232	ENSG00000205057	CLLU1OS	-	chronic lymphocytic leukemia up-regulated 1 opposite strand	protein-coding
chr12-5095	chr12	93059646	93059806	Intergenic	Intergenic	-36893	NM_001037671	338809	Hs.326303	NM_001037671	ENSG00000214215	C12orf74	-	chromosome 12 open reading frame 74	protein-coding
chr12-2561	chr12	93594474	93594634	intron (NR_040096, intron 3 of 4)	intron (NR_040096, intron 3 of 4)	26412	NR_120492	102724933	Hs.663947	NR_120492	ENSG00000258171	LOC102724933	-	uncharacterized LOC102724933	ncRNA
chr12-3660	chr12	94113515	94113675	intron (NR_110093, intron 2 of 2)	L1MC1|LINE|L1	18004	NR_110093	101928731	Hs.659971	NR_110092	ENSG00000258274	LOC101928731	-	uncharacterized LOC101928731	ncRNA
chr12-1263	chr12	94345155	94345315	Intergenic	L1MEf|LINE|L1	-197264	NM_005761	10154	Hs.584845	NM_005761	ENSG00000136040	PLXNC1	CD232|PLXN-C1|VESPR	plexin C1	protein-coding
chr12-1823	chr12	95606129	95606289	intron (NM_018351, intron 1 of 20)	intron (NM_018351, intron 1 of 20)	5031	NM_018351	55785	Hs.506381	NM_018351	ENSG00000180263	FGD6	ZFYVE24	FYVE, RhoGEF and PH domain containing 6	protein-coding
chr12-1824	chr12	95683991	95684151	intron (NM_017599, intron 9 of 11)	L1ME1|LINE|L1	-18125	NR_029895	442903		NR_029895	ENSG00000199172	MIR331	MIRN331|hsa-mir-331|mir-331	microRNA 331	ncRNA
chr12-5138	chr12	95780861	95781021	Intergenic	L1MB8|LINE|L1	77242	NR_037456	100500802		NR_037456	ENSG00000265917	MIR3685	-	microRNA 3685	ncRNA
chr12-253	chr12	96110104	96110264	intron (NM_021229, intron 3 of 9)	intron (NM_021229, intron 3 of 9)	67153	NR_077225	100132594	Hs.676211	NR_077225	ENSG00000257150	PGAM1P5	-	phosphoglycerate mutase 1 pseudogene 5	pseudo
chr12-7152	chr12	96302893	96303053	intron (NM_182496, intron 4 of 15)	L1PA17|LINE|L1	33455	NM_182496	120935	Hs.210377	NM_182496	ENSG00000165972	CCDC38	-	coiled-coil domain containing 38	protein-coding
chr12-3687	chr12	96442382	96442542	Intergenic	MER82|DNA|TcMar-Tigger	-5164	NM_001256644	4048	Hs.524648	NM_000895	ENSG00000111144	LTA4H	-	leukotriene A4 hydrolase	protein-coding
chr12-2583	chr12	96699241	96699401	intron (NM_002595, intron 5 of 16)	intron (NM_002595, intron 5 of 16)	50083	NM_001303511	2004	Hs.46523	NM_005230	ENSG00000111145	ELK3	ERP|NET|SAP-2|SAP2	ELK3, ETS-domain protein (SRF accessory protein 2)	protein-coding
chr12-2588	chr12	97155883	97156043	intron (NM_001306084, intron 58 of 67)	L1MB8|LINE|L1	-145038	NM_001135177	121441	Hs.270084	NM_152905	ENSG00000139350	NEDD1	GCP-WD|TUBGCP7	neural precursor cell expressed, developmentally down-regulated 1	protein-coding
chr12-5172	chr12	97826070	97826230	Intergenic	Intergenic	-32649	NR_024037	196475	Hs.652568	NR_024037	ENSG00000255794	RMST	LINC00054|NCRMS|NCRNA00054	rhabdomyosarcoma 2 associated transcript (non-protein coding)	ncRNA
chr12-5174	chr12	98412247	98412407	Intergenic	L1MA9|LINE|L1	-23101	NR_036189	100422924		NR_036189	ENSG00000263890	MIR4303	-	microRNA 4303	ncRNA
chr12-2596	chr12	98935686	98935846	intron (NM_001032284, intron 4 of 5)	L1MC4|LINE|L1	-25762	NR_027157	100128191	Hs.594042	NR_027157	ENSG00000257167	TMPO-AS1	-	TMPO antisense RNA 1	ncRNA
chr12-3705	chr12	100167592	100167752	intron (NM_152788, intron 7 of 25)	L1MA9|LINE|L1	126144	NM_153364	196472	Hs.591011	NM_153364	ENSG00000180219	FAM71C	-	family with sequence similarity 71, member C	protein-coding
chr12-2601	chr12	100190636	100190796	intron (NM_152788, intron 4 of 25)	intron (NM_152788, intron 4 of 25)	149188	NM_153364	196472	Hs.591011	NM_153364	ENSG00000180219	FAM71C	-	family with sequence similarity 71, member C	protein-coding
chr12-5190	chr12	100677959	100678119	intron (NM_017988, intron 2 of 17)	intron (NM_017988, intron 2 of 17)	16490	NM_017988	55681	Hs.506481	NM_017988	ENSG00000136021	SCYL2	CVAK104	SCY1-like, kinase-like 2	protein-coding
chr12-1281	chr12	100720203	100720363	intron (NM_017988, intron 11 of 17)	intron (NM_017988, intron 11 of 17)	-30574	NM_139319	246213	Hs.116871	NM_139319	ENSG00000179520	SLC17A8	DFNA25|VGLUT3	solute carrier family 17 (vesicular glutamate transporter), member 8	protein-coding
chr12-5191	chr12	100974026	100974186	intron (NM_001303130, intron 1 of 8)	intron (NM_001303130, intron 1 of 8)	6667	NM_174942	283431	Hs.20575	NM_174942		GAS2L3	G2L3	growth arrest-specific 2 like 3	protein-coding
chr12-1850	chr12	102094969	102095129	intron (NM_020244, intron 1 of 8)	intron (NM_020244, intron 1 of 8)	3632	NM_020244	56994	Hs.293077	NM_020244	ENSG00000111666	CHPT1	CPT|CPT1	choline phosphotransferase 1	protein-coding
chr12-1851	chr12	102186280	102186440	intron (NM_024312, intron 2 of 20)	L2c|LINE|L2	38285	NM_024312	79158	Hs.46850	NM_024312	ENSG00000111670	GNPTAB	GNPTA|ICD	N-acetylglucosamine-1-phosphate transferase, alpha and beta subunits	protein-coding
chr12-159	chr12	102439297	102439457	intron (NM_016053, intron 3 of 6)	intron (NM_016053, intron 3 of 6)	16525	NM_001301107	51019	Hs.405692	NM_016053	ENSG00000120860	CCDC53	CGI-116	coiled-coil domain containing 53	protein-coding
chr12-160	chr12	102591948	102592108	promoter-TSS (NM_002674)	promoter-TSS (NM_002674)	-405	NM_002674	5367	Hs.707990	NM_002674	ENSG00000183395	PMCH	MCH|ppMCH	pro-melanin-concentrating hormone	protein-coding
chr12-5208	chr12	103328891	103329051	Intergenic	L1MA3|LINE|L1	-17590	NM_000277	5053	Hs.603740	NM_000277	ENSG00000171759	PAH	PH|PKU|PKU1	phenylalanine hydroxylase	protein-coding
chr12-3726	chr12	104473644	104473804	intron (NM_013320, intron 4 of 14)	MER94|DNA|hAT-Blackjack	15488	NM_013320	29915	Hs.506558	NM_013320	ENSG00000111727	HCFC2	HCF-2|HCF2	host cell factor C2	protein-coding
chr12-877	chr12	104514997	104515157	exon (NM_006166, exon 6 of 8)	exon (NM_006166, exon 6 of 8)	-3976	NR_106988	102465753		NR_106988		MIR7641-2	B-ATF|hsa-mir-7641-2	microRNA 7641-2	ncRNA
chr12-1286	chr12	105168047	105168207	Intergenic	L1MEc|LINE|L1	154345	NM_032148	84102	Hs.577463	NM_032148	ENSG00000136052	SLC41A2	SLC41A1-L1	solute carrier family 41 (magnesium transporter), member 2	protein-coding
chr12-2626	chr12	105239663	105239823	exon (NM_032148, exon 8 of 10)	exon (NM_032148, exon 8 of 10)	82729	NM_032148	84102	Hs.577463	NM_032148	ENSG00000136052	SLC41A2	SLC41A1-L1	solute carrier family 41 (magnesium transporter), member 2	protein-coding
chr12-161	chr12	105312149	105312309	intron (NM_032148, intron 1 of 9)	L1MC4a|LINE|L1	10243	NM_032148	84102	Hs.577463	NM_032148	ENSG00000136052	SLC41A2	SLC41A1-L1	solute carrier family 41 (magnesium transporter), member 2	protein-coding
chr12-878	chr12	105321694	105321854	exon (NM_032148, exon 1 of 10)	exon (NM_032148, exon 1 of 10)	698	NM_032148	84102	Hs.577463	NM_032148	ENSG00000136052	SLC41A2	SLC41A1-L1	solute carrier family 41 (magnesium transporter), member 2	protein-coding
chr12-7270	chr12	106032036	106032196	Intergenic	Intergenic	-65865	NR_110108	101929110	Hs.145944	NR_110108	ENSG00000257859	CASC18	-	cancer susceptibility candidate 18 (non-protein coding)	ncRNA
chr12-5239	chr12	106347550	106347710	Intergenic	Intergenic	186181	NM_014840	9891	Hs.524692	NM_014840	ENSG00000074590	NUAK1	ARK5	NUAK family, SNF1-like kinase, 1	protein-coding
chr12-2648	chr12	106613405	106613565	Intergenic	MER104|DNA|TcMar-Tc2	28228	NM_006825	10970	Hs.74368	NM_006825	ENSG00000136026	CKAP4	CLIMP-63|ERGIC-63|p63	cytoskeleton-associated protein 4	protein-coding
chr12-1301	chr12	106887123	106887283	intron (NM_018082, intron 23 of 27)	intron (NM_018082, intron 23 of 27)	-89482	NM_213594	5992	Hs.388827	NM_002920	ENSG00000111783	RFX4	NYD-SP10	regulatory factor X, 4 (influences HLA class II expression)	protein-coding
chr12-3760	chr12	107032921	107033081	intron (NM_213594, intron 2 of 17)	intron (NM_213594, intron 2 of 17)	38086	NM_001206691	5992	Hs.388827	NM_002920	ENSG00000111783	RFX4	NYD-SP10	regulatory factor X, 4 (influences HLA class II expression)	protein-coding
chr12-886	chr12	107059589	107059749	intron (NM_213594, intron 4 of 17)	L1MC1|LINE|L1	-18808	NM_032491	5992	Hs.388827	NM_002920	ENSG00000111783	RFX4	NYD-SP10	regulatory factor X, 4 (influences HLA class II expression)	protein-coding
chr12-7294	chr12	107155699	107155859	3' UTR (NM_001206691, exon 18 of 18)	3' UTR (NM_001206691, exon 18 of 18)	-12620	NM_018157	55188	Hs.131306	NM_018157	ENSG00000111785	RIC8B	RIC8|hSyn	RIC8 guanine nucleotide exchange factor B	protein-coding
chr12-403	chr12	107188722	107188882	intron (NM_018157, intron 2 of 8)	L1MB7|LINE|L1	-20193	NR_040246	100287944	Hs.742087	NR_040246	ENSG00000257545	LOC100287944	-	uncharacterized LOC100287944	ncRNA
chr12-113	chr12	107224239	107224399	intron (NM_018157, intron 4 of 8)	L2c|LINE|L2	-55710	NR_040246	100287944	Hs.742087	NR_040246	ENSG00000257545	LOC100287944	-	uncharacterized LOC100287944	ncRNA
chr12-404	chr12	107254421	107254581	intron (NM_018157, intron 8 of 8)	intron (NM_018157, intron 8 of 8)	-85892	NR_040246	100287944	Hs.742087	NR_040246	ENSG00000257545	LOC100287944	-	uncharacterized LOC100287944	ncRNA
chr12-890	chr12	107255522	107255682	intron (NM_018157, intron 8 of 8)	intron (NM_018157, intron 8 of 8)	-86993	NR_040246	100287944	Hs.742087	NR_040246	ENSG00000257545	LOC100287944	-	uncharacterized LOC100287944	ncRNA
chr12-7316	chr12	109064346	109064506	intron (NM_001276471, intron 3 of 10)	intron (NM_001276471, intron 3 of 10)	32348	NM_001105237	23603	Hs.330384	NM_014325	ENSG00000110880	CORO1C	HCRNN4	coronin, actin binding protein, 1C	protein-coding
chr12-3777	chr12	110401958	110402118	intron (NM_057170, intron 9 of 17)	intron (NM_057170, intron 9 of 17)	32156	NM_057170	9815	Hs.434996	NM_014776	ENSG00000139436	GIT2	CAT-2|CAT2	G protein-coupled receptor kinase interacting ArfGAP 2	protein-coding
chr12-3778	chr12	110431510	110431670	intron (NM_057170, intron 1 of 17)	intron (NM_057170, intron 1 of 17)	2604	NM_057170	9815	Hs.434996	NM_014776	ENSG00000139436	GIT2	CAT-2|CAT2	G protein-coupled receptor kinase interacting ArfGAP 2	protein-coding
chr12-5276	chr12	110612456	110612616	intron (NM_001143779, intron 11 of 18)	intron (NM_001143779, intron 11 of 18)	50396	NM_031473	28981	Hs.528382	NM_014055	ENSG00000122970	IFT81	CDV-1|CDV-1R|CDV1|CDV1R|DV1	intraflagellar transport 81	protein-coding
chr12-7328	chr12	110953556	110953716	intron (NM_152442, intron 6 of 11)	intron (NM_152442, intron 6 of 11)	13488	NM_001286534	144715	Hs.97794	NM_152442	ENSG00000151164	RAD9B	-	RAD9 checkpoint clamp component B	protein-coding
chr12-3781	chr12	111962513	111962673	intron (NM_001310123, intron 4 of 21)	intron (NM_001310123, intron 4 of 21)	74884	NM_001310123	6311	Hs.76253	NM_002973	ENSG00000204842	ATXN2	ASL13|ATX2|SCA2|TNRC13	ataxin 2	protein-coding
chr12-7338	chr12	112437770	112437930	intron (NM_138341, intron 2 of 9)	intron (NM_138341, intron 2 of 9)	13173	NM_001294314	89894	Hs.506815	NM_138341	ENSG00000198270	TMEM116	-	transmembrane protein 116	protein-coding
chr12-2669	chr12	112939668	112939828	intron (NM_002834, intron 13 of 15)	intron (NM_002834, intron 13 of 15)	83212	NM_002834	5781	Hs.506852	NM_002834	ENSG00000179295	PTPN11	BPTP3|CFC|JMML|METCDS|NS1|PTP-1D|PTP2C|SH-PTP2|SH-PTP3|SHP2	protein tyrosine phosphatase, non-receptor type 11	protein-coding
chr12-1310	chr12	116518634	116518794	intron (NM_015335, intron 4 of 30)	MER119|DNA|hAT-Charlie	67745	NR_030351	693205		NR_030351	ENSG00000207967	MIR620	MIRN620|hsa-mir-620	microRNA 620	ncRNA
chr12-899	chr12	118606285	118606445	intron (NM_016281, intron 17 of 20)	intron (NM_016281, intron 17 of 20)	32676	NM_002567	5037	Hs.433863	NM_002567	ENSG00000089220	PEBP1	HCNP|HCNPpp|HEL-210|HEL-S-34|HEL-S-96|PBP|PEBP|PEBP-1|RKIP	phosphatidylethanolamine binding protein 1	protein-coding
chr12-7366	chr12	118623742	118623902	intron (NM_016281, intron 14 of 20)	intron (NM_016281, intron 14 of 20)	50133	NM_002567	5037	Hs.433863	NM_002567	ENSG00000089220	PEBP1	HCNP|HCNPpp|HEL-210|HEL-S-34|HEL-S-96|PBP|PEBP|PEBP-1|RKIP	phosphatidylethanolamine binding protein 1	protein-coding
chr12-7371	chr12	119706806	119706966	Intergenic	HAL1|LINE|L1	34299	NR_024246	144742	Hs.524782	NR_024246	ENSG00000281196	LINC00934	-	long intergenic non-protein coding RNA 934	ncRNA
chr12-2686	chr12	123648563	123648723	intron (NM_022782, intron 18 of 23)	A-rich|Low_complexity|Low_complexity	-53607	NM_001300801	57605	Hs.272759	NM_020845	ENSG00000090975	PITPNM2	NIR-3|NIR3|RDGB2|RDGBA2	phosphatidylinositol transfer protein, membrane-associated 2	protein-coding
chr12-7385	chr12	125849117	125849277	intron (NM_052907, intron 2 of 8)	L1MEf|LINE|L1	38035	NM_052907	114795	Hs.524838	NM_052907	ENSG00000139364	TMEM132B	-	transmembrane protein 132B	protein-coding
chr12-7386	chr12	125851615	125851775	intron (NM_052907, intron 2 of 8)	L1MEf|LINE|L1	40533	NM_052907	114795	Hs.524838	NM_052907	ENSG00000139364	TMEM132B	-	transmembrane protein 132B	protein-coding
chr12-408	chr12	126154481	126154641	Intergenic	L1ME2|LINE|L1	47563	NM_001286219	114795	Hs.524838	NM_052907	ENSG00000139364	TMEM132B	-	transmembrane protein 132B	protein-coding
chr12-1314	chr12	127398974	127399134	TTS (NR_104646)	TTS (NR_104646)	-39818	NR_033970	440117	Hs.127100	NR_033970	ENSG00000249873	LOC440117	-	uncharacterized LOC440117	ncRNA
chr12-2689	chr12	127731274	127731434	Intergenic	L1MD3|LINE|L1	93263	NR_110057	101927616	Hs.637827	NR_110057	ENSG00000256362	LOC101927616	-	uncharacterized LOC101927616	ncRNA
chr13-1482	chr13	20294584	20294744	intron (NM_001042414, intron 7 of 9)	intron (NM_001042414, intron 7 of 9)	62495	NR_003272	55269	Hs.213198	NM_001042414	ENSG00000121390	PSPC1	PSP1	paraspeckle component 1	protein-coding
chr13-19	chr13	20544137	20544297	intron (NM_003453, intron 3 of 25)	intron (NM_003453, intron 3 of 25)	11243	NM_001190965	7750	Hs.507433	NM_003453	ENSG00000121741	ZMYM2	FIM|MYM|RAMP|SCLL|ZNF198	zinc finger, MYM-type 2	protein-coding
chr13-41	chr13	20661627	20661787	3' UTR (NM_001190964, exon 26 of 26)	3' UTR (NM_001190964, exon 26 of 26)	-15133	NR_126380	104355137	Hs.578016	NR_126380	ENSG00000236076	LINC01072	-	long intergenic non-protein coding RNA 1072	ncRNA
chr13-2144	chr13	21236000	21236160	intron (NM_175605, intron 24 of 27)	HAL1|LINE|L1	-41402	NM_138284	53342	Hs.655142	NM_138284	ENSG00000172458	IL17D	IL-17D|IL-27|IL27	interleukin 17D	protein-coding
chr13-1493	chr13	21741179	21741339	intron (NM_001166017, intron 4 of 7)	intron (NM_001166017, intron 4 of 7)	-9113	NM_024026	78988	Hs.458367	NM_024026	ENSG00000173141	MRPL57	MRP63|bMRP63	mitochondrial ribosomal protein L57	protein-coding
chr13-736	chr13	22116569	22116729	intron (NM_152726, intron 2 of 11)	intron (NM_152726, intron 2 of 11)	61706	NM_152726	221154	Hs.412103	NM_152726	ENSG00000165487	MICU2	1110008L20Rik|EFHA1	mitochondrial calcium uptake 2	protein-coding
chr13-4347	chr13	22409450	22409610	Intergenic	Intergenic	42769	NR_047040	100874182	Hs.148951	NR_047040	ENSG00000226722	LINC00424	-	long intergenic non-protein coding RNA 424	ncRNA
chr13-3071	chr13	22986262	22986422	Intergenic	L1M4c|LINE|L1	201918	NR_103810	100506622	Hs.255773	NR_103810	ENSG00000276476	LINC00540	-	long intergenic non-protein coding RNA 540	ncRNA
chr13-1510	chr13	23599219	23599379	Intergenic	L1MEg|LINE|L1	-126979	NR_033774	646201	Hs.729338	NR_033774		BASP1P1	-	brain abundant, membrane attached signal protein 1 pseudogene 1	pseudo
chr13-740	chr13	23688032	23688192	Intergenic	Intergenic	-66948	NM_000231	6445	Hs.37167	NM_000231	ENSG00000102683	SGCG	A4|DAGA4|DMDA|DMDA1|LGMD2C|MAM|SCARMD2|SCG3|TYPE	sarcoglycan gamma	protein-coding
chr13-4367	chr13	23718153	23718313	Intergenic	Intergenic	-36827	NM_000231	6445	Hs.37167	NM_000231	ENSG00000102683	SGCG	A4|DAGA4|DMDA|DMDA1|LGMD2C|MAM|SCARMD2|SCG3|TYPE	sarcoglycan gamma	protein-coding
chr13-489	chr13	23814231	23814391	intron (NM_000231, intron 3 of 7)	L1MEc|LINE|L1	59251	NM_000231	6445	Hs.37167	NM_000231	ENSG00000102683	SGCG	A4|DAGA4|DMDA|DMDA1|LGMD2C|MAM|SCARMD2|SCG3|TYPE	sarcoglycan gamma	protein-coding
chr13-741	chr13	24389193	24389353	intron (NM_005932, intron 14 of 18)	intron (NM_005932, intron 14 of 18)	-73755	NM_001014442	542767	Hs.642624	NM_001014442		C1QTNF9B-AS1	PCOTH	C1QTNF9B antisense RNA 1	protein-coding
chr13-1516	chr13	24572763	24572923	intron (NR_104595, intron 2 of 4)	L1ME1|LINE|L1	19078	NM_001286792	221178	Hs.434298	NM_153023	ENSG00000182957	SPATA13	ARHGEF29|ASEF2	spermatogenesis associated 13	protein-coding
chr13-4389	chr13	25118070	25118230	Intergenic	Intergenic	-31202	NM_006437	143	Hs.744855	NM_006437	ENSG00000102699	PARP4	ADPRTL1|ARTD4|PARP-4|PARPL|PH5P|VAULT3|VPARP|VWA5C|p193	poly(ADP-ribose) polymerase family member 4	protein-coding
chr13-117	chr13	25894057	25894217	intron (NM_001008564, intron 6 of 14)	intron (NM_001008564, intron 6 of 14)	18471	NM_014089	9818	Hs.507537	NM_014089	ENSG00000139496	NUP58	NUPL1|PRO2463	nucleoporin 58kDa	protein-coding
chr13-1524	chr13	25900751	25900911	intron (NM_001008564, intron 9 of 14)	L1MC4a|LINE|L1	25165	NM_014089	9818	Hs.507537	NM_014089	ENSG00000139496	NUP58	NUPL1|PRO2463	nucleoporin 58kDa	protein-coding
chr13-3103	chr13	25983867	25984027	intron (NM_016529, intron 1 of 36)	intron (NM_016529, intron 1 of 36)	37798	NM_016529	51761	Hs.444957	NM_016529	ENSG00000132932	ATP8A2	ATP|ATPIB|CAMRQ4|IB|ML-1	ATPase, aminophospholipid transporter, class I, type 8A, member 2	protein-coding
chr13-4399	chr13	26199124	26199284	intron (NM_016529, intron 24 of 36)	intron (NM_016529, intron 24 of 36)	156292	NM_001313741	51761	Hs.444957	NM_016529	ENSG00000132932	ATP8A2	ATP|ATPIB|CAMRQ4|IB|ML-1	ATPase, aminophospholipid transporter, class I, type 8A, member 2	protein-coding
chr13-251	chr13	27148056	27148216	intron (NM_001291965, intron 1 of 9)	L1ME3A|LINE|L1	16296	NM_006646	10810	Hs.618732	NM_006646	ENSG00000132970	WASF3	Brush-1|SCAR3|WAVE3	WAS protein family, member 3	protein-coding
chr13-4410	chr13	27656499	27656659	intron (NM_182488, intron 6 of 8)	Tigger1|DNA|TcMar-Tigger	-43091	NR_046547	100874070	Hs.524923	NR_046547		USP12-AS1	-	USP12 antisense RNA 1	ncRNA
chr13-2198	chr13	28227962	28228122	intron (NM_001206559, intron 2 of 2)	Charlie1a|DNA|hAT-Charlie	32126	NM_015972	51082	Hs.507584	NM_015972	ENSG00000186184	POLR1D	AC19|POLR1C|RPA16|RPA9|RPAC2|RPC16|RPO1-3|TCS2	polymerase (RNA) I polypeptide D	protein-coding
chr13-1536	chr13	28274623	28274783	Intergenic	L1MCa|LINE|L1	78787	NM_015972	51082	Hs.507584	NM_015972	ENSG00000186184	POLR1D	AC19|POLR1C|RPA16|RPA9|RPAC2|RPC16|RPO1-3|TCS2	polymerase (RNA) I polypeptide D	protein-coding
chr13-4423	chr13	28962339	28962499	3' UTR (NM_001159920, exon 13 of 13)	3' UTR (NM_001159920, exon 13 of 13)	106846	NM_001160031	2321	Hs.594454	NM_002019	ENSG00000102755	FLT1	FLT|FLT-1|VEGFR-1|VEGFR1	fms-related tyrosine kinase 1	protein-coding
chr13-3136	chr13	29261952	29262112	Intergenic	L1PBa|LINE|L1	28891	NM_015932	51371	Hs.268742	NM_015932	ENSG00000132963	POMP	C13orf12|HSPC014|PNAS-110|UMP1	proteasome maturation protein	protein-coding
chr13-4447	chr13	30842694	30842854	intron (NM_001014380, intron 3 of 10)	L1MEd|LINE|L1	38417	NM_001014380	84056	Hs.243596	NM_032116	ENSG00000102781	KATNAL1	-	katanin p60 subunit A-like 1	protein-coding
chr13-2210	chr13	30854788	30854948	intron (NM_001014380, intron 2 of 10)	intron (NM_001014380, intron 2 of 10)	26323	NM_001014380	84056	Hs.243596	NM_032116	ENSG00000102781	KATNAL1	-	katanin p60 subunit A-like 1	protein-coding
chr13-4453	chr13	31523649	31523809	intron (NM_152325, intron 2 of 6)	Charlie2a|DNA|hAT-Charlie	16895	NM_152325	122046	Hs.124463	NM_152325	ENSG00000175664	TEX26	C13orf26	testis expressed 26	protein-coding
chr13-2217	chr13	31907433	31907593	Intergenic	L1ME3|LINE|L1	133401	NM_194318	145173	Hs.13205	NM_194318	ENSG00000187676	B3GLCT	B3GALTL|B3GTL|B3Glc-T|Gal-T|beta3Glc-T	beta 3-glucosyltransferase	protein-coding
chr13-3165	chr13	31982067	31982227	Intergenic	Intergenic	208035	NM_194318	145173	Hs.13205	NM_194318	ENSG00000187676	B3GLCT	B3GALTL|B3GTL|B3Glc-T|Gal-T|beta3Glc-T	beta 3-glucosyltransferase	protein-coding
chr13-1558	chr13	32090286	32090446	Intergenic	Intergenic	-223313	NM_130806	122042	Hs.680763	NM_130806	ENSG00000133105	RXFP2	GPR106|GREAT|INSL3R|LGR8|LGR8.1|RXFPR2	relaxin/insulin-like family peptide receptor 2	protein-coding
chr13-1560	chr13	32499515	32499675	intron (NR_027062, intron 1 of 3)	L1M5|LINE|L1	78675	NR_027062	196549	Hs.507667	NM_145293		EEF1DP3	-	eukaryotic translation elongation factor 1 delta pseudogene 3	pseudo
chr13-1565	chr13	32974360	32974520	TTS (NM_052818)	TTS (NM_052818)	27875	NM_001286460	90634	Hs.732118	NM_052818	ENSG00000139597	N4BP2L1	CG018	NEDD4 binding protein 2-like 1	protein-coding
chr13-2223	chr13	33127417	33127577	Intergenic	L1MC4a|LINE|L1	-14475	NM_033111	10443	Hs.507680	NM_014887	ENSG00000244754	N4BP2L2	92M18.3|CG005|PFAAP5	NEDD4 binding protein 2-like 2	protein-coding
chr13-42	chr13	33223270	33223430	intron (NM_015032, intron 2 of 34)	intron (NM_015032, intron 2 of 34)	62786	NM_015032	23047	Hs.744901	NM_015032	ENSG00000083642	PDS5B	APRIN|AS3|CG008	PDS5 cohesin associated factor B	protein-coding
chr13-1096	chr13	33734183	33734343	intron (NM_001243466, intron 3 of 7)	L1ME1|LINE|L1	25953	NM_001243466	90627	Hs.156551	NM_052851	ENSG00000133121	STARD13	ARHGAP37|DLC2|GT650|LINC00464	StAR-related lipid transfer domain containing 13	protein-coding
chr13-1577	chr13	34443968	34444128	intron (NM_181558, intron 8 of 8)	intron (NM_181558, intron 8 of 8)	51842	NM_181558	5983	Hs.115474	NM_002915	ENSG00000133119	RFC3	RFC38	replication factor C subunit 3	protein-coding
chr13-2235	chr13	35413300	35413460	Intergenic	L1ME3C|LINE|L1	-103044	NM_015678	26960	Hs.491172	NM_015678	ENSG00000172915	NBEA	BCL8B|LYST2	neurobeachin	protein-coding
chr13-1099	chr13	35451026	35451186	Intergenic	L1MC4a|LINE|L1	-65318	NM_015678	26960	Hs.491172	NM_015678	ENSG00000172915	NBEA	BCL8B|LYST2	neurobeachin	protein-coding
chr13-1101	chr13	35638679	35638839	intron (NM_015678, intron 8 of 57)	MLT1B|LTR|ERVL-MaLR	122335	NM_015678	26960	Hs.491172	NM_015678	ENSG00000172915	NBEA	BCL8B|LYST2	neurobeachin	protein-coding
chr13-2257	chr13	35995727	35995887	intron (NM_015678, intron 38 of 57)	L1MDa|LINE|L1	55025	NM_005584	4081	Hs.584776	NM_005584		MAB21L1	CAGR1|Nbla00126	mab-21-like 1 (C. elegans)	protein-coding
chr13-1594	chr13	36146987	36147147	intron (NM_001204197, intron 5 of 17)	intron (NM_001204197, intron 5 of 17)	96181	NM_001204197	26960	Hs.491172	NM_015678	ENSG00000172915	NBEA	BCL8B|LYST2	neurobeachin	protein-coding
chr13-3240	chr13	36625635	36625795	intron (NM_004734, intron 3 of 17)	intron (NM_004734, intron 3 of 17)	79799	NM_004734	9201	Hs.507755	NM_004734	ENSG00000133083	DCLK1	CL1|CLICK1|DCAMKL1|DCDC3A|DCLK	doublecortin-like kinase 1	protein-coding
chr13-4559	chr13	37079665	37079825	Intergenic	L1ME1|LINE|L1	73336	NM_003914	8900	Hs.417050	NM_003914	ENSG00000133101	CCNA1	CT146	cyclin A1	protein-coding
chr13-1598	chr13	37080078	37080238	Intergenic	L1ME1|LINE|L1	73749	NM_003914	8900	Hs.417050	NM_003914	ENSG00000133101	CCNA1	CT146	cyclin A1	protein-coding
chr13-511	chr13	37138541	37138701	Intergenic	L1ME1|LINE|L1	-109428	NM_203451	400120	Hs.422375	NM_203451	ENSG00000180440	SERTM1	C13orf36	serine-rich and transmembrane domain containing 1	protein-coding
chr13-3250	chr13	37901746	37901906	Intergenic	MER94|DNA|hAT-Blackjack	157095	NR_125762	103695431	Hs.550637	NR_125762	ENSG00000230390	LINC01048	-	long intergenic non-protein coding RNA 1048	ncRNA
chr13-2274	chr13	38440343	38440503	intron (NM_001135957, intron 1 of 10)	intron (NM_001135957, intron 1 of 10)	3516	NM_001135957	7223	Hs.262960	NM_003306	ENSG00000133107	TRPC4	HTRP-4|HTRP4|TRP4	transient receptor potential cation channel, subfamily C, member 4	protein-coding
chr13-3260	chr13	38500594	38500754	Intergenic	Intergenic	-56735	NM_001135958	7223	Hs.262960	NM_003306	ENSG00000133107	TRPC4	HTRP-4|HTRP4|TRP4	transient receptor potential cation channel, subfamily C, member 4	protein-coding
chr13-3264	chr13	38940941	38941101	Intergenic	Intergenic	17113	NM_001286703	51569	Hs.643655	NM_016617		UFM1	BM-002|C13orf20	ubiquitin-fold modifier 1	protein-coding
chr13-361	chr13	38958074	38958234	Intergenic	L1M5|LINE|L1	34246	NM_001286703	51569	Hs.643655	NM_016617		UFM1	BM-002|C13orf20	ubiquitin-fold modifier 1	protein-coding
chr13-3268	chr13	39130781	39130941	intron (NR_126377, intron 2 of 2)	L1MC2|LINE|L1	-11000	NR_046999	100874147	Hs.555371	NR_046999		LINC00366	-	long intergenic non-protein coding RNA 366	ncRNA
chr13-785	chr13	39362779	39362939	intron (NM_207361, intron 6 of 23)	L1MEd|LINE|L1	101686	NM_207361	341640	Hs.253994	NM_207361	ENSG00000150893	FREM2	-	FRAS1 related extracellular matrix protein 2	protein-coding
chr13-513	chr13	39372450	39372610	intron (NM_207361, intron 6 of 23)	L1M2|LINE|L1	111357	NM_207361	341640	Hs.253994	NM_207361	ENSG00000150893	FREM2	-	FRAS1 related extracellular matrix protein 2	protein-coding
chr13-2291	chr13	39674378	39674538	Intergenic	Intergenic	62010	NM_001017370	387921	Hs.507783	NM_001012754	ENSG00000188811	NHLRC3	-	NHL repeat containing 3	protein-coding
chr13-2293	chr13	39750373	39750533	Intergenic	MIRb|SINE|MIR	138005	NM_001017370	387921	Hs.507783	NM_001012754	ENSG00000188811	NHLRC3	-	NHL repeat containing 3	protein-coding
chr13-3279	chr13	39796324	39796484	Intergenic	L1PA11|LINE|L1	183956	NM_001017370	387921	Hs.507783	NM_001012754	ENSG00000188811	NHLRC3	-	NHL repeat containing 3	protein-coding
chr13-514	chr13	40054872	40055032	intron (NM_005780, intron 2 of 3)	intron (NM_005780, intron 2 of 3)	122404	NM_005780	10186	Hs.507798	NM_005780	ENSG00000183722	LHFP	-	lipoma HMGIC fusion partner	protein-coding
chr13-10	chr13	40267927	40268087	intron (NM_020751, intron 11 of 18)	intron (NM_020751, intron 11 of 18)	-29735	NR_036190	100422940		NR_036190	ENSG00000264171	MIR4305	-	microRNA 4305	ncRNA
chr13-262	chr13	40418051	40418211	Intergenic	Intergenic	-179859	NR_036190	100422940		NR_036190	ENSG00000264171	MIR4305	-	microRNA 4305	ncRNA
chr13-2303	chr13	40523318	40523478	Intergenic	L1PA15|LINE|L1	-232548	NR_046870	100874127	Hs.578028	NR_046870	ENSG00000230710	LINC00332	NCRNA00332	long intergenic non-protein coding RNA 332	ncRNA
chr13-1636	chr13	41131892	41132052	3' UTR (NM_002015, exon 3 of 3)	3' UTR (NM_002015, exon 3 of 3)	-76829	NR_024505	646982	Hs.287664	NR_024505	ENSG00000215483	LINC00598	TTL	long intergenic non-protein coding RNA 598	ncRNA
chr13-796	chr13	41146282	41146442	intron (NM_002015, intron 1 of 2)	intron (NM_002015, intron 1 of 2)	-91219	NR_024505	646982	Hs.287664	NR_024505	ENSG00000215483	LINC00598	TTL	long intergenic non-protein coding RNA 598	ncRNA
chr13-2318	chr13	41518279	41518439	intron (NM_172373, intron 5 of 8)	L3|LINE|CR1	-22449	NR_003365	283507	Hs.442781	NR_003365	ENSG00000239827	SUGT1P3	SUGT1L1	SGT1 homolog, MIS12 kinetochore complex assembly cochaperone pseudogene 3	pseudo
chr13-1136	chr13	42186670	42186830	intron (NM_015058, intron 38 of 44)	MER102c|DNA|hAT-Charlie	-44219	NR_049803	100847026		NR_049803	ENSG00000264190	MIR5006	-	microRNA 5006	ncRNA
chr13-369	chr13	42299745	42299905	intron (NM_015058, intron 24 of 44)	L2a|LINE|L2	-157294	NR_049803	100847026		NR_049803	ENSG00000264190	MIR5006	-	microRNA 5006	ncRNA
chr13-1141	chr13	42389873	42390033	intron (NM_015058, intron 16 of 44)	intron (NM_015058, intron 16 of 44)	145268	NM_001009814	23078	Hs.368282	NM_015058	ENSG00000102763	VWA8	KIAA0564	von Willebrand factor A domain containing 8	protein-coding
chr13-372	chr13	42391289	42391449	intron (NM_015058, intron 15 of 44)	intron (NM_015058, intron 15 of 44)	143852	NM_001009814	23078	Hs.368282	NM_015058	ENSG00000102763	VWA8	KIAA0564	von Willebrand factor A domain containing 8	protein-coding
chr13-188	chr13	42510465	42510625	intron (NM_015058, intron 2 of 44)	L1MB7|LINE|L1	24676	NM_001009814	23078	Hs.368282	NM_015058	ENSG00000102763	VWA8	KIAA0564	von Willebrand factor A domain containing 8	protein-coding
chr13-1660	chr13	42593743	42593903	Intergenic	L1ME4a|LINE|L1	-20349	NM_001204504	160851	Hs.630380	NM_152910	ENSG00000102780	DGKH	DGKeta	diacylglycerol kinase, eta	protein-coding
chr13-810	chr13	42594148	42594308	Intergenic	Intergenic	-19944	NM_001204504	160851	Hs.630380	NM_152910	ENSG00000102780	DGKH	DGKeta	diacylglycerol kinase, eta	protein-coding
chr13-1666	chr13	42739767	42739927	intron (NR_123715, intron 8 of 31)	intron (NR_123715, intron 8 of 31)	27669	NR_123714	160851	Hs.630380	NM_152910	ENSG00000102780	DGKH	DGKeta	diacylglycerol kinase, eta	protein-coding
chr13-4703	chr13	43397985	43398145	Intergenic	L1M3|LINE|L1	-11367	NR_125747	103689845	Hs.422131	NR_125747	ENSG00000271216	LINC01050	-	long intergenic non-protein coding RNA 1050	ncRNA
chr13-3368	chr13	43680527	43680687	intron (NM_013238, intron 5 of 5)	intron (NM_013238, intron 5 of 5)	-6694	NR_047013	100874159	Hs.633241	NR_047013		LINC00400	-	long intergenic non-protein coding RNA 400	ncRNA
chr13-3373	chr13	43838639	43838799	intron (NM_017993, intron 14 of 16)	intron (NM_017993, intron 14 of 16)	151418	NR_047013	100874159	Hs.633241	NR_047013		LINC00400	-	long intergenic non-protein coding RNA 400	ncRNA
chr13-12	chr13	44043155	44043315	intron (NM_017993, intron 3 of 16)	L1MB7|LINE|L1	20247	NR_120399	100874130	Hs.738887	NR_120399		ENOX1-AS2	-	ENOX1 antisense RNA 2	ncRNA
chr13-1162	chr13	44124865	44125025	intron (NM_001242863, intron 2 of 16)	intron (NM_001242863, intron 2 of 16)	78668	NM_001127615	55068	Hs.128258	NM_017993	ENSG00000120658	ENOX1	CNOX|PIG38|bA64J21.1|cCNOX	ecto-NOX disulfide-thiol exchanger 1	protein-coding
chr13-2373	chr13	44191218	44191378	intron (NM_001127615, intron 1 of 16)	intron (NM_001127615, intron 1 of 16)	12315	NM_001127615	55068	Hs.128258	NM_017993	ENSG00000120658	ENOX1	CNOX|PIG38|bA64J21.1|cCNOX	ecto-NOX disulfide-thiol exchanger 1	protein-coding
chr13-1174	chr13	45157533	45157693	Intergenic	Intergenic	-6912	NM_183422	8848	Hs.436383	NM_006022	ENSG00000102804	TSC22D1	Ptg-2|TGFB1I4|TSC22	TSC22 domain family, member 1	protein-coding
chr13-1691	chr13	46272618	46272778	intron (NR_125786, intron 1 of 3)	LTR49-int|LTR|ERV1	2621	NR_125786	103752581		NR_125786		LINC01055	-	long intergenic non-protein coding RNA 1055	ncRNA
chr13-137	chr13	46588953	46589113	intron (NM_015070, intron 5 of 16)	L1M5|LINE|L1	37863	NM_015070	23091	Hs.136102	NM_015070	ENSG00000123200	ZC3H13	KIAA0853	zinc finger CCCH-type containing 13	protein-coding
chr13-3420	chr13	46778551	46778711	Intergenic	MIRb|SINE|MIR	-7447	NM_001282460	220416	Hs.267765	NM_001024609	ENSG00000173988	LRRC63	-	leucine rich repeat containing 63	protein-coding
chr13-2395	chr13	46796280	46796440	intron (NM_001282460, intron 2 of 9)	L1PB|LINE|L1	10282	NM_001282460	220416	Hs.267765	NM_001024609	ENSG00000173988	LRRC63	-	leucine rich repeat containing 63	protein-coding
chr13-2397	chr13	46854319	46854479	Intergenic	Intergenic	17580	NR_047493	100861554	Hs.90866	NR_047493	ENSG00000261097	LINC00563	-	long intergenic non-protein coding RNA 563	ncRNA
chr13-2402	chr13	47408286	47408446	3' UTR (NM_000621, exon 4 of 4)	3' UTR (NM_000621, exon 4 of 4)	-17909	NR_046612	100874082	Hs.569281	NR_046612	ENSG00000224517	HTR2A-AS1	-	HTR2A antisense RNA 1	ncRNA
chr13-1183	chr13	47443146	47443306	intron (NM_001165947, intron 2 of 2)	L1MB4|LINE|L1	16951	NR_103752	100874082	Hs.569281	NR_046612	ENSG00000224517	HTR2A-AS1	-	HTR2A antisense RNA 1	ncRNA
chr13-1184	chr13	47490283	47490443	Intergenic	L1MDa|LINE|L1	-19152	NM_000621	3356	Hs.72630	NM_000621	ENSG00000102468	HTR2A	5-HT2A|HTR2	5-hydroxytryptamine (serotonin) receptor 2A, G protein-coupled	protein-coding
chr13-1186	chr13	47616997	47617157	Intergenic	L1MB1|LINE|L1	-145866	NM_000621	3356	Hs.72630	NM_000621	ENSG00000102468	HTR2A	5-HT2A|HTR2	5-hydroxytryptamine (serotonin) receptor 2A, G protein-coupled	protein-coding
chr13-3436	chr13	47877786	47877946	Intergenic	Intergenic	-406655	NM_000621	3356	Hs.72630	NM_000621	ENSG00000102468	HTR2A	5-HT2A|HTR2	5-hydroxytryptamine (serotonin) receptor 2A, G protein-coupled	protein-coding
chr13-388	chr13	48561559	48561719	intron (NM_003850, intron 4 of 10)	intron (NM_003850, intron 4 of 10)	13823	NM_003850	8803	Hs.743361	NM_003850	ENSG00000136143	SUCLA2	A-BETA|MTDPS5|SCS-betaA	succinate-CoA ligase, ADP-forming, beta subunit	protein-coding
chr13-196	chr13	48660313	48660473	intron (NM_001270629, intron 3 of 6)	intron (NM_001270629, intron 3 of 6)	8884	NM_014166	29079	Hs.181112	NM_014166	ENSG00000136146	MED4	ARC36|DRIP36|HSPC126|TRAP36|VDRIP	mediator complex subunit 4	protein-coding
chr13-4806	chr13	48737398	48737558	Intergenic	L1MC4a|LINE|L1	-68201	NM_001270629	29079	Hs.181112	NM_014166	ENSG00000136146	MED4	ARC36|DRIP36|HSPC126|TRAP36|VDRIP	mediator complex subunit 4	protein-coding
chr13-199	chr13	48973270	48973430	intron (NM_000321, intron 17 of 26)	intron (NM_000321, intron 17 of 26)	14303	NM_001162498	10161	Hs.123464	NM_005767	ENSG00000139679	LPAR6	ARWH1|HYPT8|LAH3|P2RY5|P2Y5	lysophosphatidic acid receptor 6	protein-coding
chr13-558	chr13	49054401	49054561	3' UTR (NM_000321, exon 27 of 27)	3' UTR (NM_000321, exon 27 of 27)	-35641	NM_005767	10161	Hs.123464	NM_005767	ENSG00000139679	LPAR6	ARWH1|HYPT8|LAH3|P2RY5|P2Y5	lysophosphatidic acid receptor 6	protein-coding
chr13-142	chr13	49069927	49070087	intron (NM_001286830, intron 13 of 13)	intron (NM_001286830, intron 13 of 13)	37385	NM_001268	1102	Hs.652712	NM_001268	ENSG00000136161	RCBTB2	CHC1L|RLG	regulator of chromosome condensation (RCC1) and BTB (POZ) domain containing protein 2	protein-coding
chr13-2427	chr13	49128670	49128830	Intergenic	L1MEe|LINE|L1	-21358	NM_001286832	1102	Hs.652712	NM_001268	ENSG00000136161	RCBTB2	CHC1L|RLG	regulator of chromosome condensation (RCC1) and BTB (POZ) domain containing protein 2	protein-coding
chr13-837	chr13	49131744	49131904	Intergenic	L1MD2|LINE|L1	23213	NR_051983	100129597	Hs.175225	NR_051983	ENSG00000233610	LINC00462	-	long intergenic non-protein coding RNA 462	ncRNA
chr13-201	chr13	49240825	49240985	intron (NM_001308471, intron 1 of 1)	L1MA5A|LINE|L1	13058	NM_001308476	57105	Hs.253706	NM_020377		CYSLTR2	CYSLT2|CYSLT2R|GPCR21|HG57|HPN321|KPG_011|PSEC0146|hGPCR21	cysteinyl leukotriene receptor 2	protein-coding
chr13-3462	chr13	49266109	49266269	intron (NM_001308468, intron 2 of 3)	intron (NM_001308468, intron 2 of 3)	38342	NM_001308476	57105	Hs.253706	NM_020377		CYSLTR2	CYSLT2|CYSLT2R|GPCR21|HG57|HPN321|KPG_011|PSEC0146|hGPCR21	cysteinyl leukotriene receptor 2	protein-coding
chr13-4847	chr13	49630610	49630770	intron (NR_103528, intron 2 of 25)	L1MEd|LINE|L1	-53749	NM_014923	22862	Hs.508010	NM_014923	ENSG00000102531	FNDC3A	FNDC3|HUGO|bA203I16.1|bA203I16.5	fibronectin type III domain containing 3A	protein-coding
chr13-3473	chr13	49639731	49639891	intron (NR_103528, intron 2 of 25)	intron (NR_103528, intron 2 of 25)	-44628	NM_014923	22862	Hs.508010	NM_014923	ENSG00000102531	FNDC3A	FNDC3|HUGO|bA203I16.1|bA203I16.5	fibronectin type III domain containing 3A	protein-coding
chr13-3475	chr13	49661614	49661774	intron (NR_103528, intron 3 of 25)	intron (NR_103528, intron 3 of 25)	-22745	NM_014923	22862	Hs.508010	NM_014923	ENSG00000102531	FNDC3A	FNDC3|HUGO|bA203I16.1|bA203I16.5	fibronectin type III domain containing 3A	protein-coding
chr13-1206	chr13	49747692	49747852	intron (NR_103528, intron 11 of 25)	L1M5|LINE|L1	-46702	NM_001507	2862	Hs.248126	NM_001507	ENSG00000102539	MLNR	GPR38|MTLR1	motilin receptor	protein-coding
chr13-1208	chr13	49967092	49967252	intron (NM_001079670, intron 3 of 10)	L1MEe|LINE|L1	8502	NM_030925	81617	Hs.87159	NM_030925	ENSG00000102547	CAB39L	MO25-BETA|MO2L|bA103J18.3	calcium binding protein 39-like	protein-coding
chr13-1752	chr13	50675880	50676040	intron (NR_109974, intron 2 of 6)	L1MEc|LINE|L1	19655	NR_109973	10301	Hs.591229	NM_005887	ENSG00000176124	DLEU1	BCMS|BCMS1|DLB1|DLEU2|LEU1|LEU2|LINC00021|NCRNA00021|XTP6	deleted in lymphocytic leukemia 1 (non-protein coding)	ncRNA
chr13-569	chr13	51193773	51193933	Intergenic	L1M7|LINE|L1	-92268	NR_125753	103689915	Hs.722230	NR_125753	ENSG00000229323	DLEU1-AS1	LINC01308	DLEU1 antisense RNA 1	ncRNA
chr13-570	chr13	52012527	52012687	intron (NM_001306091, intron 3 of 19)	intron (NM_001306091, intron 3 of 19)	14668	NM_012141	26512	Hs.439440	NM_012141	ENSG00000102786	INTS6	DBI-1|DDX26|DDX26A|DICE1|HDB|INT6|Notchl2	integrator complex subunit 6	protein-coding
chr13-2466	chr13	52078577	52078737	Intergenic	L1ME2|LINE|L1	-48068	NR_039852	100616423		NR_039852	ENSG00000266611	MIR4703	-	microRNA 4703	ncRNA
chr13-2467	chr13	52163696	52163856	intron (NM_052950, intron 1 of 11)	intron (NM_052950, intron 1 of 11)	5292	NM_052950	115825	Hs.46506	NM_052950		WDFY2	PROF|WDF2|ZFYVE22	WD repeat and FYVE domain containing 2	protein-coding
chr13-1228	chr13	53011002	53011162	intron (NM_016075, intron 3 of 13)	intron (NM_016075, intron 3 of 13)	13297	NM_001282169	51028	Hs.109520	NM_016075	ENSG00000136100	VPS36	C13orf9|CGI-145|EAP45	vacuolar protein sorting 36 homolog (S. cerevisiae)	protein-coding
chr13-575	chr13	53238107	53238267	exon (NM_006704, exon 8 of 13)	exon (NM_006704, exon 8 of 13)	11356	NM_006704	10910	Hs.281902	NM_006704		SUGT1	SGT1	SGT1 homolog, MIS12 kinetochore complex assembly cochaperone	protein-coding
chr13-4921	chr13	53785583	53785743	Intergenic	Intergenic	-59628	NR_125788	102723875	Hs.149083	NR_125788		LINC01065	-	long intergenic non-protein coding RNA 1065	ncRNA
chr13-3543	chr13	53877214	53877374	Intergenic	Intergenic	-151259	NR_125788	102723875	Hs.149083	NR_125788		LINC01065	-	long intergenic non-protein coding RNA 1065	ncRNA
chr13-2477	chr13	53940016	53940176	Intergenic	Intergenic	-214061	NR_125788	102723875	Hs.149083	NR_125788		LINC01065	-	long intergenic non-protein coding RNA 1065	ncRNA
chr13-1768	chr13	54512434	54512594	Intergenic	Intergenic	122960	NR_047488	100861552	Hs.224691	NR_047488	ENSG00000261517	LINC00558	-	long intergenic non-protein coding RNA 558	ncRNA
chr13-853	chr13	55064997	55065157	Intergenic	L1PB1|LINE|L1	-178894	NR_031628	100302187		NR_031628		MIR1297	MIRN1297|hsa-mir-1297|mir-1297	microRNA 1297	ncRNA
chr13-1769	chr13	55484125	55484285	Intergenic	L1M4|LINE|L1	-264384	NR_049804	100846996		NR_049804	ENSG00000264387	MIR5007	-	microRNA 5007	ncRNA
chr13-3549	chr13	55810374	55810534	Intergenic	L1MEf|LINE|L1	61865	NR_049804	100846996		NR_049804	ENSG00000264387	MIR5007	-	microRNA 5007	ncRNA
chr13-1770	chr13	55957850	55958010	Intergenic	L1MB3|LINE|L1	209341	NR_049804	100846996		NR_049804	ENSG00000264387	MIR5007	-	microRNA 5007	ncRNA
chr13-3552	chr13	56373562	56373722	Intergenic	L1MCc|LINE|L1	625053	NR_049804	100846996		NR_049804	ENSG00000264387	MIR5007	-	microRNA 5007	ncRNA
chr13-856	chr13	56404286	56404446	Intergenic	L1MB5|LINE|L1	655777	NR_049804	100846996		NR_049804	ENSG00000264387	MIR5007	-	microRNA 5007	ncRNA
chr13-1230	chr13	56481536	56481696	Intergenic	L1ME2|LINE|L1	733027	NR_049804	100846996		NR_049804	ENSG00000264387	MIR5007	-	microRNA 5007	ncRNA
chr13-3556	chr13	56898220	56898380	Intergenic	Intergenic	-816752	NM_001130407	729250	Hs.525056	NM_001130407	ENSG00000234278	PRR20E	-	proline rich 20E	protein-coding
chr13-860	chr13	57538086	57538246	Intergenic	Intergenic	-176886	NM_001130407	729250	Hs.525056	NM_001130407	ENSG00000234278	PRR20E	-	proline rich 20E	protein-coding
chr13-1774	chr13	57591183	57591343	Intergenic	Intergenic	-123789	NM_001130407	729250	Hs.525056	NM_001130407	ENSG00000234278	PRR20E	-	proline rich 20E	protein-coding
chr13-1775	chr13	57672831	57672991	Intergenic	L1ME1|LINE|L1	-42141	NM_001130407	729250	Hs.525056	NM_001130407	ENSG00000234278	PRR20E	-	proline rich 20E	protein-coding
chr13-3565	chr13	58039865	58040025	Intergenic	Intergenic	-165844	NM_001040429	27253	Hs.106511	NM_014459	ENSG00000118946	PCDH17	PCDH68|PCH68	protocadherin 17	protein-coding
chr13-1778	chr13	58060969	58061129	Intergenic	L1MB1|LINE|L1	-144740	NM_001040429	27253	Hs.106511	NM_014459	ENSG00000118946	PCDH17	PCDH68|PCH68	protocadherin 17	protein-coding
chr13-1233	chr13	58089146	58089306	Intergenic	Intergenic	-116563	NM_001040429	27253	Hs.106511	NM_014459	ENSG00000118946	PCDH17	PCDH68|PCH68	protocadherin 17	protein-coding
chr13-3579	chr13	59082396	59082556	Intergenic	Intergenic	-275225	NR_132367	106144531	Hs.736640	NR_132367		LINC00374	-	long intergenic non-protein coding RNA 374	ncRNA
chr13-4990	chr13	59097677	59097837	Intergenic	Intergenic	-290506	NR_132367	106144531	Hs.736640	NR_132367		LINC00374	-	long intergenic non-protein coding RNA 374	ncRNA
chr13-3580	chr13	59173935	59174095	Intergenic	L3|LINE|CR1	-366764	NR_132367	106144531	Hs.736640	NR_132367		LINC00374	-	long intergenic non-protein coding RNA 374	ncRNA
chr13-3591	chr13	60181312	60181472	Intergenic	L1MEa|LINE|L1	-405460	NR_046539	100874195	Hs.664101	NR_046539	ENSG00000227528	DIAPH3-AS1	-	DIAPH3 antisense RNA 1	ncRNA
chr13-13	chr13	60494973	60495133	intron (NM_001258368, intron 16 of 25)	L1M1|LINE|L1	-91799	NR_046539	100874195	Hs.664101	NR_046539	ENSG00000227528	DIAPH3-AS1	-	DIAPH3 antisense RNA 1	ncRNA
chr13-2530	chr13	60532366	60532526	intron (NM_001258368, intron 15 of 25)	intron (NM_001258368, intron 15 of 25)	-54406	NR_046539	100874195	Hs.664101	NR_046539	ENSG00000227528	DIAPH3-AS1	-	DIAPH3 antisense RNA 1	ncRNA
chr13-1247	chr13	60533974	60534134	intron (NM_001258368, intron 15 of 25)	intron (NM_001258368, intron 15 of 25)	-52798	NR_046539	100874195	Hs.664101	NR_046539	ENSG00000227528	DIAPH3-AS1	-	DIAPH3 antisense RNA 1	ncRNA
chr13-3610	chr13	60534603	60534763	intron (NM_001258368, intron 15 of 25)	intron (NM_001258368, intron 15 of 25)	-52169	NR_046539	100874195	Hs.664101	NR_046539	ENSG00000227528	DIAPH3-AS1	-	DIAPH3 antisense RNA 1	ncRNA
chr13-1803	chr13	60565031	60565191	intron (NM_001258368, intron 10 of 25)	intron (NM_001258368, intron 10 of 25)	-21741	NR_046539	100874195	Hs.664101	NR_046539	ENSG00000227528	DIAPH3-AS1	-	DIAPH3 antisense RNA 1	ncRNA
chr13-283	chr13	60629910	60630070	intron (NM_001258367, intron 2 of 25)	L1MC4|LINE|L1	42553	NR_051994	100874195	Hs.664101	NR_046539	ENSG00000227528	DIAPH3-AS1	-	DIAPH3 antisense RNA 1	ncRNA
chr13-5038	chr13	60749416	60749576	Intergenic	Intergenic	-11377	NM_001258369	81624	Hs.283127	NM_030932	ENSG00000139734	DIAPH3	AN|AUNA1|DIA2|DRF3|NSDAN|diap3|mDia2	diaphanous-related formin 3	protein-coding
chr13-1254	chr13	61122162	61122322	intron (NM_001146071, intron 12 of 13)	intron (NM_001146071, intron 12 of 13)	-124847	NR_047003	101926930	Hs.578045	NR_047003		LINC00378	-	long intergenic non-protein coding RNA 378	ncRNA
chr13-1815	chr13	61134205	61134365	intron (NM_001146071, intron 12 of 13)	MIRb|SINE|MIR	-112804	NR_047003	101926930	Hs.578045	NR_047003		LINC00378	-	long intergenic non-protein coding RNA 378	ncRNA
chr13-3628	chr13	61631494	61631654	Intergenic	Intergenic	142440	NR_036128	100422973		NR_036128	ENSG00000266663	MIR3169	-	microRNA 3169	ncRNA
chr13-404	chr13	61680012	61680172	Intergenic	Intergenic	93922	NR_036128	100422973		NR_036128	ENSG00000266663	MIR3169	-	microRNA 3169	ncRNA
chr13-2541	chr13	61812802	61812962	Intergenic	L1ME3B|LINE|L1	-38868	NR_036128	100422973		NR_036128	ENSG00000266663	MIR3169	-	microRNA 3169	ncRNA
chr13-5059	chr13	62018756	62018916	Intergenic	L1MEe|LINE|L1	-29181	NM_022843	64881	Hs.391781	NM_022843	ENSG00000280165	PCDH20	PCDH13	protocadherin 20	protein-coding
chr13-5072	chr13	62872011	62872171	Intergenic	Intergenic	85676	NR_125787	103752583	Hs.578048	NR_125787		LINC01075	-	long intergenic non-protein coding RNA 1075	ncRNA
chr13-1821	chr13	62998051	62998211	Intergenic	Intergenic	211716	NR_125787	103752583	Hs.578048	NR_125787		LINC01075	-	long intergenic non-protein coding RNA 1075	ncRNA
chr13-3642	chr13	63334601	63334761	intron (NR_047029, intron 2 of 7)	L1MA9|LINE|L1	36144	NR_047029	100874176	Hs.402083	NR_047029		LINC00448	-	long intergenic non-protein coding RNA 448	ncRNA
chr13-1259	chr13	63525418	63525578	Intergenic	Intergenic	-144006	NR_120403	100874176	Hs.402083	NR_047029		LINC00448	-	long intergenic non-protein coding RNA 448	ncRNA
chr13-5085	chr13	64005972	64006132	Intergenic	Intergenic	-103825	NR_126409	104355293	Hs.121439	NR_126409	ENSG00000227564	LINC00376	-	long intergenic non-protein coding RNA 376	ncRNA
chr13-2553	chr13	64112929	64113089	Intergenic	MIRb|SINE|MIR	-198559	NR_002171	283491	Hs.363054	NR_002171		OR7E156P	-	olfactory receptor, family 7, subfamily E, member 156 pseudogene	pseudo
chr13-5096	chr13	64995727	64995887	Intergenic	L1M5|LINE|L1	-577549	NR_130763	102723968	Hs.551671	NR_130763	ENSG00000219926	LOC102723968	-	uncharacterized LOC102723968	ncRNA
chr13-146	chr13	65130657	65130817	Intergenic	L1MB2|LINE|L1	-712479	NR_130763	102723968	Hs.551671	NR_130763	ENSG00000219926	LOC102723968	-	uncharacterized LOC102723968	ncRNA
chr13-3661	chr13	65396527	65396687	Intergenic	L1MA6|LINE|L1	-978349	NR_130763	102723968	Hs.551671	NR_130763	ENSG00000219926	LOC102723968	-	uncharacterized LOC102723968	ncRNA
chr13-5103	chr13	65448771	65448931	Intergenic	Intergenic	-991328	NR_132362	105370242	Hs.578051	NR_132362		LINC01052	-	long intergenic non-protein coding RNA 1052	ncRNA
chr13-407	chr13	65902913	65903073	Intergenic	Intergenic	-537186	NR_132362	105370242	Hs.578051	NR_132362		LINC01052	-	long intergenic non-protein coding RNA 1052	ncRNA
chr13-589	chr13	65953648	65953808	Intergenic	L1M4b|LINE|L1	-486451	NR_132362	105370242	Hs.578051	NR_132362		LINC01052	-	long intergenic non-protein coding RNA 1052	ncRNA
chr13-872	chr13	66021677	66021837	Intergenic	L1MA7|LINE|L1	-418422	NR_132362	105370242	Hs.578051	NR_132362		LINC01052	-	long intergenic non-protein coding RNA 1052	ncRNA
chr13-5115	chr13	66427894	66428054	Intergenic	Intergenic	-12205	NR_132362	105370242	Hs.578051	NR_132362		LINC01052	-	long intergenic non-protein coding RNA 1052	ncRNA
chr13-5117	chr13	67002406	67002566	intron (NM_020403, intron 3 of 3)	intron (NM_020403, intron 3 of 3)	210104	NR_039853	100616205		NR_039853	ENSG00000263561	MIR4704	-	microRNA 4704	ncRNA
chr13-5120	chr13	67252482	67252642	intron (NM_020403, intron 2 of 3)	intron (NM_020403, intron 2 of 3)	-146739	NR_046527	100874064	Hs.569284	NR_046527	ENSG00000228842	PCDH9-AS2	-	PCDH9 antisense RNA 2	ncRNA
chr13-3678	chr13	68006281	68006441	Intergenic	L1ME2|LINE|L1	59842	NR_130792	100874145	Hs.508194	NR_130792	ENSG00000230040	LINC00364	-	long intergenic non-protein coding RNA 364	ncRNA
chr13-3682	chr13	68410878	68411038	Intergenic	L1MA9|LINE|L1	464439	NR_130792	100874145	Hs.508194	NR_130792	ENSG00000230040	LINC00364	-	long intergenic non-protein coding RNA 364	ncRNA
chr13-5125	chr13	68548824	68548984	Intergenic	Intergenic	602385	NR_130792	100874145	Hs.508194	NR_130792	ENSG00000230040	LINC00364	-	long intergenic non-protein coding RNA 364	ncRNA
chr13-2565	chr13	68810534	68810694	Intergenic	Intergenic	648843	NR_038878	338862		NR_038878	ENSG00000281778	LINC00550	-	long intergenic non-protein coding RNA 550	ncRNA
chr13-1264	chr13	68972439	68972599	Intergenic	L1MA9|LINE|L1	486938	NR_038878	338862		NR_038878	ENSG00000281778	LINC00550	-	long intergenic non-protein coding RNA 550	ncRNA
chr13-1265	chr13	69357539	69357699	Intergenic	L1MC1|LINE|L1	101838	NR_038878	338862		NR_038878	ENSG00000281778	LINC00550	-	long intergenic non-protein coding RNA 550	ncRNA
chr13-2566	chr13	69499181	69499341	Intergenic	Intergenic	-39804	NR_038878	338862		NR_038878	ENSG00000281778	LINC00550	-	long intergenic non-protein coding RNA 550	ncRNA
chr13-3686	chr13	69553260	69553420	Intergenic	L1MA5|LINE|L1	-93883	NR_038878	338862		NR_038878	ENSG00000281778	LINC00550	-	long intergenic non-protein coding RNA 550	ncRNA
chr13-2569	chr13	69840690	69840850	intron (NR_125752, intron 1 of 3)	L1M5|LINE|L1	44292	NR_125752	103689913	Hs.585628	NR_125752		LINC00383	LINC00401	long intergenic non-protein coding RNA 383	ncRNA
chr13-1831	chr13	69892111	69892271	intron (NR_125752, intron 3 of 3)	MIR|SINE|MIR	95713	NR_125752	103689913	Hs.585628	NR_125752		LINC00383	LINC00401	long intergenic non-protein coding RNA 383	ncRNA
chr13-2571	chr13	70148821	70148981	Intergenic	L1MA8|LINE|L1	352423	NR_125752	103689913	Hs.585628	NR_125752		LINC00383	LINC00401	long intergenic non-protein coding RNA 383	ncRNA
chr13-3694	chr13	70224995	70225155	Intergenic	L2a|LINE|L2	428597	NR_125752	103689913	Hs.585628	NR_125752		LINC00383	LINC00401	long intergenic non-protein coding RNA 383	ncRNA
chr13-2573	chr13	70505120	70505280	intron (NM_001286725, intron 3 of 9)	intron (NM_001286725, intron 3 of 9)	-176145	NR_002717	6315	Hs.676453	NR_002717		ATXN8OS	KLHL1AS|NCRNA00003|SCA8	ATXN8 opposite strand (non-protein coding)	ncRNA
chr13-2575	chr13	70547245	70547405	intron (NM_001286725, intron 1 of 9)	intron (NM_001286725, intron 1 of 9)	-134020	NR_002717	6315	Hs.676453	NR_002717		ATXN8OS	KLHL1AS|NCRNA00003|SCA8	ATXN8 opposite strand (non-protein coding)	ncRNA
chr13-1270	chr13	71356824	71356984	Intergenic	Intergenic	-232369	NR_047699	100885781	Hs.372660	NR_047699	ENSG00000226846	LINC00348	-	long intergenic non-protein coding RNA 348	ncRNA
chr13-1271	chr13	71440103	71440263	Intergenic	Intergenic	-149090	NR_047699	100885781	Hs.372660	NR_047699	ENSG00000226846	LINC00348	-	long intergenic non-protein coding RNA 348	ncRNA
chr13-2590	chr13	71581633	71581793	Intergenic	Charlie1a|DNA|hAT-Charlie	-7560	NR_047699	100885781	Hs.372660	NR_047699	ENSG00000226846	LINC00348	-	long intergenic non-protein coding RNA 348	ncRNA
chr13-3710	chr13	71611811	71611971	intron (NR_047699, intron 1 of 3)	L1PA15|LINE|L1	22618	NR_047699	100885781	Hs.372660	NR_047699	ENSG00000226846	LINC00348	-	long intergenic non-protein coding RNA 348	ncRNA
chr13-53	chr13	72290631	72290791	intron (NM_080760, intron 1 of 7)	intron (NM_080760, intron 1 of 7)	150619	NM_080759	1602	Hs.129452	NM_004392	ENSG00000276644	DACH1	DACH	dachshund family transcription factor 1	protein-coding
chr13-414	chr13	72316921	72317081	intron (NM_080760, intron 1 of 7)	intron (NM_080760, intron 1 of 7)	124329	NM_080759	1602	Hs.129452	NM_004392	ENSG00000276644	DACH1	DACH	dachshund family transcription factor 1	protein-coding
chr13-98	chr13	72326706	72326866	intron (NM_080760, intron 1 of 7)	intron (NM_080760, intron 1 of 7)	114544	NM_080759	1602	Hs.129452	NM_004392	ENSG00000276644	DACH1	DACH	dachshund family transcription factor 1	protein-coding
chr13-150	chr13	72370228	72370388	intron (NM_080760, intron 1 of 7)	intron (NM_080760, intron 1 of 7)	71022	NM_080759	1602	Hs.129452	NM_004392	ENSG00000276644	DACH1	DACH	dachshund family transcription factor 1	protein-coding
chr13-56	chr13	72536498	72536658	Intergenic	Intergenic	-95248	NM_004392	1602	Hs.129452	NM_004392	ENSG00000276644	DACH1	DACH	dachshund family transcription factor 1	protein-coding
chr13-76	chr13	72828956	72829116	Intergenic	Intergenic	-387706	NM_004392	1602	Hs.129452	NM_004392	ENSG00000276644	DACH1	DACH	dachshund family transcription factor 1	protein-coding
chr13-3806	chr13	72969987	72970147	Intergenic	L1ME4a|LINE|L1	-331820	NM_024808	79866	Hs.643464	NM_024808	ENSG00000136122	BORA	C13orf34	bora, aurora kinase A activator	protein-coding
chr13-929	chr13	73001241	73001401	Intergenic	Intergenic	-300566	NM_024808	79866	Hs.643464	NM_024808	ENSG00000136122	BORA	C13orf34	bora, aurora kinase A activator	protein-coding
chr13-296	chr13	73138421	73138581	Intergenic	Intergenic	-163386	NM_024808	79866	Hs.643464	NM_024808	ENSG00000136122	BORA	C13orf34	bora, aurora kinase A activator	protein-coding
chr13-2664	chr13	73343967	73344127	intron (NM_014953, intron 13 of 20)	intron (NM_014953, intron 13 of 20)	-12183	NM_006346	10464	Hs.441926	NM_006346	ENSG00000083535	PIBF1	C13orf24|CEP90|PIBF	progesterone immunomodulatory binding factor 1	protein-coding
chr13-632	chr13	73352453	73352613	intron (NM_001128226, intron 2 of 20)	intron (NM_001128226, intron 2 of 20)	-3697	NM_006346	10464	Hs.441926	NM_006346	ENSG00000083535	PIBF1	C13orf24|CEP90|PIBF	progesterone immunomodulatory binding factor 1	protein-coding
chr13-3817	chr13	73388882	73389042	intron (NM_006346, intron 5 of 17)	intron (NM_006346, intron 5 of 17)	-32696	NM_014953	22894	Hs.744104	NM_014953	ENSG00000083520	DIS3	2810028N01Rik|EXOSC11|KIAA1008|RRP44|dis3p	DIS3 homolog, exosome endoribonuclease and 3'-5' exoribonuclease	protein-coding
chr13-423	chr13	73460084	73460244	intron (NM_006346, intron 10 of 17)	intron (NM_006346, intron 10 of 17)	-103898	NM_014953	22894	Hs.744104	NM_014953	ENSG00000083520	DIS3	2810028N01Rik|EXOSC11|KIAA1008|RRP44|dis3p	DIS3 homolog, exosome endoribonuclease and 3'-5' exoribonuclease	protein-coding
chr13-1908	chr13	73488148	73488308	intron (NM_006346, intron 12 of 17)	intron (NM_006346, intron 12 of 17)	-131962	NM_014953	22894	Hs.744104	NM_014953	ENSG00000083520	DIS3	2810028N01Rik|EXOSC11|KIAA1008|RRP44|dis3p	DIS3 homolog, exosome endoribonuclease and 3'-5' exoribonuclease	protein-coding
chr13-1909	chr13	73496542	73496702	intron (NM_006346, intron 13 of 17)	intron (NM_006346, intron 13 of 17)	-132492	NM_001286818	688	Hs.508234	NM_001730	ENSG00000102554	KLF5	BTEB2|CKLF|IKLF	Kruppel-like factor 5 (intestinal)	protein-coding
chr13-298	chr13	73511352	73511512	intron (NM_006346, intron 14 of 17)	L1ME1|LINE|L1	-117682	NM_001286818	688	Hs.508234	NM_001730	ENSG00000102554	KLF5	BTEB2|CKLF|IKLF	Kruppel-like factor 5 (intestinal)	protein-coding
chr13-3833	chr13	73692257	73692417	Intergenic	L1M7|LINE|L1	59407	NM_001730	688	Hs.508234	NM_001730	ENSG00000102554	KLF5	BTEB2|CKLF|IKLF	Kruppel-like factor 5 (intestinal)	protein-coding
chr13-1317	chr13	73733320	73733480	Intergenic	L1PA15|LINE|L1	100470	NM_001730	688	Hs.508234	NM_001730	ENSG00000102554	KLF5	BTEB2|CKLF|IKLF	Kruppel-like factor 5 (intestinal)	protein-coding
chr13-2684	chr13	74296767	74296927	intron (NM_007249, intron 6 of 7)	intron (NM_007249, intron 6 of 7)	158466	NR_047009	100874155	Hs.672679	NR_047009		LINC00392	-	long intergenic non-protein coding RNA 392	ncRNA
chr13-428	chr13	74561133	74561293	intron (NM_007249, intron 2 of 7)	intron (NM_007249, intron 2 of 7)	146853	NM_007249	11278	Hs.373857	NM_007249	ENSG00000118922	KLF12	AP-2rep|AP2REP|HSPC122	Kruppel-like factor 12	protein-coding
chr13-2708	chr13	75118517	75118677	Intergenic	Intergenic	-8383	NR_034025	338864	Hs.97408	NR_034024	ENSG00000236678	LINC00347	-	long intergenic non-protein coding RNA 347	ncRNA
chr13-5363	chr13	75251482	75251642	Intergenic	L1ME3B|LINE|L1	124582	NR_034024	338864	Hs.97408	NR_034024	ENSG00000236678	LINC00347	-	long intergenic non-protein coding RNA 347	ncRNA
chr13-2710	chr13	75279114	75279274	Intergenic	Intergenic	152214	NR_034024	338864	Hs.97408	NR_034024	ENSG00000236678	LINC00347	-	long intergenic non-protein coding RNA 347	ncRNA
chr13-3881	chr13	75563396	75563556	Intergenic	L1M5|LINE|L1	251041	NR_027466	647288	Hs.567920	NR_027466	ENSG00000214249	CTAGE11P	-	CTAGE family, member 11, pseudogene	pseudo
chr13-1330	chr13	75657674	75657834	Intergenic	L1M4c|LINE|L1	156763	NR_027466	647288	Hs.567920	NR_027466	ENSG00000214249	CTAGE11P	-	CTAGE family, member 11, pseudogene	pseudo
chr13-5381	chr13	76126170	76126330	intron (NM_006002, intron 2 of 8)	intron (NM_006002, intron 2 of 8)	2364	NM_006002	7347	Hs.162241	NM_006002	ENSG00000118939	UCHL3	UCH-L3	ubiquitin C-terminal hydrolase L3	protein-coding
chr13-1335	chr13	76231669	76231829	intron (NM_001306080, intron 1 of 30)	intron (NM_001306080, intron 1 of 30)	21325	NM_001306080	4008	Hs.207631	NM_005358	ENSG00000136153	LMO7	FBX20|FBXO20|LOMP	LIM domain 7	protein-coding
chr13-3907	chr13	76398746	76398906	intron (NM_001306080, intron 15 of 30)	intron (NM_001306080, intron 15 of 30)	-46348	NM_001257995	729420	Hs.586820	NM_001257995	ENSG00000178734	LMO7DN	C13orf45	LMO7 downstream neighbor	protein-coding
chr13-3908	chr13	76489359	76489519	Intergenic	Intergenic	38417	NR_126373	104326189	Hs.671216	NR_126373	ENSG00000223458	LMO7DN-IT1	C13orf45-IT1|TCONS_00021569	LMO7DN intronic transcript 1	ncRNA
chr13-1946	chr13	76497185	76497345	Intergenic	L1MA7|LINE|L1	46243	NR_126373	104326189	Hs.671216	NR_126373	ENSG00000223458	LMO7DN-IT1	C13orf45-IT1|TCONS_00021569	LMO7DN intronic transcript 1	ncRNA
chr13-3914	chr13	76974272	76974432	Intergenic	L1M7|LINE|L1	486188	NM_138444	115207	Hs.644125	NM_138444	ENSG00000178695	KCTD12	C13orf2|PFET1|PFETIN	potassium channel tetramerization domain containing 12	protein-coding
chr13-1948	chr13	76975665	76975825	Intergenic	L1M4|LINE|L1	484795	NM_138444	115207	Hs.644125	NM_138444	ENSG00000178695	KCTD12	C13orf2|PFET1|PFETIN	potassium channel tetramerization domain containing 12	protein-coding
chr13-1949	chr13	77656362	77656522	intron (NM_015057, intron 63 of 82)	intron (NM_015057, intron 63 of 82)	6793	NR_046716	100874212	Hs.569288	NR_046716	ENSG00000236051	MYCBP2-AS1	-	MYCBP2 antisense RNA 1	ncRNA
chr13-232	chr13	77828718	77828878	intron (NM_015057, intron 14 of 82)	L1MA4|LINE|L1	72379	NM_015057	23077	Hs.591221	NM_015057	ENSG00000005810	MYCBP2	PAM	MYC binding protein 2, E3 ubiquitin protein ligase	protein-coding
chr13-233	chr13	77879975	77880135	intron (NM_015057, intron 1 of 82)	L1MEg|LINE|L1	21122	NM_015057	23077	Hs.591221	NM_015057	ENSG00000005810	MYCBP2	PAM	MYC binding protein 2, E3 ubiquitin protein ligase	protein-coding
chr13-1961	chr13	78178872	78179032	intron (NM_144777, intron 19 of 32)	(TATG)n|Simple_repeat|Simple_repeat	1734	NR_126413	104355296	Hs.667682	NR_126412	ENSG00000224347	SCEL-AS1	-	SCEL antisense RNA 1	ncRNA
chr13-5439	chr13	79042315	79042475	intron (NR_047001, intron 3 of 5)	intron (NR_047001, intron 3 of 5)	135300	NM_006237	5457	Hs.654522	NM_006237	ENSG00000152192	POU4F1	BRN3A|Oct-T1|RDC-1|brn-3A	POU class 4 homeobox 1	protein-coding
chr13-2751	chr13	79570879	79571039	Intergenic	MER94|DNA|hAT-Blackjack	-156774	NR_046869	100874126	Hs.577893	NR_046869		LINC00331	NCRNA00331	long intergenic non-protein coding RNA 331	ncRNA
chr13-5450	chr13	79740071	79740231	Intergenic	L1M6|LINE|L1	240205	NM_001286632	64062	Hs.558528	NM_018605	ENSG00000139746	RBM26	ARRS2|C13orf10|PPP1R132|PRO1777|SE70-2|ZC3H17	RNA binding motif protein 26	protein-coding
chr13-310	chr13	80236715	80236875	Intergenic	Intergenic	95933	NR_125772	103724388	Hs.434862	NR_125772	ENSG00000227676	LINC01068	-	long intergenic non-protein coding RNA 1068	ncRNA
chr13-1359	chr13	80503407	80503567	Intergenic	L1MC3|LINE|L1	56766	NR_120413	101927195	Hs.342412	NR_120413	ENSG00000229175	LINC00382	TCONS_00021500	long intergenic non-protein coding RNA 382	ncRNA
chr13-974	chr13	80866269	80866429	Intergenic	L1M4c|LINE|L1	48737	NM_005842	10253	Hs.18676	NM_005842	ENSG00000136158	SPRY2	hSPRY2	sprouty RTK signaling antagonist 2	protein-coding
chr13-319	chr13	81128349	81128509	Intergenic	Intergenic	-213343	NM_005842	10253	Hs.18676	NM_005842	ENSG00000136158	SPRY2	hSPRY2	sprouty RTK signaling antagonist 2	protein-coding
chr13-1380	chr13	81250269	81250429	Intergenic	L1MA1|LINE|L1	-335263	NM_005842	10253	Hs.18676	NM_005842	ENSG00000136158	SPRY2	hSPRY2	sprouty RTK signaling antagonist 2	protein-coding
chr13-107	chr13	81256883	81257043	Intergenic	HAL1|LINE|L1	-335563	NR_125770	103724386	Hs.539622	NR_125770		LINC00377	TCONS_00021861	long intergenic non-protein coding RNA 377	ncRNA
chr13-108	chr13	81295090	81295250	Intergenic	Intergenic	-297356	NR_125770	103724386	Hs.539622	NR_125770		LINC00377	TCONS_00021861	long intergenic non-protein coding RNA 377	ncRNA
chr13-2009	chr13	81570789	81570949	Intergenic	MSTD|LTR|ERVL-MaLR	-21657	NR_125770	103724386	Hs.539622	NR_125770		LINC00377	TCONS_00021861	long intergenic non-protein coding RNA 377	ncRNA
chr13-241	chr13	81610787	81610947	intron (NR_125770, intron 2 of 3)	L1MA2|LINE|L1	18341	NR_125770	103724386	Hs.539622	NR_125770		LINC00377	TCONS_00021861	long intergenic non-protein coding RNA 377	ncRNA
chr13-320	chr13	81681846	81682006	Intergenic	Intergenic	89400	NR_125770	103724386	Hs.539622	NR_125770		LINC00377	TCONS_00021861	long intergenic non-protein coding RNA 377	ncRNA
chr13-5568	chr13	81951546	81951706	Intergenic	Tigger2b_Pri|DNA|TcMar-Tigger	-150508	NR_047494	100861546	Hs.539621	NR_047494	ENSG00000260094	LINC00564	-	long intergenic non-protein coding RNA 564	ncRNA
chr13-2838	chr13	81991299	81991459	Intergenic	Intergenic	-190261	NR_047494	100861546	Hs.539621	NR_047494	ENSG00000260094	LINC00564	-	long intergenic non-protein coding RNA 564	ncRNA
chr13-5571	chr13	82158673	82158833	Intergenic	Intergenic	-357635	NR_047494	100861546	Hs.539621	NR_047494	ENSG00000260094	LINC00564	-	long intergenic non-protein coding RNA 564	ncRNA
chr13-242	chr13	82162655	82162815	Intergenic	Intergenic	-361617	NR_047494	100861546	Hs.539621	NR_047494	ENSG00000260094	LINC00564	-	long intergenic non-protein coding RNA 564	ncRNA
chr13-5574	chr13	82276101	82276261	Intergenic	Intergenic	-475063	NR_047494	100861546	Hs.539621	NR_047494	ENSG00000260094	LINC00564	-	long intergenic non-protein coding RNA 564	ncRNA
chr13-5575	chr13	82377290	82377450	Intergenic	Intergenic	-576252	NR_047494	100861546	Hs.539621	NR_047494	ENSG00000260094	LINC00564	-	long intergenic non-protein coding RNA 564	ncRNA
chr13-994	chr13	83095448	83095608	Intergenic	Intergenic	-1294410	NR_047494	100861546	Hs.539621	NR_047494	ENSG00000260094	LINC00564	-	long intergenic non-protein coding RNA 564	ncRNA
chr13-1388	chr13	83115186	83115346	Intergenic	Intergenic	-1314148	NR_047494	100861546	Hs.539621	NR_047494	ENSG00000260094	LINC00564	-	long intergenic non-protein coding RNA 564	ncRNA
chr13-2842	chr13	83570565	83570725	Intergenic	L1ME1|LINE|L1	885883	NM_001281503	114798	Hs.415478	NM_052910	ENSG00000178235	SLITRK1	LRRC12|TTM	SLIT and NTRK-like family, member 1	protein-coding
chr13-2019	chr13	83737844	83738004	Intergenic	Intergenic	718604	NM_001281503	114798	Hs.415478	NM_052910	ENSG00000178235	SLITRK1	LRRC12|TTM	SLIT and NTRK-like family, member 1	protein-coding
chr13-4033	chr13	84119951	84120111	Intergenic	Intergenic	336497	NM_001281503	114798	Hs.415478	NM_052910	ENSG00000178235	SLITRK1	LRRC12|TTM	SLIT and NTRK-like family, member 1	protein-coding
chr13-2844	chr13	84746388	84746548	intron (NR_046871, intron 1 of 6)	L1ME1|LINE|L1	31731	NR_046871	100874128	Hs.578060	NR_046871		LINC00333	NCRNA00333	long intergenic non-protein coding RNA 333	ncRNA
chr13-1392	chr13	85148634	85148794	intron (NR_046871, intron 6 of 6)	intron (NR_046871, intron 6 of 6)	-209075	NR_132852	106635542		NR_132852		SNORA107	-	small nucleolar RNA, H/ACA box 107	snoRNA
chr13-5603	chr13	85498068	85498228	Intergenic	Intergenic	140359	NR_132852	106635542		NR_132852		SNORA107	-	small nucleolar RNA, H/ACA box 107	snoRNA
chr13-5618	chr13	86391845	86392005	Intergenic	MLT1J2|LTR|ERVL-MaLR	-18442	NM_032229	84189	Hs.525105	NM_032229	ENSG00000184564	SLITRK6	DFNMYP	SLIT and NTRK-like family, member 6	protein-coding
chr13-5622	chr13	86590086	86590246	Intergenic	L1MEc|LINE|L1	-216683	NM_032229	84189	Hs.525105	NM_032229	ENSG00000184564	SLITRK6	DFNMYP	SLIT and NTRK-like family, member 6	protein-coding
chr13-4047	chr13	86738679	86738839	Intergenic	Intergenic	-365276	NM_032229	84189	Hs.525105	NM_032229	ENSG00000184564	SLITRK6	DFNMYP	SLIT and NTRK-like family, member 6	protein-coding
chr13-4048	chr13	86933457	86933617	Intergenic	Intergenic	-560054	NM_032229	84189	Hs.525105	NM_032229	ENSG00000184564	SLITRK6	DFNMYP	SLIT and NTRK-like family, member 6	protein-coding
chr13-997	chr13	87031110	87031270	Intergenic	Intergenic	-532985	NR_132371	106144533	Hs.525107	NR_132371		LINC00430	-	long intergenic non-protein coding RNA 430	ncRNA
chr13-4051	chr13	87516348	87516508	Intergenic	L1MB8|LINE|L1	-47747	NR_132371	106144533	Hs.525107	NR_132371		LINC00430	-	long intergenic non-protein coding RNA 430	ncRNA
chr13-1395	chr13	88103044	88103204	intron (NR_033829, intron 4 of 5)	L1MA8|LINE|L1	167871	NR_039722	100616182		NR_039722	ENSG00000266052	MIR4500	-	microRNA 4500	ncRNA
chr13-4053	chr13	88299505	88299665	intron (NR_033829, intron 1 of 5)	MIRc|SINE|MIR	23633	NR_033829	642345	Hs.508337	NR_033829	ENSG00000228824	MIR4500HG	-	MIR4500 host gene	ncRNA
chr13-4059	chr13	88470808	88470968	Intergenic	MER2B|DNA|TcMar-Tigger	-8113	NR_104059	101930749	Hs.539610	NR_104059	ENSG00000223404	LINC00397	-	long intergenic non-protein coding RNA 397	ncRNA
chr13-4060	chr13	88500655	88500815	Intergenic	L1ME2|LINE|L1	-37960	NR_104059	101930749	Hs.539610	NR_104059	ENSG00000223404	LINC00397	-	long intergenic non-protein coding RNA 397	ncRNA
chr13-1002	chr13	88655353	88655513	Intergenic	L1M2|LINE|L1	-139689	NR_131919	105370306	Hs.560133	NR_131919		LOC105370306	-	uncharacterized LOC105370306	ncRNA
chr13-2865	chr13	88901848	88902008	Intergenic	L1M6|LINE|L1	106806	NR_131919	105370306	Hs.560133	NR_131919		LOC105370306	-	uncharacterized LOC105370306	ncRNA
chr13-2866	chr13	88969704	88969864	Intergenic	Intergenic	174662	NR_131919	105370306	Hs.560133	NR_131919		LOC105370306	-	uncharacterized LOC105370306	ncRNA
chr13-1400	chr13	89352915	89353075	Intergenic	Intergenic	159911	NR_047021	100874168	Hs.126406	NR_047021		LINC00433	-	long intergenic non-protein coding RNA 433	ncRNA
chr13-1401	chr13	89441294	89441454	Intergenic	L1MEg|LINE|L1	248290	NR_047021	100874168	Hs.126406	NR_047021		LINC00433	-	long intergenic non-protein coding RNA 433	ncRNA
chr13-4067	chr13	89481356	89481516	Intergenic	L1PA13|LINE|L1	288352	NR_047021	100874168	Hs.126406	NR_047021		LINC00433	-	long intergenic non-protein coding RNA 433	ncRNA
chr13-2868	chr13	89560820	89560980	Intergenic	Intergenic	-326645	NR_047025	100874172	Hs.569291	NR_047025		LINC00440	-	long intergenic non-protein coding RNA 440	ncRNA
chr13-2871	chr13	89674364	89674524	Intergenic	Intergenic	-213101	NR_047025	100874172	Hs.569291	NR_047025		LINC00440	-	long intergenic non-protein coding RNA 440	ncRNA
chr13-2036	chr13	89889843	89890003	promoter-TSS (NR_131229)	promoter-TSS (NR_131229)	-779	NR_131229	105616982	Hs.564527	NR_131229		LINC01047	-	long intergenic non-protein coding RNA 1047	ncRNA
chr13-1005	chr13	89942572	89942732	Intergenic	L1MA2|LINE|L1	-53508	NR_131229	105616982	Hs.564527	NR_131229		LINC01047	-	long intergenic non-protein coding RNA 1047	ncRNA
chr13-2887	chr13	90156909	90157069	Intergenic	Intergenic	-4226	NR_131228	105370308	Hs.599406	NR_131228		LINC01040	TCONS_00021682	long intergenic non-protein coding RNA 1040	ncRNA
chr13-2049	chr13	90217501	90217661	promoter-TSS (NR_046991)	promoter-TSS (NR_046991)	-914	NR_046991	100874139	Hs.742173	NR_046991		LINC00353	-	long intergenic non-protein coding RNA 353	ncRNA
chr13-1414	chr13	90367279	90367439	Intergenic	Intergenic	-150692	NR_046991	100874139	Hs.742173	NR_046991		LINC00353	-	long intergenic non-protein coding RNA 353	ncRNA
chr13-2053	chr13	90569599	90569759	Intergenic	Intergenic	202292	NR_047489	100874187	Hs.564526	NR_047489	ENSG00000261446	LINC00559	-	long intergenic non-protein coding RNA 559	ncRNA
chr13-2060	chr13	90800658	90800818	Intergenic	Intergenic	-28767	NR_047489	100874187	Hs.564526	NR_047489	ENSG00000261446	LINC00559	-	long intergenic non-protein coding RNA 559	ncRNA
chr13-323	chr13	90842983	90843143	Intergenic	Intergenic	-40373	NR_030754	693207		NR_030754	ENSG00000207858	MIR622	MIRN622|hsa-mir-622	microRNA 622	ncRNA
chr13-1420	chr13	90918984	90919144	Intergenic	Intergenic	35628	NR_030754	693207		NR_030754	ENSG00000207858	MIR622	MIRN622|hsa-mir-622	microRNA 622	ncRNA
chr13-165	chr13	91119151	91119311	Intergenic	Intergenic	-26311	NR_120414	101927224	Hs.385801	NR_120414		LINC01049	-	long intergenic non-protein coding RNA 1049	ncRNA
chr13-2064	chr13	91186779	91186939	intron (NR_120414, intron 5 of 5)	intron (NR_120414, intron 5 of 5)	41317	NR_120414	101927224	Hs.385801	NR_120414		LINC01049	-	long intergenic non-protein coding RNA 1049	ncRNA
chr13-2065	chr13	91196552	91196712	Intergenic	BLACKJACK|DNA|hAT-Blackjack	51090	NR_120414	101927224	Hs.385801	NR_120414		LINC01049	-	long intergenic non-protein coding RNA 1049	ncRNA
chr13-31	chr13	91250754	91250914	Intergenic	Charlie2a|DNA|hAT-Charlie	105292	NR_120414	101927224	Hs.385801	NR_120414		LINC01049	-	long intergenic non-protein coding RNA 1049	ncRNA
chr13-688	chr13	91258377	91258537	Intergenic	Intergenic	112915	NR_120414	101927224	Hs.385801	NR_120414		LINC01049	-	long intergenic non-protein coding RNA 1049	ncRNA
chr13-2067	chr13	91353858	91354018	Intergenic	Intergenic	208396	NR_120414	101927224	Hs.385801	NR_120414		LINC01049	-	long intergenic non-protein coding RNA 1049	ncRNA
chr13-4136	chr13	91596059	91596219	Intergenic	Intergenic	-17288	NR_027039	144776	Hs.434120	NR_027039	ENSG00000231674	LINC00410	-	long intergenic non-protein coding RNA 410	ncRNA
chr13-2072	chr13	91655978	91656138	Intergenic	Intergenic	-77207	NR_027039	144776	Hs.434120	NR_027039	ENSG00000231674	LINC00410	-	long intergenic non-protein coding RNA 410	ncRNA
chr13-2918	chr13	92271377	92271537	intron (NM_004466, intron 2 of 7)	intron (NM_004466, intron 2 of 7)	220584	NM_004466	2262	Hs.655675	NM_004466	ENSG00000179399	GPC5	-	glypican 5	protein-coding
chr13-83	chr13	92594556	92594716	intron (NM_004466, intron 6 of 7)	intron (NM_004466, intron 6 of 7)	409824	NR_120382	100873970	Hs.567269	NR_120382		GPC5-AS2	-	GPC5 antisense RNA 2	ncRNA
chr13-468	chr13	92721549	92721709	intron (NM_004466, intron 6 of 7)	MLT1D|LTR|ERVL-MaLR	282831	NR_120382	100873970	Hs.567269	NR_120382		GPC5-AS2	-	GPC5 antisense RNA 2	ncRNA
chr13-4166	chr13	92861475	92861635	intron (NM_004466, intron 7 of 7)	intron (NM_004466, intron 7 of 7)	142905	NR_120382	100873970	Hs.567269	NR_120382		GPC5-AS2	-	GPC5 antisense RNA 2	ncRNA
chr13-1022	chr13	93089276	93089436	intron (NM_004466, intron 7 of 7)	intron (NM_004466, intron 7 of 7)	-84896	NR_120382	100873970	Hs.567269	NR_120382		GPC5-AS2	-	GPC5 antisense RNA 2	ncRNA
chr13-1437	chr13	93116514	93116674	intron (NM_004466, intron 7 of 7)	intron (NM_004466, intron 7 of 7)	-112134	NR_120382	100873970	Hs.567269	NR_120382		GPC5-AS2	-	GPC5 antisense RNA 2	ncRNA
chr13-703	chr13	93189180	93189340	intron (NM_004466, intron 7 of 7)	intron (NM_004466, intron 7 of 7)	182948	NR_049776	100873969	Hs.577863	NR_046520	ENSG00000235984	GPC5-AS1	-	GPC5 antisense RNA 1	ncRNA
chr13-2938	chr13	93271121	93271281	intron (NM_004466, intron 7 of 7)	intron (NM_004466, intron 7 of 7)	101007	NR_049776	100873969	Hs.577863	NR_046520	ENSG00000235984	GPC5-AS1	-	GPC5 antisense RNA 1	ncRNA
chr13-4180	chr13	93352888	93353048	TTS (NR_046520)	TTS (NR_046520)	19240	NR_049776	100873969	Hs.577863	NR_046520	ENSG00000235984	GPC5-AS1	-	GPC5 antisense RNA 1	ncRNA
chr13-2940	chr13	93789241	93789401	Intergenic	L1ME3B|LINE|L1	-89757	NM_005708	10082	Hs.444329	NM_005708	ENSG00000183098	GPC6	OMIMD1	glypican 6	protein-coding
chr13-5787	chr13	94164396	94164556	intron (NM_005708, intron 1 of 8)	L1MA4A|LINE|L1	285398	NM_005708	10082	Hs.444329	NM_005708	ENSG00000183098	GPC6	OMIMD1	glypican 6	protein-coding
chr13-328	chr13	95257621	95257781	exon (NM_180989, exon 2 of 9)	exon (NM_180989, exon 2 of 9)	3597	NM_180989	160897	Hs.439363	NM_180989	ENSG00000152749	GPR180	ITR	G protein-coupled receptor 180	protein-coding
chr13-2946	chr13	95407748	95407908	Intergenic	Intergenic	-5367	NR_110754	101927284	Hs.551673	NR_110754		LOC101927284	-	uncharacterized LOC101927284	ncRNA
chr13-705	chr13	95748757	95748917	intron (NM_001301830, intron 19 of 19)	L1ME2|LINE|L1	136542	NR_047487	100861544	Hs.48706	NR_047487	ENSG00000260962	LINC00557	-	long intergenic non-protein coding RNA 557	ncRNA
chr13-5797	chr13	95813949	95814109	intron (NM_001301829, intron 17 of 29)	intron (NM_001301829, intron 17 of 29)	139671	NM_001105515	10257	Hs.508423	NM_005845	ENSG00000125257	ABCC4	MOAT-B|MOATB|MRP4	ATP binding cassette subfamily C member 4	protein-coding
chr13-329	chr13	96386341	96386501	intron (NM_006260, intron 4 of 11)	L1PA2|LINE|L1	57028	NM_006260	5611	Hs.59214	NM_006260	ENSG00000102580	DNAJC3	ACPHD|ERdj6|HP58|P58|P58IPK|PRKRI	DnaJ (Hsp40) homolog, subfamily C, member 3	protein-coding
chr13-1031	chr13	96749929	96750089	intron (NM_153456, intron 1 of 1)	intron (NM_153456, intron 1 of 1)	6916	NM_153456	266722	Hs.171001	NM_153456	ENSG00000185352	HS6ST3	HS6ST-3	heparan sulfate 6-O-sulfotransferase 3	protein-coding
chr13-4206	chr13	96775133	96775293	intron (NM_153456, intron 1 of 1)	intron (NM_153456, intron 1 of 1)	32120	NM_153456	266722	Hs.171001	NM_153456	ENSG00000185352	HS6ST3	HS6ST-3	heparan sulfate 6-O-sulfotransferase 3	protein-coding
chr13-4208	chr13	96960987	96961147	intron (NM_153456, intron 1 of 1)	intron (NM_153456, intron 1 of 1)	-118416	NR_039723	100616137		NR_039723		MIR4501	-	microRNA 4501	ncRNA
chr13-2961	chr13	97473025	97473185	intron (NM_153456, intron 1 of 1)	intron (NM_153456, intron 1 of 1)	163321	NR_051966	100887754	Hs.617003	NR_051966		LINC00359	-	long intergenic non-protein coding RNA 359	ncRNA
chr13-472	chr13	97724099	97724259	Intergenic	Tigger3a|DNA|TcMar-Tigger	-77575	NM_080818	27199	Hs.352218	NM_080818	ENSG00000165621	OXGR1	GPR80|GPR99|P2RY15|P2Y15|aKGR	oxoglutarate (alpha-ketoglutarate) receptor 1	protein-coding
chr13-1452	chr13	97737539	97737699	Intergenic	Intergenic	-91015	NM_080818	27199	Hs.352218	NM_080818	ENSG00000165621	OXGR1	GPR80|GPR99|P2RY15|P2Y15|aKGR	oxoglutarate (alpha-ketoglutarate) receptor 1	protein-coding
chr13-2962	chr13	97834982	97835142	Intergenic	Intergenic	-3186	NR_125725	103625683	Hs.679591	NR_125725	ENSG00000233124	LINC00456	-	long intergenic non-protein coding RNA 456	ncRNA
chr13-5828	chr13	97916913	97917073	intron (NM_207304, intron 1 of 6)	intron (NM_207304, intron 1 of 6)	42443	NM_144778	10150	Hs.657347	NM_144778	ENSG00000139793	MBNL2	MBLL|MBLL39|PRO2032	muscleblind-like splicing regulator 2	protein-coding
chr13-711	chr13	98042861	98043021	intron (NM_144778, intron 8 of 8)	intron (NM_144778, intron 8 of 8)	-43534	NM_021033	5911	Hs.508480	NM_021033		RAP2A	K-REV|KREV|RAP2|RbBP-30	RAP2A, member of RAS oncogene family	protein-coding
chr13-5843	chr13	98712111	98712271	Intergenic	Intergenic	-82625	NM_001286839	10160	Hs.403917	NM_005766	ENSG00000152767	FARP1	CDEP|FARP1-IT1|PLEKHC2|PPP1R75	FERM, ARH/RhoGEF and pleckstrin domain protein 1	protein-coding
chr13-4225	chr13	99502186	99502346	intron (NM_015296, intron 36 of 55)	intron (NM_015296, intron 36 of 55)	17928	NR_046663	100874096		NR_046663	ENSG00000229918	DOCK9-AS1	-	DOCK9 antisense RNA 1	ncRNA
chr13-1457	chr13	99936820	99936980	intron (NR_026644, intron 4 of 8)	L1MC4|LINE|L1	22849	NM_004951	1880	Hs.784	NM_004951	ENSG00000169508	GPR183	EBI2	G protein-coupled receptor 183	protein-coding
chr13-4231	chr13	99951289	99951449	intron (NM_004951, intron 1 of 1)	intron (NM_004951, intron 1 of 1)	8380	NM_004951	1880	Hs.784	NM_004951	ENSG00000169508	GPR183	EBI2	G protein-coupled receptor 183	protein-coding
chr13-167	chr13	100521903	100522063	intron (NR_104592, intron 6 of 9)	intron (NR_104592, intron 6 of 9)	87436	NR_120421	101927437	Hs.619936	NR_120421		LOC101927437	-	uncharacterized LOC101927437	ncRNA
chr13-1459	chr13	100615364	100615524	3' UTR (NM_033132, exon 2 of 2)	3' UTR (NM_033132, exon 2 of 2)	-6025	NR_120421	101927437	Hs.619936	NR_120421		LOC101927437	-	uncharacterized LOC101927437	ncRNA
chr13-4239	chr13	100778580	100778740	intron (NM_000282, intron 4 of 23)	intron (NM_000282, intron 4 of 23)	37391	NM_001127692	5095	Hs.80741	NM_000282	ENSG00000175198	PCCA	-	propionyl-CoA carboxylase alpha subunit	protein-coding
chr13-5881	chr13	101300027	101300187	intron (NM_001079669, intron 5 of 17)	intron (NM_001079669, intron 5 of 17)	27082	NM_001079669	84899	Hs.190983	NM_032813	ENSG00000125247	TMTC4	-	transmembrane and tetratricopeptide repeat containing 4	protein-coding
chr13-1464	chr13	102046717	102046877	intron (NM_052867, intron 3 of 43)	MIRb|SINE|MIR	22016	NM_052867	259232	Hs.525146	NM_052867	ENSG00000102452	NALCN	CLIFAHDD|CanIon|IHPRF|INNFD|VGCNL1|bA430M15.1	sodium leak channel, non selective	protein-coding
chr13-2995	chr13	102321569	102321729	intron (NM_001271754, intron 6 of 10)	MER65-int|LTR|ERV1	179346	NM_001271756	9358	Hs.696554	NM_004791	ENSG00000198542	ITGBL1	OSCP|TIED	integrin beta like 1	protein-coding
chr13-5888	chr13	102377562	102377722	intron (NM_175929, intron 4 of 4)	intron (NM_175929, intron 4 of 4)	191353	NM_004115	2259	Hs.508616	NM_004115		FGF14	FGF-14|FHF-4|FHF4|SCA27	fibroblast growth factor 14	protein-coding
chr13-722	chr13	102388254	102388414	intron (NM_175929, intron 3 of 4)	intron (NM_175929, intron 3 of 4)	180661	NM_004115	2259	Hs.508616	NM_004115		FGF14	FGF-14|FHF-4|FHF4|SCA27	fibroblast growth factor 14	protein-coding
chr13-2996	chr13	102563791	102563951	intron (NM_175929, intron 1 of 4)	intron (NM_175929, intron 1 of 4)	5124	NM_004115	2259	Hs.508616	NM_004115		FGF14	FGF-14|FHF-4|FHF4|SCA27	fibroblast growth factor 14	protein-coding
chr13-4264	chr13	102710647	102710807	intron (NM_175929, intron 1 of 4)	intron (NM_175929, intron 1 of 4)	-12373	NR_039854	100616239		NR_039854	ENSG00000264482	MIR4705	-	microRNA 4705	ncRNA
chr13-2118	chr13	103418604	103418764	non-coding (NR_104590, exon 4 of 4)	non-coding (NR_104590, exon 4 of 4)	-7262	NM_001146197	643677	Hs.368382	NM_001146197	ENSG00000175820	CCDC168	C13orf40	coiled-coil domain containing 168	protein-coding
chr13-3000	chr13	103539909	103540069	intron (NR_026965, intron 2 of 3)	intron (NR_026965, intron 2 of 3)	7540	NR_026965	121952	Hs.660773	NR_026965	ENSG00000250878	METTL21EP	METTL21CP1	methyltransferase like 21E, pseudogene	pseudo
chr13-4273	chr13	105591151	105591311	Intergenic	Intergenic	-526985	NM_001161814	267012	Hs.381382	NM_172370	ENSG00000182346	DAOA	LG72|SG72	D-amino acid oxidase activator	protein-coding
chr13-5921	chr13	107805848	107806008	Intergenic	L1ME1|LINE|L1	377668	NR_031671	100302286		NR_031671	ENSG00000221650	MIR1267	MIRN1267|hsa-mir-1267	microRNA 1267	ncRNA
chr13-3004	chr13	108128187	108128347	intron (NM_001080396, intron 1 of 2)	intron (NM_001080396, intron 1 of 2)	55329	NR_031671	100302286		NR_031671	ENSG00000221650	MIR1267	MIRN1267|hsa-mir-1267	microRNA 1267	ncRNA
chr13-3006	chr13	108533339	108533499	Intergenic	L1PA15|LINE|L1	-13959	NM_001080396	728215	Hs.535394	NM_001080396		FAM155A	-	family with sequence similarity 155, member A	protein-coding
chr13-4279	chr13	108904683	108904843	Intergenic	L1PREC2|LINE|L1	-17214	NM_001145645	10673	Hs.525157	NM_006573	ENSG00000102524	TNFSF13B	BAFF|BLYS|CD257|DTL|TALL-1|TALL1|THANK|TNFSF20|ZTNF4	tumor necrosis factor (ligand) superfamily, member 13b	protein-coding
chr13-4280	chr13	108909209	108909369	Intergenic	Intergenic	-12688	NM_001145645	10673	Hs.525157	NM_006573	ENSG00000102524	TNFSF13B	BAFF|BLYS|CD257|DTL|TALL-1|TALL1|THANK|TNFSF20|ZTNF4	tumor necrosis factor (ligand) superfamily, member 13b	protein-coding
chr13-341	chr13	109839500	109839660	intron (NM_001198950, intron 34 of 34)	L1M5|LINE|L1	-19929	NR_047700	100885782	Hs.655942	NR_047700	ENSG00000236242	MYO16-AS1	-	MYO16 antisense RNA 1	ncRNA
chr13-3023	chr13	110030273	110030433	Intergenic	MIR3|SINE|MIR	-22690	NR_126361	104326054	Hs.569298	NR_126361	ENSG00000229792	LINC00399	TCONS_00021596	long intergenic non-protein coding RNA 399	ncRNA
chr13-2124	chr13	110125259	110125419	Intergenic	Intergenic	72296	NR_126361	104326054	Hs.569298	NR_126361	ENSG00000229792	LINC00399	TCONS_00021596	long intergenic non-protein coding RNA 399	ncRNA
chr13-1047	chr13	110140472	110140632	Intergenic	L1M7|LINE|L1	87509	NR_126361	104326054	Hs.569298	NR_126361	ENSG00000229792	LINC00399	TCONS_00021596	long intergenic non-protein coding RNA 399	ncRNA
chr13-3027	chr13	111379451	111379611	Intergenic	Intergenic	11747	NM_001267728	3621	Hs.46700	NM_005537	ENSG00000153487	ING1	p24ING1c|p33|p33ING1|p33ING1b|p47|p47ING1a	inhibitor of growth family member 1	protein-coding
chr13-170	chr13	112003967	112004127	Intergenic	L1ME1|LINE|L1	31056	NM_152324	121793	Hs.210677	NM_152324	ENSG00000153495	TEX29	C13orf16|bA474D23.1	testis expressed 29	protein-coding
chr13-5956	chr13	112300672	112300832	Intergenic	L1MD2|LINE|L1	-246940	NR_046992	101928616	Hs.528450	NR_046992		LINC00354	-	long intergenic non-protein coding RNA 354	ncRNA
chr13-2132	chr13	113056639	113056799	intron (NM_145248, intron 5 of 6)	L1MC4a|LINE|L1	26068	NM_145248	122258	Hs.97592	NM_145248	ENSG00000153498	SPACA7	C13orf28	sperm acrosome associated 7	protein-coding
chr14-1067	chr14	20216680	20216840	TTS (NM_172194)	TTS (NM_172194)	1173	NM_172194	441669	Hs.553828	NM_172194	ENSG00000182652	OR4Q3	C14orf13|HSA6|OR14-3|OR4Q4|c14_5008	olfactory receptor, family 4, subfamily Q, member 3	protein-coding
chr14-252	chr14	20356703	20356863	Intergenic	L1PB4|LINE|L1	12356	NM_001005501	390431	Hs.551345	NM_001005501	ENSG00000165762	OR4K2	OR14-15	olfactory receptor, family 4, subfamily K, member 2	protein-coding
chr14-254	chr14	20407472	20407632	Intergenic	L1PA15|LINE|L1	3785	NM_001004063	79544	Hs.554584	NM_001004063	ENSG00000155249	OR4K1	OR14-19	olfactory receptor, family 4, subfamily K, member 1	protein-coding
chr14-1076	chr14	20420706	20420866	Intergenic	Intergenic	17019	NM_001004063	79544	Hs.554584	NM_001004063	ENSG00000155249	OR4K1	OR14-19	olfactory receptor, family 4, subfamily K, member 1	protein-coding
chr14-1078	chr14	20530951	20531111	Intergenic	Intergenic	2827	NM_001004717	122742	Hs.553574	NM_001004717	ENSG00000176246	OR4L1	OR14-28|OR4L2P	olfactory receptor, family 4, subfamily L, member 1	protein-coding
chr14-3065	chr14	20606129	20606289	Intergenic	Intergenic	-5686	NM_001004724	390437	Hs.553766	NM_001004724	ENSG00000184394	OR4N5	-	olfactory receptor, family 4, subfamily N, member 5	protein-coding
chr14-2214	chr14	21591691	21591851	Intergenic	Intergenic	-18908	NM_001102454	51222	Hs.250493	NM_016423	ENSG00000165804	ZNF219	ZFP219	zinc finger protein 219	protein-coding
chr14-2220	chr14	22178398	22178558	Intergenic	L1M5|LINE|L1	45181	NM_001001912	26686	Hs.547982	NM_001001912	ENSG00000221977	OR4E2	OR14-42	olfactory receptor, family 4, subfamily E, member 2	protein-coding
chr14-2221	chr14	22215623	22215783	Intergenic	L3|LINE|CR1	82406	NM_001001912	26686	Hs.547982	NM_001001912	ENSG00000221977	OR4E2	OR14-42	olfactory receptor, family 4, subfamily E, member 2	protein-coding
chr14-3095	chr14	22456752	22456912	Intergenic	L1MB2|LINE|L1	323535	NM_001001912	26686	Hs.547982	NM_001001912	ENSG00000221977	OR4E2	OR14-42	olfactory receptor, family 4, subfamily E, member 2	protein-coding
chr14-1549	chr14	22490982	22491142	Intergenic	Charlie1b|DNA|hAT-Charlie	357765	NM_001001912	26686	Hs.547982	NM_001001912	ENSG00000221977	OR4E2	OR14-42	olfactory receptor, family 4, subfamily E, member 2	protein-coding
chr14-256	chr14	22595407	22595567	Intergenic	Intergenic	462190	NM_001001912	26686	Hs.547982	NM_001001912	ENSG00000221977	OR4E2	OR14-42	olfactory receptor, family 4, subfamily E, member 2	protein-coding
chr14-1085	chr14	22596365	22596525	Intergenic	L1PA12|LINE|L1	461698	NM_001344	1603	Hs.82890	NM_001344	ENSG00000129562	DAD1	OST2	defender against cell death 1	protein-coding
chr14-3107	chr14	22923495	22923655	Intergenic	Intergenic	134568	NM_001344	1603	Hs.82890	NM_001344	ENSG00000129562	DAD1	OST2	defender against cell death 1	protein-coding
chr14-1558	chr14	23920764	23920924	Intergenic	L1MB7|LINE|L1	-15949	NM_000257	4625	Hs.719946	NM_000257	ENSG00000092054	MYH7	CMD1S|CMH1|MPD1|MYHCB|SPMD|SPMM	myosin, heavy chain 7, cardiac muscle, beta	protein-coding
chr14-2240	chr14	24224474	24224634	Intergenic	Intergenic	118981	NM_005794	10202	Hs.272499	NM_005794	ENSG00000100867	DHRS2	HEP27|SDR25C1	dehydrogenase/reductase (SDR family) member 2	protein-coding
chr14-3116	chr14	24257038	24257198	Intergenic	L1MEb|LINE|L1	151545	NM_005794	10202	Hs.272499	NM_005794	ENSG00000100867	DHRS2	HEP27|SDR25C1	dehydrogenase/reductase (SDR family) member 2	protein-coding
chr14-1099	chr14	24364945	24365105	Intergenic	Intergenic	-57919	NM_001282988	10901	Hs.528385	NM_021004	ENSG00000157326	DHRS4	CR|NRDR|PHCR|PSCD|SCAD-SRL|SDR-SRL|SDR25C1|SDR25C2	dehydrogenase/reductase (SDR family) member 4	protein-coding
chr14-2246	chr14	25160547	25160707	Intergenic	L1MB4|LINE|L1	-57195	NM_004131	3002	Hs.1051	NM_004131	ENSG00000100453	GZMB	CCPI|CGL-1|CGL1|CSP-B|CSPB|CTLA1|CTSGL1|HLP|SECT	granzyme B	protein-coding
chr14-746	chr14	25888298	25888458	Intergenic	Intergenic	-368875	NM_001304476	29091	Hs.508958	NM_014178	ENSG00000168952	STXBP6	HSPC156|amisyn	syntaxin binding protein 6 (amisyn)	protein-coding
chr14-2257	chr14	26029297	26029457	Intergenic	Intergenic	-509874	NM_001304476	29091	Hs.508958	NM_014178	ENSG00000168952	STXBP6	HSPC156|amisyn	syntaxin binding protein 6 (amisyn)	protein-coding
chr14-3139	chr14	26256996	26257156	Intergenic	L1ME1|LINE|L1	-737573	NM_001304476	29091	Hs.508958	NM_014178	ENSG00000168952	STXBP6	HSPC156|amisyn	syntaxin binding protein 6 (amisyn)	protein-coding
chr14-1107	chr14	26472431	26472591	Intergenic	L1MCa|LINE|L1	594449	NM_006491	4857	Hs.31588	NM_002515	ENSG00000139910	NOVA1	Nova-1	neuro-oncological ventral antigen 1	protein-coding
chr14-2259	chr14	26542235	26542395	Intergenic	Intergenic	524645	NM_006491	4857	Hs.31588	NM_002515	ENSG00000139910	NOVA1	Nova-1	neuro-oncological ventral antigen 1	protein-coding
chr14-748	chr14	26587950	26588110	Intergenic	Tigger4|DNA|TcMar-Tigger	478930	NM_006491	4857	Hs.31588	NM_002515	ENSG00000139910	NOVA1	Nova-1	neuro-oncological ventral antigen 1	protein-coding
chr14-3143	chr14	26620025	26620185	Intergenic	Intergenic	446855	NM_006491	4857	Hs.31588	NM_002515	ENSG00000139910	NOVA1	Nova-1	neuro-oncological ventral antigen 1	protein-coding
chr14-1580	chr14	26999765	26999925	intron (NM_006491, intron 2 of 4)	intron (NM_006491, intron 2 of 4)	67115	NM_006491	4857	Hs.31588	NM_002515	ENSG00000139910	NOVA1	Nova-1	neuro-oncological ventral antigen 1	protein-coding
chr14-751	chr14	27057679	27057839	intron (NM_006491, intron 2 of 4)	intron (NM_006491, intron 2 of 4)	9201	NM_006491	4857	Hs.31588	NM_002515	ENSG00000139910	NOVA1	Nova-1	neuro-oncological ventral antigen 1	protein-coding
chr14-3161	chr14	27361588	27361748	intron (NR_110041, intron 3 of 3)	HAL1|LINE|L1	-16180	NR_036193	100423019		NR_036193	ENSG00000265165	MIR4307	-	microRNA 4307	ncRNA
chr14-1115	chr14	27423811	27423971	Intergenic	Intergenic	46043	NR_036193	100423019		NR_036193	ENSG00000265165	MIR4307	-	microRNA 4307	ncRNA
chr14-1585	chr14	27447272	27447432	Intergenic	L1ME2|LINE|L1	69504	NR_036193	100423019		NR_036193	ENSG00000265165	MIR4307	-	microRNA 4307	ncRNA
chr14-1592	chr14	27647095	27647255	Intergenic	Intergenic	269327	NR_036193	100423019		NR_036193	ENSG00000265165	MIR4307	-	microRNA 4307	ncRNA
chr14-3170	chr14	27773602	27773762	Intergenic	Intergenic	-308112	NR_039992	100505967	Hs.668484	NR_039992	ENSG00000258548	LINC00645	-	long intergenic non-protein coding RNA 645	ncRNA
chr14-2278	chr14	27809779	27809939	Intergenic	Intergenic	-271935	NR_039992	100505967	Hs.668484	NR_039992	ENSG00000258548	LINC00645	-	long intergenic non-protein coding RNA 645	ncRNA
chr14-1595	chr14	27825551	27825711	Intergenic	Intergenic	-256163	NR_039992	100505967	Hs.668484	NR_039992	ENSG00000258548	LINC00645	-	long intergenic non-protein coding RNA 645	ncRNA
chr14-1119	chr14	28009445	28009605	Intergenic	Intergenic	-72269	NR_039992	100505967	Hs.668484	NR_039992	ENSG00000258548	LINC00645	-	long intergenic non-protein coding RNA 645	ncRNA
chr14-1120	chr14	28019553	28019713	Intergenic	Intergenic	-62161	NR_039992	100505967	Hs.668484	NR_039992	ENSG00000258548	LINC00645	-	long intergenic non-protein coding RNA 645	ncRNA
chr14-534	chr14	28094623	28094783	intron (NR_039992, intron 3 of 4)	intron (NR_039992, intron 3 of 4)	7781	NR_130461	100422830		NR_130461	ENSG00000264657	MIR3171	-	microRNA 3171	ncRNA
chr14-1126	chr14	28417617	28417777	Intergenic	Intergenic	-315213	NR_130461	100422830		NR_130461	ENSG00000264657	MIR3171	-	microRNA 3171	ncRNA
chr14-78	chr14	28491349	28491509	Intergenic	Intergenic	-388945	NR_130461	100422830		NR_130461	ENSG00000264657	MIR3171	-	microRNA 3171	ncRNA
chr14-762	chr14	28564754	28564914	Intergenic	L1ME3A|LINE|L1	-462350	NR_130461	100422830		NR_130461	ENSG00000264657	MIR3171	-	microRNA 3171	ncRNA
chr14-2290	chr14	28644607	28644767	Intergenic	Intergenic	-542203	NR_130461	100422830		NR_130461	ENSG00000264657	MIR3171	-	microRNA 3171	ncRNA
chr14-1604	chr14	28664042	28664202	Intergenic	L1ME3A|LINE|L1	-561638	NR_130461	100422830		NR_130461	ENSG00000264657	MIR3171	-	microRNA 3171	ncRNA
chr14-2292	chr14	28854425	28854585	Intergenic	Intergenic	380020	NR_125758	103695363	Hs.569360	NR_125758		FOXG1-AS1	FOXG1-AS	FOXG1 antisense RNA 1 (head to head)	ncRNA
chr14-763	chr14	29159669	29159829	Intergenic	Intergenic	74776	NR_125758	103695363	Hs.569360	NR_125758		FOXG1-AS1	FOXG1-AS	FOXG1 antisense RNA 1 (head to head)	ncRNA
chr14-1607	chr14	29354611	29354771	Intergenic	Intergenic	112781	NR_026731	387978	Hs.633254	NR_026731	ENSG00000186960	LINC01551	C14orf23|c14_5148	long intergenic non-protein coding RNA 1551	ncRNA
[truncated: 5,348 more rows]
