# Supplementary material for: YAP regulates cell mechanics by controlling focal adhesion assembly
Source: Nat Commun. 2017 May 15;8:15321. doi: 10.1038/ncomms15321 (PMC5440673; doi:10.1038/ncomms15321)
Supplement: Supplementary Data 3 — List of transcription factors identified as potentially binding to the motifs obtained by ChIP-seq analysis in CAL51 WT cells. [file ncomms15321-s8.xlsx]

## Sheet: All
NAME	ID	REG_N	L_PVALUE	O/U
RREB1	MA0073.1	7278	9.09004e-23	OVER
REST	MA0138.1	7278	2.05121e-19	OVER
REST	MA0138.2	7278	9.784e-19	OVER
TP63	MA0525.1	7278	3.51478e-18	OVER
RUNX2	MA0511.1	7278	3.72207e-17	OVER
Pax5	MA0014.1	7278	9.67063e-16	OVER
RUNX1	MA0002.2	7278	6.3867e-15	OVER
ZNF263	MA0528.1	7278	6.33052e-14	OVER
CTCF	MA0139.1	7278	6.95416e-14	OVER
Myod1	MA0499.1	7278	1.02663e-13	OVER
ZBTB33	MA0527.1	7278	1.65785e-13	OVER
Bach1::Mafk	MA0591.1	7278	3.6357e-13	OVER
znf143	MA0088.1	7278	5.99576e-13	OVER
Tcf12	MA0521.1	7278	7.7245e-13	OVER
Tcfcp2l1	MA0145.1	7278	9.48757e-13	OVER
Tcfcp2l1	MA0145.2	7278	9.80799e-13	OVER
ZBTB7C	MA0695.1	7278	1.75086e-12	OVER
TCF3	MA0522.2	7278	1.84984e-12	OVER
TCF4	MA0830.1	7278	2.24686e-12	OVER
Myog	MA0500.1	7278	2.98662e-12	OVER
RUNX3	MA0684.1	7278	4.30231e-12	OVER
ZBTB7B	MA0694.1	7278	5.47174e-12	OVER
PLAG1	MA0163.1	7278	5.93529e-12	OVER
Hand1::Tcf3	MA0092.1	7278	9.91399e-12	OVER
NHLH1	MA0048.2	7278	1.55024e-11	OVER
Ar	MA0007.1	7278	1.61019e-11	OVER
SCRT2	MA0744.1	7278	1.93157e-11	OVER
Ets1	MA0098.2	7278	2.31672e-11	OVER
EBF1	MA0154.3	7278	2.40981e-11	OVER
Tcf3	MA0522.1	7278	3.77432e-11	OVER
NFYA	MA0060.2	7278	5.25522e-11	OVER
RUNX2	MA0511.2	7278	5.92271e-11	OVER
RFX2	MA0600.1	7278	5.95067e-11	OVER
NHLH1	MA0048.1	7278	7.22616e-11	OVER
FIGLA	MA0820.1	7278	1.15114e-10	OVER
TFAP4	MA0691.1	7278	1.16252e-10	OVER
Rfx1	MA0509.1	7278	1.71978e-10	OVER
ZBTB7A	MA0750.1	7278	1.97292e-10	OVER
RARA::RXRA	MA0159.1	7278	3.75858e-10	OVER
SCRT1	MA0743.1	7278	5.03632e-10	OVER
Ascl2	MA0816.1	7278	6.05743e-10	OVER
SP2	MA0516.1	7278	6.51414e-10	OVER
RFX5	MA0510.1	7278	6.98616e-10	OVER
XBP1	MA0844.1	7278	7.38907e-10	OVER
AR	MA0007.2	7278	1.06133e-09	OVER
ZNF354C	MA0130.1	7278	1.31673e-09	OVER
ZNF143	MA0088.2	7278	1.47872e-09	OVER
SP1	MA0079.1	7278	1.71552e-09	OVER
EWSR1-FLI1	MA0149.1	7278	1.9042e-09	OVER
ZIC1	MA0696.1	7278	2.28337e-09	OVER
Rarg(var.2)	MA0860.1	7278	2.62328e-09	OVER
CREB3	MA0638.1	7278	3.16879e-09	OVER
TP53	MA0106.3	7278	3.43852e-09	OVER
EBF1	MA0154.2	7278	4.04577e-09	OVER
GLI2	MA0734.1	7278	6.80399e-09	OVER
ESR1	MA0112.1	7278	8.26472e-09	OVER
Nfe2l2	MA0150.2	7278	8.65688e-09	OVER
NFYA	MA0060.1	7278	8.75738e-09	OVER
RARA(var.2)	MA0730.1	7278	1.13639e-08	OVER
Gfi1b	MA0483.1	7278	1.14849e-08	OVER
TP53	MA0106.1	7278	1.1731e-08	OVER
Klf1	MA0493.1	7278	1.28913e-08	OVER
ESR1	MA0112.2	7278	1.45908e-08	OVER
PAX5	MA0014.2	7278	1.5162e-08	OVER
CREB3L1	MA0839.1	7278	1.73814e-08	OVER
ZIC3	MA0697.1	7278	1.77143e-08	OVER
Znf423	MA0116.1	7278	3.16073e-08	OVER
TP73	MA0861.1	7278	3.57645e-08	OVER
PPARG::RXRA	MA0065.1	7278	3.85521e-08	OVER
TFAP2A	MA0003.2	7278	4.14651e-08	OVER
TFAP2C	MA0524.1	7278	4.43347e-08	OVER
ID4	MA0824.1	7278	4.60205e-08	OVER
Nkx2-5(var.2)	MA0503.1	7278	4.73039e-08	OVER
ETV6	MA0645.1	7278	7.40663e-08	OVER
TFAP2C	MA0524.2	7278	8.72273e-08	OVER
ZIC4	MA0751.1	7278	1.00164e-07	OVER
TFAP2B	MA0811.1	7278	1.20346e-07	OVER
KLF5	MA0599.1	7278	1.28659e-07	OVER
Klf12	MA0742.1	7278	1.47373e-07	OVER
ZNF740	MA0753.1	7278	1.57133e-07	OVER
NFYB	MA0502.1	7278	1.68488e-07	OVER
Pparg::Rxra	MA0065.2	7278	1.73965e-07	OVER
Klf4	MA0039.2	7278	1.77808e-07	OVER
NR2C2	MA0504.1	7278	1.88464e-07	OVER
Rarb(var.2)	MA0858.1	7278	2.73385e-07	OVER
EHF	MA0598.1	7278	4.45187e-07	OVER
SREBF2	MA0596.1	7278	5.71537e-07	OVER
SREBF1	MA0595.1	7278	6.05834e-07	OVER
Sox2	MA0143.3	7278	7.36729e-07	OVER
REL	MA0101.1	7278	8.12447e-07	OVER
Spz1	MA0111.1	7278	8.77092e-07	OVER
ELK4	MA0076.2	7278	9.16095e-07	OVER
ELF4	MA0641.1	7278	9.84489e-07	OVER
Sox6	MA0515.1	7278	1.00181e-06	OVER
EGR3	MA0732.1	7278	1.03824e-06	OVER
PPARG	MA0066.1	7278	1.07395e-06	OVER
GLIS1	MA0735.1	7278	1.0868e-06	OVER
MTF1	MA0863.1	7278	1.13337e-06	OVER
ZEB1	MA0103.2	7278	1.18463e-06	OVER
ZBTB18	MA0698.1	7278	1.21015e-06	OVER
Ar	MA0007.3	7278	1.22294e-06	OVER
TFAP2A(var.2)	MA0810.1	7278	1.23187e-06	OVER
KLF16	MA0741.1	7278	1.24454e-06	OVER
E2F3	MA0469.1	7278	1.31947e-06	OVER
EGR1	MA0162.2	7278	1.47927e-06	OVER
TBX5	MA0807.1	7278	1.6592e-06	OVER
MZF1(var.2)	MA0057.1	7278	1.73877e-06	OVER
KLF14	MA0740.1	7278	1.82681e-06	OVER
Tcf21	MA0832.1	7278	1.85413e-06	OVER
TBX15	MA0803.1	7278	2.07118e-06	OVER
ELF1	MA0473.2	7278	2.09812e-06	OVER
SP1	MA0079.2	7278	2.3212e-06	OVER
MZF1	MA0056.1	7278	2.88709e-06	OVER
FLI1	MA0475.1	7278	3.02438e-06	OVER
NFIC::TLX1	MA0119.1	7278	3.11985e-06	OVER
SP3	MA0746.1	7278	3.2065e-06	OVER
SP1	MA0079.3	7278	3.61647e-06	OVER
RELA	MA0107.1	7278	4.77694e-06	OVER
EGR4	MA0733.1	7278	4.85321e-06	OVER
TBX4	MA0806.1	7278	5.80388e-06	OVER
ESR1	MA0112.3	7278	5.89709e-06	OVER
ELK1	MA0028.2	7278	6.16558e-06	OVER
TP53	MA0106.2	7278	6.72439e-06	OVER
ELF1	MA0473.1	7278	6.86468e-06	OVER
ELK4	MA0076.1	7278	7.17602e-06	OVER
NR3C1	MA0113.2	7278	8.15398e-06	OVER
Erg	MA0474.1	7278	8.81214e-06	OVER
TP63	MA0525.2	7278	1.01022e-05	OVER
RUNX1	MA0002.1	7278	1.11366e-05	OVER
SMAD2::SMAD3::SMAD4	MA0513.1	7278	1.16992e-05	OVER
MSC	MA0665.1	7278	1.19824e-05	OVER
Gabpa	MA0062.2	7278	1.33378e-05	OVER
Hic1	MA0739.1	7278	1.34844e-05	OVER
SP8	MA0747.1	7278	1.67668e-05	OVER
NFKB2	MA0778.1	7278	1.7602e-05	OVER
TFCP2	MA0145.3	7278	1.77031e-05	OVER
THAP1	MA0597.1	7278	1.89642e-05	OVER
ESR2	MA0258.1	7278	1.9227e-05	OVER
GLIS3	MA0737.1	7278	2.02345e-05	OVER
E2F8	MA0865.1	7278	2.04502e-05	OVER
TFAP2B(var.2)	MA0812.1	7278	2.07383e-05	OVER
GCM1	MA0646.1	7278	2.16626e-05	OVER
FEV	MA0156.2	7278	2.19766e-05	OVER
MLXIPL	MA0664.1	7278	2.46318e-05	OVER
GLIS2	MA0736.1	7278	2.73709e-05	OVER
TFAP2C(var.2)	MA0814.1	7278	2.76779e-05	OVER
MGA	MA0801.1	7278	2.91521e-05	OVER
ETV1	MA0761.1	7278	3.15754e-05	OVER
ELF3	MA0640.1	7278	3.29778e-05	OVER
Myb	MA0100.2	7278	3.42365e-05	OVER
Creb3l2	MA0608.1	7278	3.42994e-05	OVER
HSF1	MA0486.1	7278	3.43478e-05	OVER
Spi1	MA0080.3	7278	3.80575e-05	OVER
TFAP2A	MA0003.3	7278	3.92738e-05	OVER
FLI1	MA0475.2	7278	3.95365e-05	OVER
NR2F1	MA0017.2	7278	4.22163e-05	OVER
NFKB1	MA0105.3	7278	4.42073e-05	OVER
ESR2	MA0258.2	7278	4.55945e-05	OVER
Myb	MA0100.1	7278	4.57452e-05	OVER
TCF7L2	MA0523.1	7278	4.6987e-05	OVER
INSM1	MA0155.1	7278	5.06018e-05	OVER
SNAI2	MA0745.1	7278	5.30948e-05	OVER
TEAD1	MA0090.1	7278	5.32253e-05	OVER
MAF::NFE2	MA0501.1	7278	5.80048e-05	OVER
SP4	MA0685.1	7278	5.93022e-05	OVER
NFE2L2	MA0150.1	7278	6.20885e-05	OVER
ETV4	MA0764.1	7278	6.28502e-05	OVER
ETS1	MA0098.3	7278	6.37515e-05	OVER
YY2	MA0748.1	7278	6.57238e-05	OVER
CREB1	MA0018.1	7278	6.67989e-05	OVER
Rarb	MA0857.1	7278	6.79232e-05	OVER
Hes2	MA0616.1	7278	6.92022e-05	OVER
SPDEF	MA0686.1	7278	6.97021e-05	OVER
NFKB1	MA0105.4	7278	7.21343e-05	OVER
HINFP	MA0131.2	7278	7.56622e-05	OVER
MNT	MA0825.1	7278	9.78315e-05	OVER
MAX	MA0058.1	7278	0.00010369	OVER
EGR2	MA0472.1	7278	0.000116266	OVER
TFAP2B(var.3)	MA0813.1	7278	0.000122028	OVER
EHF	MA0598.2	7278	0.000123335	OVER
HNF4A	MA0114.2	7278	0.000124947	OVER
Nr2f6(var.2)	MA0728.1	7278	0.000142795	OVER
Meis1	MA0498.1	7278	0.000161094	OVER
EBF1	MA0154.1	7278	0.000177802	OVER
Egr1	MA0162.1	7278	0.000190067	OVER
BHLHE40	MA0464.2	7278	0.000202236	OVER
ERG	MA0474.2	7278	0.000203	OVER
HEY1	MA0823.1	7278	0.000205665	OVER
E2F6	MA0471.1	7278	0.000212158	OVER
TFAP2A(var.3)	MA0872.1	7278	0.000232629	OVER
ELK3	MA0759.1	7278	0.000251413	OVER
Srebf1(var.2)	MA0829.1	7278	0.000256065	OVER
Id2	MA0617.1	7278	0.000269264	OVER
Hes1	MA1099.1	7278	0.000284004	OVER
ETV5	MA0765.1	7278	0.000303312	OVER
MAX	MA0058.3	7278	0.000304934	OVER
NR3C2	MA0727.1	7278	0.00032123	OVER
Pax2	MA0067.1	7278	0.000322022	OVER
GABPA	MA0062.1	7278	0.000324931	OVER
TBX1	MA0805.1	7278	0.000329321	OVER
Myc	MA0147.1	7278	0.000341393	OVER
TFAP2C(var.3)	MA0815.1	7278	0.000348435	OVER
Bhlhe40	MA0464.1	7278	0.000356998	OVER
Arntl	MA0603.1	7278	0.000357364	OVER
Gata1	MA0035.1	7278	0.000364577	OVER
HIC2	MA0738.1	7278	0.000399822	OVER
Nr5a2	MA0505.1	7278	0.000435407	OVER
Mycn	MA0104.2	7278	0.000457683	OVER
TFE3	MA0831.1	7278	0.000496189	OVER
HNF4A	MA0114.1	7278	0.000496717	OVER
GATA1::TAL1	MA0140.2	7278	0.000578504	OVER
Rxra	MA0512.1	7278	0.000598022	OVER
Mlxip	MA0622.1	7278	0.000602423	OVER
SREBF2(var.2)	MA0828.1	7278	0.000602589	OVER
Mitf	MA0620.1	7278	0.000618044	OVER
Tal1::Gata1	MA0140.1	7278	0.000626996	OVER
GCM2	MA0767.1	7278	0.000651089	OVER
Arnt	MA0004.1	7278	0.00069466	OVER
Nr1h3::Rxra	MA0494.1	7278	0.000695045	OVER
MAFG	MA0659.1	7278	0.000736379	OVER
Rarg	MA0859.1	7278	0.000818957	OVER
Hnf4a	MA0114.3	7278	0.000864536	OVER
PAX9	MA0781.1	7278	0.000875243	OVER
Atoh1	MA0461.1	7278	0.000883206	OVER
NR3C1	MA0113.3	7278	0.00101978	OVER
HNF4G	MA0484.1	7278	0.00104036	OVER
BATF3	MA0835.1	7278	0.00105277	OVER
KLF13	MA0657.1	7278	0.00106915	OVER
PAX1	MA0779.1	7278	0.00113938	OVER
ZEB1	MA0103.1	7278	0.00114953	OVER
ERF	MA0760.1	7278	0.00116623	OVER
NRF1	MA0506.1	7278	0.00123199	OVER
SMAD3	MA0795.1	7278	0.00132666	OVER
ELK1	MA0028.1	7278	0.00150632	OVER
NFIA	MA0670.1	7278	0.0016031	OVER
RXRB	MA0855.1	7278	0.0016217	OVER
NFATC1	MA0624.1	7278	0.00173939	OVER
EOMES	MA0800.1	7278	0.00184237	OVER
Esrrb	MA0141.2	7278	0.00231661	OVER
E2F4	MA0470.1	7278	0.00232472	OVER
ETV2	MA0762.1	7278	0.00239938	OVER
Nr2f6	MA0677.1	7278	0.00241205	OVER
HES7	MA0822.1	7278	0.00245513	OVER
MAX::MYC	MA0059.1	7278	0.00252746	OVER
NR4A2	MA0160.1	7278	0.00256575	OVER
NFATC2	MA0152.1	7278	0.0025777	OVER
HSF4	MA0771.1	7278	0.00277797	OVER
Mycn	MA0104.3	7278	0.00280882	OVER
Esrrb	MA0141.1	7278	0.00282339	OVER
ELF5	MA0136.2	7278	0.00297711	OVER
E2F7	MA0758.1	7278	0.00332277	OVER
ETV3	MA0763.1	7278	0.00345057	OVER
Esrra	MA0592.2	7278	0.00364465	OVER
Rxra	MA0512.2	7278	0.0037285	OVER
FOS::JUN	MA0099.2	7278	0.00396614	OVER
Mafb	MA0117.1	7278	0.00412378	OVER
Vdr	MA0693.1	7278	0.00445252	OVER
Mycn	MA0104.1	7278	0.00450931	OVER
NR1H2::RXRA	MA0115.1	7278	0.00467279	OVER
NFATC3	MA0625.1	7278	0.005108	OVER
ESRRA	MA0592.1	7278	0.00520022	OVER
FOSL2	MA0478.1	7278	0.00532014	OVER
Stat3	MA0144.1	7278	0.00593664	OVER
MLX	MA0663.1	7278	0.00631988	OVER
SPI1	MA0080.1	7278	0.00660859	OVER
RXRA::VDR	MA0074.1	7278	0.0068476	OVER
FOSL1	MA0477.1	7278	0.00700735	OVER
E2F1	MA0024.1	7278	0.00769739	OVER
NFIC	MA0161.1	7278	0.00833484	OVER
Tcfl5	MA0632.1	7278	0.00880589	OVER
YY1	MA0095.1	7278	0.00885941	OVER
CREB1	MA0018.2	7278	0.00901819	OVER
HEY2	MA0649.1	7278	0.00960168	OVER
Sox3	MA0514.1	7278	0.0101584	OVER
NFIX	MA0671.1	7278	0.0113509	OVER
JUNB	MA0490.1	7278	0.0122525	OVER
NFKB1	MA0105.2	7278	0.0126118	OVER
Myc	MA0147.2	7278	0.0135666	OVER
HES5	MA0821.1	7278	0.0137841	OVER
ELF5	MA0136.1	7278	0.0147732	OVER
RXRG	MA0856.1	7278	0.0181368	OVER
TBX21	MA0690.1	7278	0.0185459	OVER
Nkx3-2	MA0122.1	7278	0.0187382	OVER
MEIS3	MA0775.1	7278	0.0206097	OVER
YY1	MA0095.2	7278	0.0206324	OVER
USF1	MA0093.1	7278	0.0217479	OVER
MAX	MA0058.2	7278	0.0235529	OVER
LEF1	MA0768.1	7278	0.0263123	OVER
TFEC	MA0871.1	7278	0.0263297	OVER
TBX2	MA0688.1	7278	0.0290501	OVER
MEIS1	MA0498.2	7278	0.0312052	OVER
TBR1	MA0802.1	7278	0.035346	OVER
Ahr::Arnt	MA0006.1	7278	0.0378636	OVER
EGR2	MA0472.2	7278	0.0491746	OVER
MYBL2	MA0777.1	7278	0.0496101	OVER
BHLHE41	MA0636.1	7278	0.0548457	OVER
TBX20	MA0689.1	7278	0.0650784	OVER
SOX10	MA0442.1	7278	0.0655974	OVER
USF1	MA0093.2	7278	0.0722194	OVER
TFEB	MA0692.1	7278	0.0729555	OVER
ETS1	MA0098.1	7278	0.0794563	OVER
IRF9	MA0653.1	7278	0.0819773	OVER
IRF2	MA0051.1	7278	0.0850436	OVER
USF2	MA0526.1	7278	0.0869005	OVER
Npas2	MA0626.1	7278	0.0870368	OVER
RARA	MA0729.1	7278	0.0909761	OVER
SPIB	MA0081.1	7278	0.0951563	OVER
IRF8	MA0652.1	7278	0.118657	OVER
TAL1::TCF3	MA0091.1	7278	0.124855	OVER
ARNT::HIF1A	MA0259.1	7278	0.130975	OVER
JUN::FOS	MA0099.1	7278	0.137426	OVER
Zfx	MA0146.2	7278	0.14332	OVER
Zfx	MA0146.1	7278	0.14457	OVER
NR3C1	MA0113.1	7278	0.157935	OVER
Tcf7	MA0769.1	7278	0.158755	OVER
JUN(var.2)	MA0489.1	7278	0.168918	OVER
NFKB1	MA0105.1	7278	0.184621	OVER
Gfi1	MA0038.1	7278	0.18899	OVER
CENPB	MA0637.1	7278	0.195203	OVER
ESRRB	MA0141.3	7278	0.199804	OVER
RFX5	MA0510.2	7278	0.207599	OVER
Esrrg	MA0643.1	7278	0.219501	OVER
MEIS2	MA0774.1	7278	0.224912	OVER
JUND	MA0491.1	7278	0.225961	OVER
RFX3	MA0798.1	7278	0.231931	OVER
NKX2-8	MA0673.1	7278	0.245113	OVER
NKX2-3	MA0672.1	7278	0.249397	OVER
FOS	MA0476.1	7278	0.249861	OVER
FOXH1	MA0479.1	7278	0.30915	OVER
NR2F1	MA0017.1	7278	0.418914	OVER
RFX2	MA0600.2	7278	0.426258	OVER
SOX4	MA0867.1	7278	0.447955	OVER
TGIF1	MA0796.1	7278	0.475398	OVER
Sox17	MA0078.1	7278	0.524758	OVER
STAT1	MA0137.1	7278	0.532204	OVER
E2F1	MA0024.2	7278	0.545866	OVER
RFX4	MA0799.1	7278	0.563145	OVER
CLOCK	MA0819.1	7278	0.584317	OVER
GRHL1	MA0647.1	7278	0.638519	OVER
NFAT5	MA0606.1	7278	0.652499	OVER
TFAP2A	MA0003.1	7278	0.674971	OVER
Foxo1	MA0480.1	7278	0.745749	OVER
Six3	MA0631.1	7278	0.877853	OVER
JUN	MA0488.1	7278	1	OVER
PKNOX2	MA0783.1	7278	1	OVER
FOXC1	MA0032.1	7278	1	OVER
SPIC	MA0687.1	7278	1	OVER
PKNOX1	MA0782.1	7278	1	OVER
JDP2(var.2)	MA0656.1	7278	1	OVER
JUND(var.2)	MA0492.1	7278	1	OVER
Klf4	MA0039.1	7278	1	OVER
Pax4	MA0068.1	7278	1	OVER
FEV	MA0156.1	7278	1	OVER
MAFG::NFE2L1	MA0089.1	7278	1	OVER
Gata4	MA0482.1	7278	1	OVER
NRL	MA0842.1	7278	1	OVER
SPI1	MA0080.4	7278	1	OVER
ATF7	MA0834.1	7278	1	OVER
MYF6	MA0667.1	7278	1	OVER
TEAD3	MA0808.1	7278	1	OVER
NFE2	MA0841.1	7278	1	OVER
Gata1	MA0035.2	7278	1	OVER
TGIF2	MA0797.1	7278	1	OVER
Ddit3::Cebpa	MA0019.1	7278	1	OVER
T	MA0009.2	7278	1	OVER
E2F3	MA0469.2	7278	1	OVER
STAT1	MA0137.2	7278	1	OVER
Rhox11	MA0629.1	7278	1	OVER
En1	MA0027.1	7278	1	OVER
SPI1	MA0080.2	7278	1	OVER
HINFP	MA0131.1	7278	1	OVER
T	MA0009.1	7278	1	OVER
RORA	MA0071.1	7278	1	OVER
EN2	MA0642.1	7278	1	OVER
Pax6	MA0069.1	7278	1	OVER
GATA3	MA0037.1	7278	1	OVER
Stat5a::Stat5b	MA0519.1	7278	1	OVER
GATA2	MA0036.2	7278	1	OVER
Sox1	MA0870.1	7278	1	OVER
STAT3	MA0144.2	7278	1	OVER
TEAD1	MA0090.2	7278	1	OVER
MYBL1	MA0776.1	7278	1	OVER
PROX1	MA0794.1	7278	1	OVER
SOX9	MA0077.1	7278	1	OVER
Gata1	MA0035.3	7278	1	OVER
Mafb	MA0117.2	7278	1	OVER
Bhlha15	MA0607.1	7278	1	OVER
MAFF	MA0495.1	7278	1	OVER
E2F1	MA0024.3	7278	1	OVER
Sox2	MA0143.2	7278	1	OVER
Atf3	MA0605.1	7278	1	OVER
IRF1	MA0050.1	7278	1	OVER
HSF2	MA0770.1	7278	1	OVER
HSF1	MA0486.2	7278	1	OVER
Sox2	MA0143.1	7278	1	OVER
Dux	MA0611.1	7278	1	OVER
JDP2	MA0655.1	7278	1	OVER
ATF4	MA0833.1	7278	1	OVER
Sox11	MA0869.1	7278	1	OVER
GATA2	MA0036.1	7278	1	OVER
Creb5	MA0840.1	7278	1	OVER
TBX19	MA0804.1	7278	1	OVER
RHOXF1	MA0719.1	7278	1	OVER
SOX8	MA0868.1	7278	1	OVER
Bcl6	MA0463.1	7278	1	OVER
STAT1::STAT2	MA0517.1	7278	1	OVER
Nkx3-1	MA0124.2	7278	1	OVER
MAFK	MA0496.1	7278	1	OVER
GATA5	MA0766.1	7278	1	OVER
RORA(var.2)	MA0072.1	7278	1	OVER
BCL6B	MA0731.1	7278	1	OVER
HMBOX1	MA0895.1	7278	1	OVER
PBX1	MA0070.1	7278	1	OVER
BATF::JUN	MA0462.1	7278	1	OVER
NEUROD2	MA0668.1	7278	1	OVER
SOX21	MA0866.1	7278	1	OVER
TEAD4	MA0809.1	7278	1	OVER
Stat4	MA0518.1	7278	1	OVER
MEOX1	MA0661.1	7278	1	OVER
Atf1	MA0604.1	7278	1	OVER
ZBED1	MA0749.1	7278	1	OVER
PRDM1	MA0508.1	7278	1	OVER
Neurog1	MA0623.1	7278	1	OVER
NKX3-2	MA0122.2	7278	1	OVER
GATA3	MA0037.2	7278	1	OVER
E2F2	MA0864.1	7278	1	OVER
Twist2	MA0633.1	7278	1	OVER
Stat6	MA0520.1	7278	1	OVER
HOXA2	MA0900.1	7278	1	OVER
Nr2e3	MA0164.1	7278	1	OVER
Atoh1	MA0461.2	7278	1	OVER
IRF1	MA0050.2	7278	1	OVER
STAT1	MA0137.3	7278	1	OVER
DUXA	MA0884.1	7278	1	OVER
DMRT3	MA0610.1	7278	1	OVER
FOXP1	MA0481.1	7278	1	OVER

## Sheet: pval<0.05
Supplementary Data 3 - List of transcription factors identified as potentially binding to the motifs obtained by ChIP-seq analysis in CAL51 WT cells.
TF_name	Matrix_id	L_PVALUE	O/U
RREB1	MA0073.1	9.09004e-23	OVER
REST	MA0138.1	2.05121e-19	OVER
REST	MA0138.2	9.784e-19	OVER
TP63	MA0525.1	3.51478e-18	OVER
RUNX2	MA0511.1	3.72207e-17	OVER
Pax5	MA0014.1	9.67063e-16	OVER
RUNX1	MA0002.2	6.3867e-15	OVER
ZNF263	MA0528.1	6.33052e-14	OVER
CTCF	MA0139.1	6.95416e-14	OVER
Myod1	MA0499.1	1.02663e-13	OVER
ZBTB33	MA0527.1	1.65785e-13	OVER
Bach1::Mafk	MA0591.1	3.6357e-13	OVER
znf143	MA0088.1	5.99576e-13	OVER
Tcf12	MA0521.1	7.7245e-13	OVER
Tcfcp2l1	MA0145.1	9.48757e-13	OVER
Tcfcp2l1	MA0145.2	9.80799e-13	OVER
ZBTB7C	MA0695.1	1.75086e-12	OVER
TCF3	MA0522.2	1.84984e-12	OVER
TCF4	MA0830.1	2.24686e-12	OVER
Myog	MA0500.1	2.98662e-12	OVER
RUNX3	MA0684.1	4.30231e-12	OVER
ZBTB7B	MA0694.1	5.47174e-12	OVER
PLAG1	MA0163.1	5.93529e-12	OVER
Hand1::Tcf3	MA0092.1	9.91399e-12	OVER
NHLH1	MA0048.2	1.55024e-11	OVER
Ar	MA0007.1	1.61019e-11	OVER
SCRT2	MA0744.1	1.93157e-11	OVER
Ets1	MA0098.2	2.31672e-11	OVER
EBF1	MA0154.3	2.40981e-11	OVER
Tcf3	MA0522.1	3.77432e-11	OVER
NFYA	MA0060.2	5.25522e-11	OVER
RUNX2	MA0511.2	5.92271e-11	OVER
RFX2	MA0600.1	5.95067e-11	OVER
NHLH1	MA0048.1	7.22616e-11	OVER
FIGLA	MA0820.1	1.15114e-10	OVER
TFAP4	MA0691.1	1.16252e-10	OVER
Rfx1	MA0509.1	1.71978e-10	OVER
ZBTB7A	MA0750.1	1.97292e-10	OVER
RARA::RXRA	MA0159.1	3.75858e-10	OVER
SCRT1	MA0743.1	5.03632e-10	OVER
Ascl2	MA0816.1	6.05743e-10	OVER
SP2	MA0516.1	6.51414e-10	OVER
RFX5	MA0510.1	6.98616e-10	OVER
XBP1	MA0844.1	7.38907e-10	OVER
AR	MA0007.2	1.06133e-09	OVER
ZNF354C	MA0130.1	1.31673e-09	OVER
ZNF143	MA0088.2	1.47872e-09	OVER
SP1	MA0079.1	1.71552e-09	OVER
EWSR1-FLI1	MA0149.1	1.9042e-09	OVER
ZIC1	MA0696.1	2.28337e-09	OVER
Rarg(var.2)	MA0860.1	2.62328e-09	OVER
CREB3	MA0638.1	3.16879e-09	OVER
TP53	MA0106.3	3.43852e-09	OVER
EBF1	MA0154.2	4.04577e-09	OVER
GLI2	MA0734.1	6.80399e-09	OVER
ESR1	MA0112.1	8.26472e-09	OVER
Nfe2l2	MA0150.2	8.65688e-09	OVER
NFYA	MA0060.1	8.75738e-09	OVER
RARA(var.2)	MA0730.1	1.13639e-08	OVER
Gfi1b	MA0483.1	1.14849e-08	OVER
TP53	MA0106.1	1.1731e-08	OVER
Klf1	MA0493.1	1.28913e-08	OVER
ESR1	MA0112.2	1.45908e-08	OVER
PAX5	MA0014.2	1.5162e-08	OVER
CREB3L1	MA0839.1	1.73814e-08	OVER
ZIC3	MA0697.1	1.77143e-08	OVER
Znf423	MA0116.1	3.16073e-08	OVER
TP73	MA0861.1	3.57645e-08	OVER
PPARG::RXRA	MA0065.1	3.85521e-08	OVER
TFAP2A	MA0003.2	4.14651e-08	OVER
TFAP2C	MA0524.1	4.43347e-08	OVER
ID4	MA0824.1	4.60205e-08	OVER
Nkx2-5(var.2)	MA0503.1	4.73039e-08	OVER
ETV6	MA0645.1	7.40663e-08	OVER
TFAP2C	MA0524.2	8.72273e-08	OVER
ZIC4	MA0751.1	1.00164e-07	OVER
TFAP2B	MA0811.1	1.20346e-07	OVER
KLF5	MA0599.1	1.28659e-07	OVER
Klf12	MA0742.1	1.47373e-07	OVER
ZNF740	MA0753.1	1.57133e-07	OVER
NFYB	MA0502.1	1.68488e-07	OVER
Pparg::Rxra	MA0065.2	1.73965e-07	OVER
Klf4	MA0039.2	1.77808e-07	OVER
NR2C2	MA0504.1	1.88464e-07	OVER
Rarb(var.2)	MA0858.1	2.73385e-07	OVER
EHF	MA0598.1	4.45187e-07	OVER
SREBF2	MA0596.1	5.71537e-07	OVER
SREBF1	MA0595.1	6.05834e-07	OVER
Sox2	MA0143.3	7.36729e-07	OVER
REL	MA0101.1	8.12447e-07	OVER
Spz1	MA0111.1	8.77092e-07	OVER
ELK4	MA0076.2	9.16095e-07	OVER
ELF4	MA0641.1	9.84489e-07	OVER
Sox6	MA0515.1	1.00181e-06	OVER
EGR3	MA0732.1	1.03824e-06	OVER
PPARG	MA0066.1	1.07395e-06	OVER
GLIS1	MA0735.1	1.0868e-06	OVER
MTF1	MA0863.1	1.13337e-06	OVER
ZEB1	MA0103.2	1.18463e-06	OVER
ZBTB18	MA0698.1	1.21015e-06	OVER
Ar	MA0007.3	1.22294e-06	OVER
TFAP2A(var.2)	MA0810.1	1.23187e-06	OVER
KLF16	MA0741.1	1.24454e-06	OVER
E2F3	MA0469.1	1.31947e-06	OVER
EGR1	MA0162.2	1.47927e-06	OVER
TBX5	MA0807.1	1.6592e-06	OVER
MZF1(var.2)	MA0057.1	1.73877e-06	OVER
KLF14	MA0740.1	1.82681e-06	OVER
Tcf21	MA0832.1	1.85413e-06	OVER
TBX15	MA0803.1	2.07118e-06	OVER
ELF1	MA0473.2	2.09812e-06	OVER
SP1	MA0079.2	2.3212e-06	OVER
MZF1	MA0056.1	2.88709e-06	OVER
FLI1	MA0475.1	3.02438e-06	OVER
NFIC::TLX1	MA0119.1	3.11985e-06	OVER
SP3	MA0746.1	3.2065e-06	OVER
SP1	MA0079.3	3.61647e-06	OVER
RELA	MA0107.1	4.77694e-06	OVER
EGR4	MA0733.1	4.85321e-06	OVER
TBX4	MA0806.1	5.80388e-06	OVER
ESR1	MA0112.3	5.89709e-06	OVER
ELK1	MA0028.2	6.16558e-06	OVER
TP53	MA0106.2	6.72439e-06	OVER
ELF1	MA0473.1	6.86468e-06	OVER
ELK4	MA0076.1	7.17602e-06	OVER
NR3C1	MA0113.2	8.15398e-06	OVER
Erg	MA0474.1	8.81214e-06	OVER
TP63	MA0525.2	1.01022e-05	OVER
RUNX1	MA0002.1	1.11366e-05	OVER
SMAD2::SMAD3::SMAD4	MA0513.1	1.16992e-05	OVER
MSC	MA0665.1	1.19824e-05	OVER
Gabpa	MA0062.2	1.33378e-05	OVER
Hic1	MA0739.1	1.34844e-05	OVER
SP8	MA0747.1	1.67668e-05	OVER
NFKB2	MA0778.1	1.7602e-05	OVER
TFCP2	MA0145.3	1.77031e-05	OVER
THAP1	MA0597.1	1.89642e-05	OVER
ESR2	MA0258.1	1.9227e-05	OVER
GLIS3	MA0737.1	2.02345e-05	OVER
E2F8	MA0865.1	2.04502e-05	OVER
TFAP2B(var.2)	MA0812.1	2.07383e-05	OVER
GCM1	MA0646.1	2.16626e-05	OVER
FEV	MA0156.2	2.19766e-05	OVER
MLXIPL	MA0664.1	2.46318e-05	OVER
GLIS2	MA0736.1	2.73709e-05	OVER
TFAP2C(var.2)	MA0814.1	2.76779e-05	OVER
MGA	MA0801.1	2.91521e-05	OVER
ETV1	MA0761.1	3.15754e-05	OVER
ELF3	MA0640.1	3.29778e-05	OVER
Myb	MA0100.2	3.42365e-05	OVER
Creb3l2	MA0608.1	3.42994e-05	OVER
HSF1	MA0486.1	3.43478e-05	OVER
Spi1	MA0080.3	3.80575e-05	OVER
TFAP2A	MA0003.3	3.92738e-05	OVER
FLI1	MA0475.2	3.95365e-05	OVER
NR2F1	MA0017.2	4.22163e-05	OVER
NFKB1	MA0105.3	4.42073e-05	OVER
ESR2	MA0258.2	4.55945e-05	OVER
Myb	MA0100.1	4.57452e-05	OVER
TCF7L2	MA0523.1	4.6987e-05	OVER
INSM1	MA0155.1	5.06018e-05	OVER
SNAI2	MA0745.1	5.30948e-05	OVER
TEAD1	MA0090.1	5.32253e-05	OVER
MAF::NFE2	MA0501.1	5.80048e-05	OVER
SP4	MA0685.1	5.93022e-05	OVER
NFE2L2	MA0150.1	6.20885e-05	OVER
ETV4	MA0764.1	6.28502e-05	OVER
ETS1	MA0098.3	6.37515e-05	OVER
YY2	MA0748.1	6.57238e-05	OVER
CREB1	MA0018.1	6.67989e-05	OVER
Rarb	MA0857.1	6.79232e-05	OVER
Hes2	MA0616.1	6.92022e-05	OVER
SPDEF	MA0686.1	6.97021e-05	OVER
NFKB1	MA0105.4	7.21343e-05	OVER
HINFP	MA0131.2	7.56622e-05	OVER
MNT	MA0825.1	9.78315e-05	OVER
MAX	MA0058.1	0.00010369	OVER
EGR2	MA0472.1	0.000116266	OVER
TFAP2B(var.3)	MA0813.1	0.000122028	OVER
EHF	MA0598.2	0.000123335	OVER
HNF4A	MA0114.2	0.000124947	OVER
Nr2f6(var.2)	MA0728.1	0.000142795	OVER
Meis1	MA0498.1	0.000161094	OVER
EBF1	MA0154.1	0.000177802	OVER
Egr1	MA0162.1	0.000190067	OVER
BHLHE40	MA0464.2	0.000202236	OVER
ERG	MA0474.2	0.000203	OVER
HEY1	MA0823.1	0.000205665	OVER
E2F6	MA0471.1	0.000212158	OVER
TFAP2A(var.3)	MA0872.1	0.000232629	OVER
ELK3	MA0759.1	0.000251413	OVER
Srebf1(var.2)	MA0829.1	0.000256065	OVER
Id2	MA0617.1	0.000269264	OVER
Hes1	MA1099.1	0.000284004	OVER
ETV5	MA0765.1	0.000303312	OVER
MAX	MA0058.3	0.000304934	OVER
NR3C2	MA0727.1	0.00032123	OVER
Pax2	MA0067.1	0.000322022	OVER
GABPA	MA0062.1	0.000324931	OVER
TBX1	MA0805.1	0.000329321	OVER
Myc	MA0147.1	0.000341393	OVER
TFAP2C(var.3)	MA0815.1	0.000348435	OVER
Bhlhe40	MA0464.1	0.000356998	OVER
Arntl	MA0603.1	0.000357364	OVER
Gata1	MA0035.1	0.000364577	OVER
HIC2	MA0738.1	0.000399822	OVER
Nr5a2	MA0505.1	0.000435407	OVER
Mycn	MA0104.2	0.000457683	OVER
TFE3	MA0831.1	0.000496189	OVER
HNF4A	MA0114.1	0.000496717	OVER
GATA1::TAL1	MA0140.2	0.000578504	OVER
Rxra	MA0512.1	0.000598022	OVER
Mlxip	MA0622.1	0.000602423	OVER
SREBF2(var.2)	MA0828.1	0.000602589	OVER
Mitf	MA0620.1	0.000618044	OVER
Tal1::Gata1	MA0140.1	0.000626996	OVER
GCM2	MA0767.1	0.000651089	OVER
Arnt	MA0004.1	0.00069466	OVER
Nr1h3::Rxra	MA0494.1	0.000695045	OVER
MAFG	MA0659.1	0.000736379	OVER
Rarg	MA0859.1	0.000818957	OVER
Hnf4a	MA0114.3	0.000864536	OVER
PAX9	MA0781.1	0.000875243	OVER
Atoh1	MA0461.1	0.000883206	OVER
NR3C1	MA0113.3	0.00101978	OVER
HNF4G	MA0484.1	0.00104036	OVER
BATF3	MA0835.1	0.00105277	OVER
KLF13	MA0657.1	0.00106915	OVER
PAX1	MA0779.1	0.00113938	OVER
ZEB1	MA0103.1	0.00114953	OVER
ERF	MA0760.1	0.00116623	OVER
NRF1	MA0506.1	0.00123199	OVER
SMAD3	MA0795.1	0.00132666	OVER
ELK1	MA0028.1	0.00150632	OVER
NFIA	MA0670.1	0.0016031	OVER
RXRB	MA0855.1	0.0016217	OVER
NFATC1	MA0624.1	0.00173939	OVER
EOMES	MA0800.1	0.00184237	OVER
Esrrb	MA0141.2	0.00231661	OVER
E2F4	MA0470.1	0.00232472	OVER
ETV2	MA0762.1	0.00239938	OVER
Nr2f6	MA0677.1	0.00241205	OVER
HES7	MA0822.1	0.00245513	OVER
MAX::MYC	MA0059.1	0.00252746	OVER
NR4A2	MA0160.1	0.00256575	OVER
NFATC2	MA0152.1	0.0025777	OVER
HSF4	MA0771.1	0.00277797	OVER
Mycn	MA0104.3	0.00280882	OVER
Esrrb	MA0141.1	0.00282339	OVER
ELF5	MA0136.2	0.00297711	OVER
E2F7	MA0758.1	0.00332277	OVER
ETV3	MA0763.1	0.00345057	OVER
Esrra	MA0592.2	0.00364465	OVER
Rxra	MA0512.2	0.0037285	OVER
FOS::JUN	MA0099.2	0.00396614	OVER
Mafb	MA0117.1	0.00412378	OVER
Vdr	MA0693.1	0.00445252	OVER
Mycn	MA0104.1	0.00450931	OVER
NR1H2::RXRA	MA0115.1	0.00467279	OVER
NFATC3	MA0625.1	0.005108	OVER
ESRRA	MA0592.1	0.00520022	OVER
FOSL2	MA0478.1	0.00532014	OVER
Stat3	MA0144.1	0.00593664	OVER
MLX	MA0663.1	0.00631988	OVER
SPI1	MA0080.1	0.00660859	OVER
RXRA::VDR	MA0074.1	0.0068476	OVER
FOSL1	MA0477.1	0.00700735	OVER
E2F1	MA0024.1	0.00769739	OVER
NFIC	MA0161.1	0.00833484	OVER
Tcfl5	MA0632.1	0.00880589	OVER
YY1	MA0095.1	0.00885941	OVER
CREB1	MA0018.2	0.00901819	OVER
HEY2	MA0649.1	0.00960168	OVER
Sox3	MA0514.1	0.0101584	OVER
NFIX	MA0671.1	0.0113509	OVER
JUNB	MA0490.1	0.0122525	OVER
NFKB1	MA0105.2	0.0126118	OVER
Myc	MA0147.2	0.0135666	OVER
HES5	MA0821.1	0.0137841	OVER
ELF5	MA0136.1	0.0147732	OVER
RXRG	MA0856.1	0.0181368	OVER
TBX21	MA0690.1	0.0185459	OVER
Nkx3-2	MA0122.1	0.0187382	OVER
MEIS3	MA0775.1	0.0206097	OVER
YY1	MA0095.2	0.0206324	OVER
USF1	MA0093.1	0.0217479	OVER
MAX	MA0058.2	0.0235529	OVER
LEF1	MA0768.1	0.0263123	OVER
TFEC	MA0871.1	0.0263297	OVER
TBX2	MA0688.1	0.0290501	OVER
MEIS1	MA0498.2	0.0312052	OVER
TBR1	MA0802.1	0.035346	OVER
Ahr::Arnt	MA0006.1	0.0378636	OVER
EGR2	MA0472.2	0.0491746	OVER
MYBL2	MA0777.1	0.0496101	OVER
