# Supplementary material for: YAP regulates cell mechanics by controlling focal adhesion assembly
Source: Nat Commun. 2017 May 15;8:15321. doi: 10.1038/ncomms15321 (PMC5440673; doi:10.1038/ncomms15321)
Supplement: Supplementary Data 4 — Breakdown of the target genes as members of given functional clusters with their respective P value. [file ncomms15321-s9.xls]

## Sheet: Sheet0
	Supplementary Data 4 - Breakdown of the target genes as members of given functional clusters with their respective P value.
© 2000-2016 QIAGEN. All rights reserved.
Categories	Diseases or Functions Annotation	p-Value	Molecules	# Molecules
Cell-To-Cell Signaling and Interaction, Cellular Assembly and Organization, Cellular Function and Maintenance	formation of focal adhesions	1,85E-04	CALD1,CLASP1,CORO1C,DLC1,EFNA5,EPHA3,FERMT2,FGF2,HGF,LIMS1,MYOC,NCK1,PEAK1,PHLDB2,PTEN,PTK2,PTPRK,ROCK1,ROCK2,SERPINC1,SLK,TNS3	22
Cell-To-Cell Signaling and Interaction, Renal and Urological System Development and Function	aggregation of kidney cell lines	4,34E-03	CADM1,HGF,PTEN	3
Cell-To-Cell Signaling and Interaction	aggregation of skin cell lines	4,34E-03	MYH10,ROCK1,ROCK2	3
Cell-To-Cell Signaling and Interaction, Cellular Assembly and Organization	compaction of tumor cell lines	4,34E-03	CTNNA1,CTNNA3,CTNNB1	3
Cell-To-Cell Signaling and Interaction	cell-cell adhesion	6,83E-03	ALCAM,ARHGAP19,ARHGAP21,CADM1,CD164,CTNNA3,CTNNB1,DLG1,FLRT3,HGF,ICOS,ITGA4,ITGB1,MYO6,NCAM2,NRXN1,NRXN3,NT5E,PKN2,PTK2,ROCK1,SACM1L,TP63,ZEB1	24
Cell-To-Cell Signaling and Interaction, Cellular Assembly and Organization	quantity of focal adhesions	6,88E-03	ATE1,CAT,GAB2,ITGB1,PGR,PLD1,PTK2,PTPN14	8
Cell-To-Cell Signaling and Interaction, Cellular Movement	initiation of chemoattraction of cells	1,00E-02	CXCL8,FIGF,VEGFC	3
Cell-To-Cell Signaling and Interaction	integrity of intercellular junctions	1,00E-02	ANGPT1,HGF,MYO6	3
Cell-To-Cell Signaling and Interaction	cell-cell adhesion of breast cancer cell lines	1,01E-02	ITGB1,MYO6,SACM1L,ZEB1	4
Cell-To-Cell Signaling and Interaction	cell-cell contact of tumor cell lines	1,01E-02	ATE1,RPTOR,TCF12,ZDHHC2	4
Cell-To-Cell Signaling and Interaction, Cellular Assembly and Organization, Tissue Development	adhesion of cell-associated matrix	1,02E-02	ADAM9,ADAMTS12,ANGPTL3,CASK,FERMT2,ITGA1,ITGA4,ITGB1,ITGB5,MYOC,NPNT,PARVG,PPFIA2	13
