# Supplementary material for: YAP regulates cell mechanics by controlling focal adhesion assembly
Source: Nat Commun. 2017 May 15;8:15321. doi: 10.1038/ncomms15321 (PMC5440673; doi:10.1038/ncomms15321)
Supplement: Supplementary Data 5 — List of antibodies used in the study. [file ncomms15321-s10.xlsx]

## Sheet: Sheet1
Supplementary Data 5 - List of antibodies used in the study.
Protein	Host	Catalog No.	Antibody type	Manufacturer	Application	MW (kDa)	Comment	Dilution
anti YAP/TAZ	rabbit	#8418	Monoclonal	Cell Signaling Technology	WB	50, 70	Hippo Signaling Antibody Sampler kit (#8579)	1:1000
anti-Cofilin	rabbit	#5175	Monoclonal	Cell Signaling Technology	WB	19	Actin Reorganization Antibody Sampler kit (#9967)	1:1000
anti-Ezrin/Radixin/Moesin	rabbit	#3142	Polyclonal	Cell Signaling Technology	WB	75, 80	Actin Reorganization Antibody Sampler kit (#9967)	1:1000
anti-Fibronectin	rabbit	F3648	Polyclonal	Sigma-Aldrich	IF	-		1:500
anti-GAPDH-HRP conjugate	mouse	MA5-15738-HRP	Monoclonal	Thermo Fisher Scientific	WB	38		1:5000
anti-Integrin α4	rabbit	#8440	Monoclonal	Cell Signaling Technology	WB	70, 140, 150	Integrin Antibody Sampler kit (#4749)	1:1000
anti-Integrin α5	rabbit	#4705	Polyclonal	Cell Signaling Technology	WB	150	Integrin Antibody Sampler kit (#4749)	1:1000
anti-Integrin αV	rabbit	#4711	Polyclonal	Cell Signaling Technology	WB	135, 150	Integrin Antibody Sampler kit (#4749)	1:1000
anti-Integrin β5	rabbit	#3629	Monoclonal	Cell Signaling Technology	WB	90	Integrin Antibody Sampler kit (#4749)	1:1000
anti-Integrin β1	rabbit	#9699	Monoclonal	Cell Signaling Technology	WB	115, 135	Integrin Antibody Sampler kit (#4749)	1:1000
anti-Integrin β3	rabbit	#13166	Monoclonal	Cell Signaling Technology	WB	100	Integrin Antibody Sampler kit (#4749)	1:1000
anti-Integrin β4	rabbit	#4707	Polyclonal	Cell Signaling Technology	WB	210	Integrin Antibody Sampler kit (#4749)	1:1000
anti-Pan-Actin	rabbit	#AAN01	Polyclonal	Cytoskeleton, Inc.	WB	43	G-Actin/F-actin In Vivo Assay Biochem Kit	1:1000
anti-Phospho-Cofilin (Ser3)	rabbit	#3313	Monoclonal	Cell Signaling Technology	WB	19	Actin Reorganization Antibody Sampler kit (#9967)	1:1000
anti-Phospho-Ezrin (Thr567)/Radixin (Thr564)/Moesin (Thr558)	rabbit	#3726	Monoclonal	Cell Signaling Technology	WB	75, 80	Actin Reorganization Antibody Sampler kit (#9967)	1:1000
anti-Phospho-VASP (Ser157)	rabbit	#3111	Polyclonal	Cell Signaling Technology	WB	48, 50	Actin Reorganization Antibody Sampler kit (#9967)	1:1000
anti-Phospho-VASP (Ser239)	rabbit	#3114	Polyclonal	Cell Signaling Technology	WB	48, 50	Actin Reorganization Antibody Sampler kit (#9967)	1:1000
anti-ROCK-2	mouse	ab56661	Monoclonal	Abcam	WB	161		1:500
anti-Talin	mouse	SAB4200041	Monoclonal	Sigma-Aldrich	IF, WB	270		1:1000
anti-TAZ	rabbit	PA1-46190	Polyclonal	Thermo Fisher Scientific	WB	50		1:1000
anti-TAZ	rabbit	sc-48805	Polyclonal	Santa Cruz Biotechnology	IF	-		1:200
anti-VASP	rabbit	#3132	Monoclonal	Cell Signaling Technology	WB	46, 50	Actin Reorganization Antibody Sampler kit (#9967)	1:1000
anti-Vinculin	mouse	ab18058	Monoclonal	Abcam	WB	130		1:1000
anti-Vinculin	mouse	V9131	Monoclonal	Sigma-Aldrich	IF	-		1:400
anti-YAP	rabbit	#4912	Polyclonal	Cell Signaling Technology	IF, WB	65-75		1:150, 1:1000
anti-YAP/TAZ	mouse	sc-101199	Monoclonal	Santa Cruz Biotechnology	IF	-		1:200
anti-Zyxin	mouse	Z0377	Monoclonal	Sigma-Aldrich	IF, WB	78		1:1000
anti-β-Tubulin	mouse	T5076	Monoclonal	Sigma-Aldrich	IF	-		1:500
